# Supplementary material for: SRAssembler: Selective Recursive local Assembly of homologous genomic regions
Source: BMC Bioinformatics. 2019 Jul 2;20:371. doi: 10.1186/s12859-019-2949-4 (PMC6604332; doi:10.1186/s12859-019-2949-4)
Supplement: Supplementary file 2 — Table of Arabidopsis orthologs to rice queries and their aligned contigs. The contigs from twenty SRAssembler runs using rice proteins against Arabidopsis genomic sequencing reads were aligned with blastn against the Arabidopsis reference genome. The Arabidopsis orthologs (“Atgene”), their locations(“GeneStart” and “GeneStop”), and the beginning and end of their coding sequences (“ORFstart” and “ORFstop”) were identified with Araport Thalemine. If a contig from the SRAssembler run using the homologous rice protein (“Osprobe”) overlapped with an Arabidopsis gene location, this is noted in the “Contig” column, as is the percent identity with (“Identity”) and location on (“ContigStart” and “ContigStop”) the reference genome. The length of overlap between the contig and each gene locus (“ContigGeneOverlap”) and coding region (“ContigORFOverlap”) are noted, as are the fraction of the total gene and coding region lengths (“GeneCoverage” and “ORFCoverage”). (TSV 30 kb) [file 12859_2019_2949_MOESM2_ESM.tsv]

Osprobe	Atgene	GeneStart	GeneStop	ORFstart	ORFstop	Contig	Identity	ContigStart	ContigStop	ContigGeneOverlap	ContigORFOverlap	GeneCoverage	ORFCoverage
OS01G08450.1	AT1G02130.1	399983	401919	400350	401788	contig47	100	399420	401973	1937	1439	1	1
OS01G08450.1	AT1G01200.1	86486	88409	86715	88145	contig26	99.89	87007	88890	1403	1139	0.729209979209979	0.795946890286513
OS01G08450.1	AT1G05810.2	1748259	1749526	1748305	1749350	contig36	99.78	1747417	1749656	1268	1046	1	1
OS01G08450.1	AT1G06400.1	1950596	1952880	1951089	1952686	contig40	99.57	1951419	1953759	1462	1268	0.639824945295405	0.793491864831039
OS01G08450.1	AT1G07410.1	2276030	2277524	2276270	2277154	contig53	99.65	2274997	2277877	1495	885	1	1
OS01G08450.1	AT1G09630.1	3118155	3119815	3118350	3119571	contig28	98.34	3117893	3119855	1661	1222	1	1
OS01G08450.1	AT1G16920.1	5787150	5789312	5787489	5789147	contig58	99.82	5787034	5790387	2163	1659	1	1
OS01G08450.1	AT1G18200.1	6265416	6267076	6265416	6266659	contig33	99.63	6265579	6267761	1498	1081	0.901866345574955	0.868971061093248
OS01G08450.1	AT1G22740.1	8049090	8050784	8049247	8050494	NA	NA	NA	NA	NA	NA	NA	NA
OS01G08450.1	AT1G28550.1	10036601	10037872	10036966	10037698	contig45	99.72	10036118	10038657	1272	733	1	1
OS01G08450.1	AT1G43890.1	16646696	16648648	16646934	16648395	contig49	99.08	16646430	16649031	1953	1462	1	1
OS01G08450.1	AT1G49300.1	18234679	18237543	18234842	18236968	NA	NA	NA	NA	NA	NA	NA	NA
OS01G08450.1	AT1G52280.1	19467815	19469586	19468150	19469449	NA	NA	NA	NA	NA	NA	NA	NA
OS01G08450.1	AT1G73640.1	27686672	27688127	27687033	27687987	contig27	98.28	27686308	27688230	1456	955	1	1
OS01G08450.1	AT2G21880.1	9324633	9326426	9324899	9326170	NA	NA	NA	NA	NA	NA	NA	NA
OS01G08450.1	AT2G22290.1	9466389	9467948	9466568	9467688	NA	NA	NA	NA	NA	NA	NA	NA
OS01G08450.1	AT2G31680.1	13473594	13475085	13473781	13474957	contig29	99.65	13473691	13475687	1395	1177	0.934986595174263	1
OS01G08450.1	AT2G33870.1	14337198	14338385	14337366	14338251	contig34	99.64	14336818	14339039	1188	886	1	1
OS01G08450.1	AT2G43130.1	17929607	17931027	17929899	17930904	contig31	99.27	17929548	17931589	1421	1006	1	1
OS01G08450.1	AT2G44610.1	18411424	18414153	18411778	18413883	NA	NA	NA	NA	NA	NA	NA	NA
OS01G08450.1	AT3G07410.1	2372317	2373556	2372485	2373482	contig54	99.39	2371811	2374725	1240	998	1	1
OS01G08450.1	AT3G09900.1	3034477	3036961	3034687	3036379	contig59	99.78	3033890	3038792	2485	1693	1	1
OS01G08450.1	AT3G09910.1	3036611	3038502	3036864	3038121	contig59	99.78	3033890	3038792	1892	1258	1	1
OS01G08450.1	AT3G11730.1	3709131	3711617	3709490	3711397	contig44	99.64	3709005	3711503	2373	1908	0.95416164053076	1
OS01G08450.1	AT3G12160.1	3879276	3880669	3879495	3880437	contig35	99.73	3878987	3881223	1394	943	1	1
OS01G08450.1	AT3G15060.1	5069104	5070540	5069239	5070025	contig24	96.58	5069024	5070610	1437	787	1	1
OS01G08450.1	AT3G16100.1	5459162	5460816	5459270	5460556	NA	NA	NA	NA	NA	NA	NA	NA
OS01G08450.1	AT3G18820.1	6484068	6486264	6484266	6486005	NA	NA	NA	NA	NA	NA	NA	NA
OS01G08450.1	AT3G21700.3	7644265	7646640	7644581	7646190	NA	NA	NA	NA	NA	NA	NA	NA
OS01G08450.1	AT3G46060.1	16917527	16920018	16917908	16919740	contig39	91.82	16917019	16918978	1452	1071	0.582664526484751	0.584288052373159
OS01G08450.1	AT3G46830.1	17246228	17248823	17246699	17248362	contig57	97.24	17245804	17248976	2596	1664	1	1
OS01G08450.1	AT3G53610.1	19876232	19878792	19876531	19878264	contig32	99.72	19876342	19878510	2169	1734	0.846934791097228	1
OS01G08450.1	AT3G54840.1	20318412	20321106	20318597	20320782	contig38	99.96	20318605	20320871	2267	2178	0.841187384044527	0.996340347666972
OS01G08450.1	AT4G03156.1	1396002	1396784	1396002	1396784	contig10	88.05	1395856	1396106	105	105	0.134099616858238	0.134099616858238
OS01G08450.1	AT4G08190.1	5174523	5175476	5174523	5175476	contig10	99.62	5174386	5174645	123	123	0.128930817610063	0.128930817610063
OS01G08450.1	AT4G09720.3	6132837	6135701	6133101	6134959	NA	NA	NA	NA	NA	NA	NA	NA
OS01G08450.1	AT4G17160.1	9641859	9643738	9641980	9643541	contig42	99.84	9641560	9643990	1880	1562	1	1
OS01G08450.1	AT4G17170.1	9644574	9646408	9644908	9646220	contig56	99.97	9644244	9647314	1835	1313	1	1
OS01G08450.1	AT4G17530.1	9773548	9775676	9773721	9775424	contig51	99.41	9772736	9775437	1890	1704	0.887740723344293	1
OS01G08450.1	AT4G18430.1	10183671	10185383	10183903	10185223	contig41	94.87	10183986	10186416	1398	1238	0.816112084063047	0.937168811506434
OS01G08450.1	AT4G18800.1	10319862	10321573	10320156	10321339	contig50	98.28	10319911	10322573	1663	1184	0.971378504672897	1
OS01G08450.1	AT4G19640.1	10687196	10689748	10687441	10689449	NA	NA	NA	NA	NA	NA	NA	NA
OS01G08450.1	AT4G35860.1	16986840	16989047	16987118	16988839	contig30	99.75	16987191	16989216	1857	1649	0.841032608695652	0.957607433217189
OS01G08450.1	AT4G39890.1	18505919	18507703	18506112	18507459	NA	NA	NA	NA	NA	NA	NA	NA
OS01G08450.1	AT4G39990.1	18542551	18543978	18542722	18543779	contig20	99.82	18542470	18543563	1013	842	0.709383753501401	0.795841209829868
OS01G08450.1	AT5G03520.1	883311	885451	883679	885158	contig52	99.85	882704	885447	2137	1480	0.998131714152265	1
OS01G08450.1	AT5G03530.1	885437	887700	885741	887061	contig23	99.94	885730	887430	1701	1321	0.751325088339223	1
OS01G08450.1	AT5G09910.1	3092733	3095156	3093272	3094932	NA	NA	NA	NA	NA	NA	NA	NA
OS01G08450.1	AT5G10260.1	3219677	3221515	3219991	3221301	NA	NA	NA	NA	NA	NA	NA	NA
OS01G08450.1	AT5G39620.1	15864166	15865782	15864166	15865782	NA	NA	NA	NA	NA	NA	NA	NA
OS01G08450.1	AT5G45130.2	18244171	18246450	18244669	18246060	NA	NA	NA	NA	NA	NA	NA	NA
OS01G08450.1	AT5G45750.1	18559060	18560945	18559318	18560639	contig48	96.67	18558854	18561443	1886	1322	1	1
OS01G08450.1	AT5G46025.1	18665255	18665596	18665255	18665596	NA	NA	NA	NA	NA	NA	NA	NA
OS01G08450.1	AT5G47200.1	19166859	19169093	19167029	19168718	contig55	99.8	19166858	19169846	2235	1690	1	1
OS01G08450.1	AT5G47520.1	19277230	19279747	19277596	19278366	contig43	99.67	19276838	19279271	2042	771	0.810961080222399	1
OS01G08450.1	AT5G47960.1	19421340	19422533	19421533	19422473	contig22	96.53	19421159	19422714	1194	941	1	1
OS01G08450.1	AT5G54840.1	22276343	22278423	22276611	22278328	NA	NA	NA	NA	NA	NA	NA	NA
OS01G08450.1	AT5G59150.1	23876486	23878489	23876858	23878244	contig37	100	23875679	23877937	1452	1080	0.724550898203593	0.778658976207642
OS01G08450.1	AT5G59840.1	24107215	24109524	24107450	24109049	contig52	61.58	24107641	24109068	1428	1409	0.618181818181818	0.880625
OS01G08450.1	AT5G60860.1	24484498	24485705	24484750	24485565	contig6	99.56	24484772	24484998	227	227	0.187913907284768	0.278186274509804
OS01G08450.1	AT5G64813.1	25910015	25912900	25910836	25912625	NA	NA	NA	NA	NA	NA	NA	NA
OS01G08450.1	AT5G64990.2	25963387	25964912	25963562	25964792	NA	NA	NA	NA	NA	NA	NA	NA
OS01G08450.1	AT5G65270.1	26083216	26084832	26083437	26084550	contig46	99.3	26082303	26084860	1617	1114	1	1
OS01G18860.1	AT1G02500.1	518091	520495	519037	520218	contig3	100	517829	521327	2405	1182	1	1
OS01G18860.1	AT2G36880.1	15479281	15481412	15479721	15480893	contig2	99.85	15479407	15482084	2006	1173	0.940900562851782	1
OS01G18860.1	AT3G17390.1	5952187	5954091	5952484	5953665	contig5	99.76	5951137	5954842	1905	1182	1	1
OS01G18860.1	AT4G01850.1	795986	798381	796298	797479	contig4	97	795113	798714	2396	1182	1	1
OS02G44470.1	AT1G01750.2	275188	276310	275614	276126	contig12	100	274408	277381	1123	513	1	1
OS02G44470.1	AT2G16700.1	7244500	7246069	7244717	7245467	contig7	99.89	7244414	7246237	1570	751	1	1
OS02G44470.1	AT2G31200.1	13293953	13295410	13294171	13294948	contig8	98.1	13293864	13295846	1458	778	1	1
OS02G44470.1	AT3G45990.1	16900778	16904136	16900778	16904136	contig4	98.25	16899949	16901433	656	656	0.195296219112831	0.195296219112831
OS02G44470.1	AT3G46000.2	16907334	16909119	16907743	16908460	contig9	99.62	16906853	16908939	1606	718	0.899216125419933	1
OS02G44470.1	AT3G46010.2	16909217	16910845	16909679	16910678	contig10	99.5	16908918	16911325	1629	1000	1	1
OS02G44470.1	AT4G00680.2	279596	281072	279780	280309	contig11	98.34	278553	281196	1477	530	1	1
OS02G44470.1	AT4G25590.1	13058936	13060250	13059137	13060050	contig6	99.55	13058879	13060659	1315	914	1	1
OS02G44470.1	AT4G34970.1	16653704	16654955	16653784	16654593	NA	NA	NA	NA	NA	NA	NA	NA
OS02G44470.1	AT5G52360.1	21257934	21259408	21258157	21259229	contig5	99.82	21257881	21259593	1475	1073	1	1
OS02G44470.1	AT5G59880.1	24120164	24121949	24120382	24121628	contig13	99.18	24120056	24124691	1786	1247	1	1
OS02G44470.1	AT5G59890.1	24122348	24123912	24122545	24123596	contig13	99.18	24120056	24124691	1565	1052	1	1
OS03G02970.1	AT1G01040.2	23121	31227	23519	31079	contig64	99.99	23070	32269	8107	7561	1	1
OS03G02970.1	AT3G03300.1	767880	776214	768020	774833	contig59	99.72	773227	775755	2529	1979	0.303419316136773	0.290431464631641
OS03G02970.1	AT3G20420.1	7119191	7121023	7119371	7120895	NA	NA	NA	NA	NA	NA	NA	NA
OS03G02970.1	AT3G43920.2	15753387	15760859	15753548	15760830	contig62	97.94	15757913	15760911	2947	2918	0.394353004148267	0.400659069064946
OS03G02970.1	AT5G20320.1	6859212	6869307	6859571	6869068	contig54	99.58	6863531	6865891	2361	2361	0.23385499207607	0.24857864813645
OS03G02970.1	AT5G45150.1	18260313	18264454	18260441	18264346	contig51	93.95	18260249	18262011	1699	1571	0.410188314823757	0.402201740911418
OS03G19510.1	AT1G02560.1	537740	540127	538000	539805	contig6	100	537158	540531	2388	1806	1	1
OS03G19510.1	AT1G09130.3	2939568	2942345	2939731	2942217	NA	NA	NA	NA	NA	NA	NA	NA
OS03G19510.1	AT1G11750.2	3967476	3969877	3967609	3969535	NA	NA	NA	NA	NA	NA	NA	NA
OS03G19510.1	AT1G12410.1	4223030	4225254	4223099	4224954	NA	NA	NA	NA	NA	NA	NA	NA
OS03G19510.1	AT1G49970.1	18501570	18504654	18501936	18504462	NA	NA	NA	NA	NA	NA	NA	NA
OS03G19510.1	AT1G66670.1	24863734	24865848	24863995	24865646	contig4	99.88	24863425	24866003	2115	1652	1	1
OS03G19510.1	AT4G17040.1	9585283	9589376	9586740	9589297	NA	NA	NA	NA	NA	NA	NA	NA
OS03G19510.1	AT5G23140.1	7783673	7785547	7783811	7784826	NA	NA	NA	NA	NA	NA	NA	NA
OS03G19510.1	AT5G45390.1	18396254	18398138	18396351	18397586	contig5	96.57	18395377	18398053	1800	1236	0.954907161803713	1
OS03G19510.1	ATCG00670.1	69910	71882	69910	71882	NA	NA	NA	NA	NA	NA	NA	NA
OS03G21940.1	AT1G02780.1	607799	609534	608120	609391	contig4	100	607187	609669	1736	1272	1	1
OS03G21940.1	AT3G16780.1	5708826	5710579	5708982	5710249	contig6	98.94	5708101	5711194	1754	1268	1	1
OS03G21940.1	AT4G02230.1	979158	980698	979391	980640	contig5	100	978269	980868	1541	1250	1	1
OS03G21940.1	AT4G16030.1	9083447	9084727	9083482	9084103	NA	NA	NA	NA	NA	NA	NA	NA
OS03G22340.1	AT1G02830.1	625084	625608	625145	625608	contig5	100	624076	626451	525	464	1	1
OS03G22340.1	AT3G05560.1	1614178	1615563	1614641	1615204	contig7	100	1613424	1616490	1386	564	1	1
OS03G22340.1	AT5G27770.1	9835884	9837428	9836166	9837113	contig6	99.63	9835613	9838297	1545	948	1	1
OS04G02900.1	AT1G01090.1	47234	49304	47705	49166	contig4	100	47020	49718	2071	1462	1	1
OS04G02900.1	AT1G24180.1	8560420	8563502	8560777	8563382	NA	NA	NA	NA	NA	NA	NA	NA
OS04G02900.1	AT1G59900.1	22051133	22053885	22051368	22053660	NA	NA	NA	NA	NA	NA	NA	NA
OS04G52130.1	AT1G03475.1	868853	871308	869302	871175	contig2	99.62	868050	872005	2456	1874	1	1
OS04G52130.1	AT4G03205.2	1412785	1414902	1412814	1413703	contig1	99.55	1411888	1415446	2118	890	1	1
OS05G05260.1	AT1G03190.1	775527	780062	775822	779863	contig13	99.87	774617	780567	4536	4042	1	1
OS05G05260.1	AT1G20720.2	7185288	7192841	7185658	7192794	NA	NA	NA	NA	NA	NA	NA	NA
OS05G05260.1	AT1G20750.1	7203302	7209013	7203302	7208998	NA	NA	NA	NA	NA	NA	NA	NA
OS05G05260.1	AT1G79890.1	30048519	30052203	30048655	30052203	NA	NA	NA	NA	NA	NA	NA	NA
OS05G05260.1	AT1G79950.1	30073524	30080778	30073580	30079537	NA	NA	NA	NA	NA	NA	NA	NA
OS05G05260.1	AT2G05635.1	2089484	2091016	2089484	2090454	NA	NA	NA	NA	NA	NA	NA	NA
OS05G36260.1	AT1G01050.1	31170	33171	31382	32670	contig4	99.97	30480	33907	2002	1289	1	1
OS05G36260.1	AT2G18230.1	7931923	7934353	7932139	7933560	contig3	99.82	7931185	7934537	2431	1422	1	1
OS05G36260.1	AT2G46860.1	19253670	19255328	19253843	19255060	contig5	99.97	19252699	19256150	1659	1218	1	1
OS05G36260.1	AT3G53620.1	19880504	19883743	19881491	19883308	contig6	97	19880465	19884327	3240	1818	1	1
OS05G36260.1	AT4G01480.1	626069	628070	626539	627758	contig2	99.66	626837	628588	1234	922	0.616383616383616	0.755737704918033
OS05G36260.1	AT5G09650.1	2991149	2993213	2991331	2993117	NA	NA	NA	NA	NA	NA	NA	NA
OS06G03660.2	AT1G01820.1	296001	298334	296213	297723	contig2	100	295251	298848	2334	1511	1	1
OS06G03660.2	AT1G47750.1	17569256	17570249	17569388	17570134	NA	NA	NA	NA	NA	NA	NA	NA
OS06G03660.2	AT2G45740.1	18839435	18841403	18839865	18841102	contig1	99.67	18838819	18842139	1969	1238	1	1
OS06G03660.2	AT3G47430.1	17480521	17481800	17480798	17481692	NA	NA	NA	NA	NA	NA	NA	NA
OS06G03660.2	AT3G61070.1	22604094	22606878	22604873	22606159	contig3	100	22603693	22607365	2785	1287	1	1
OS06G04000.1	AT1G01940.1	322886	324917	323082	324719	contig21	99.98	321925	326047	2032	1638	1	1
OS06G04000.1	AT1G26940.1	9343112	9345323	9343193	9344962	NA	NA	NA	NA	NA	NA	NA	NA
OS06G04000.1	AT1G44478.1	16852341	16853238	16852341	16853238	NA	NA	NA	NA	NA	NA	NA	NA
OS06G04000.1	AT1G53720.1	20056526	20059803	20057012	20059508	NA	NA	NA	NA	NA	NA	NA	NA
OS06G04000.1	AT1G56085.1	20976515	20977561	20976515	20977541	NA	NA	NA	NA	NA	NA	NA	NA
OS06G04000.1	AT1G74070.1	27851460	27853269	27851749	27852861	NA	NA	NA	NA	NA	NA	NA	NA
OS06G04000.1	AT2G15790.1	6877774	6880898	6878144	6880743	contig9	100	6878681	6880030	1350	1350	0.432	0.519230769230769
OS06G04000.1	AT2G16600.1	7200423	7201755	7200862	7201383	contig6	99.91	7200671	7201734	1064	522	0.798199549887472	1
OS06G04000.1	AT2G21130.1	9055398	9056481	9055619	9056143	NA	NA	NA	NA	NA	NA	NA	NA
OS06G04000.1	AT2G29960.1	12767610	12770668	12769183	12770528	contig13	99.44	12768917	12770879	1752	1346	0.572736188296829	1
OS06G04000.1	AT2G36130.1	15166720	15168497	15166863	15168259	contig8	99.48	15167536	15168884	962	724	0.541057367829021	0.518253400143164
OS06G04000.1	AT2G38730.1	16192325	16194172	16192579	16194038	NA	NA	NA	NA	NA	NA	NA	NA
OS06G04000.1	AT2G47320.1	19427316	19428933	19427711	19428839	NA	NA	NA	NA	NA	NA	NA	NA
OS06G04000.1	AT3G15520.1	5249599	5252792	5249739	5252432	NA	NA	NA	NA	NA	NA	NA	NA
OS06G04000.1	AT3G22920.1	8122598	8123432	8122713	8123411	NA	NA	NA	NA	NA	NA	NA	NA
OS06G04000.1	AT3G44600.1	16164935	16169304	16165368	16169201	contig15	97.65	16164838	16167002	2068	1635	0.473226544622426	0.426447574334898
OS06G04000.1	AT3G55920.1	20743443	20745153	20743529	20745049	NA	NA	NA	NA	NA	NA	NA	NA
OS06G04000.1	AT3G56070.1	20806566	20808168	20806987	20807517	contig10	99.63	20807178	20808537	991	340	0.618215845290081	0.64030131826742
OS06G04000.1	AT3G62030.2	22973004	22975378	22973004	22975139	contig11	99.27	22973607	22975388	1772	1533	0.746105263157895	0.717696629213483
OS06G04000.1	AT3G63400.1	23412024	23415659	23412449	23415435	NA	NA	NA	NA	NA	NA	NA	NA
OS06G04000.1	AT3G66654.1	2087916	2090541	2088694	2090297	NA	NA	NA	NA	NA	NA	NA	NA
OS06G04000.1	AT4G32420.1	15647249	15652756	15647550	15652103	NA	NA	NA	NA	NA	NA	NA	NA
OS06G04000.1	AT4G33060.1	15948455	15952255	15948535	15951954	contig18	99.84	15947680	15950112	1658	1578	0.436200999736911	0.46140350877193
OS06G04000.1	AT4G34870.1	16614204	16615313	16614451	16614969	contig14	99.51	16613402	16615449	1110	519	1	1
OS06G04000.1	AT4G34960.1	16648528	16651029	16648865	16650646	contig16	99.82	16648900	16651071	2130	1747	0.851318944844125	0.980359147025814
OS06G04000.1	AT4G38740.1	18083395	18084630	18083620	18084138	contig12	99.14	18083074	18084926	1236	519	1	1
OS06G04000.1	AT5G13120.1	4162374	4164923	4162714	4164720	NA	NA	NA	NA	NA	NA	NA	NA
OS06G04000.1	AT5G35100.1	13359502	13361905	13360459	13361404	NA	NA	NA	NA	NA	NA	NA	NA
OS06G04000.1	AT5G58710.1	23717775	23719778	23717840	23719495	contig19	99.28	23717794	23720277	1985	1656	0.990518962075848	1
OS06G04000.1	AT5G67530.1	26941074	26944146	26941260	26943878	contig20	99.81	26941865	26944512	2282	2014	0.742596810933941	0.768995799923635
OS06G04560.1	AT1G01950.3	325316	330619	325473	330403	contig30	100	325316	331264	5304	4931	1	1
OS06G04560.1	AT1G09170.5	2956261	2962546	2956589	2962207	contig16	99.91	2956778	2959017	2240	2240	0.356347438752784	0.398647446164798
OS06G04560.1	AT1G12430.2	4233717	4238795	4234122	4238552	contig29	100	4233801	4238396	4596	4275	0.904902539870053	0.964793500338524
OS06G04560.1	AT1G18370.1	6319450	6324378	6319732	6323820	NA	NA	NA	NA	NA	NA	NA	NA
OS06G04560.1	AT1G18410.4	6336300	6342527	6336528	6342460	contig24	99.89	6336403	6339093	2691	2566	0.432080924855491	0.432496207652115
OS06G04560.1	AT1G18550.1	6381441	6384587	6381656	6384340	NA	NA	NA	NA	NA	NA	NA	NA
OS06G04560.1	AT1G20060.1	6950393	6956400	6950723	6956293	NA	NA	NA	NA	NA	NA	NA	NA
OS06G04560.1	AT1G21730.1	7630107	7636658	7630365	7636247	NA	NA	NA	NA	NA	NA	NA	NA
OS06G04560.1	AT1G55550.1	20748639	20753079	20748915	20752862	NA	NA	NA	NA	NA	NA	NA	NA
OS06G04560.1	AT1G59540.1	21874012	21879570	21874083	21879382	NA	NA	NA	NA	NA	NA	NA	NA
OS06G04560.1	AT1G63640.3	23588936	23595925	23589234	23595139	contig10	99.52	23590172	23592042	1871	1871	0.267668097281831	0.316796478157806
OS06G04560.1	AT1G72250.3	27192740	27198379	27192902	27198118	contig25	99.74	27194594	27197327	2734	2734	0.484751773049645	0.524055970864482
OS06G04560.1	AT1G73860.1	27770870	27776883	27771188	27775977	NA	NA	NA	NA	NA	NA	NA	NA
OS06G04560.1	AT2G21300.1	9114032	9119977	9114396	9118292	NA	NA	NA	NA	NA	NA	NA	NA
OS06G04560.1	AT2G21380.1	9141465	9149330	9141833	9148883	NA	NA	NA	NA	NA	NA	NA	NA
OS06G04560.1	AT2G22610.3	9599420	9604776	9599550	9604626	contig22	99.81	9601304	9603882	2579	2579	0.48142617136457	0.507977151861335
OS06G04560.1	AT2G28620.1	12264928	12270763	12265167	12270020	contig14	99.77	12267586	12269764	2179	2179	0.373372172721042	0.448908117016893
OS06G04560.1	AT2G36200.2	15179817	15185405	15180078	15185189	NA	NA	NA	NA	NA	NA	NA	NA
OS06G04560.1	AT2G37420.1	15700211	15705362	15700550	15705165	contig21	98.74	15700223	15702752	2530	2203	0.491071428571429	0.477253032928943
OS06G04560.1	AT2G47500.1	19492867	19498189	19493247	19497882	contig20	99.6	19495146	19497648	2503	2503	0.470223558143904	0.539905090595341
OS06G04560.1	AT3G10180.1	3146129	3154815	3146393	3154644	contig15	96.6	3152103	3154292	2190	2190	0.252100840336134	0.265390208434319
OS06G04560.1	AT3G10310.2	3189918	3195302	3190208	3195104	NA	NA	NA	NA	NA	NA	NA	NA
OS06G04560.1	AT3G12020.2	3825980	3835146	3827016	3834146	NA	NA	NA	NA	NA	NA	NA	NA
OS06G04560.1	AT3G16060.1	5447272	5451562	5447503	5451196	NA	NA	NA	NA	NA	NA	NA	NA
OS06G04560.1	AT3G16630.1	5662375	5667951	5662660	5667261	NA	NA	NA	NA	NA	NA	NA	NA
OS06G04560.1	AT3G17360.3	5935880	5946540	5936108	5946205	NA	NA	NA	NA	NA	NA	NA	NA
OS06G04560.1	AT3G19050.1	6577724	6590253	6578047	6590106	NA	NA	NA	NA	NA	NA	NA	NA
OS06G04560.1	AT3G20150.1	7031171	7037010	7031412	7036499	NA	NA	NA	NA	NA	NA	NA	NA
OS06G04560.1	AT3G23670.1	8519136	8525289	8519290	8525055	NA	NA	NA	NA	NA	NA	NA	NA
OS06G04560.1	AT3G43210.1	15190786	15196215	15191429	15196021	NA	NA	NA	NA	NA	NA	NA	NA
OS06G04560.1	AT3G44050.1	15818511	15825111	15818738	15824792	NA	NA	NA	NA	NA	NA	NA	NA
OS06G04560.1	AT3G44730.2	16283833	16291128	16284605	16290852	NA	NA	NA	NA	NA	NA	NA	NA
OS06G04560.1	AT3G45850.1	16855500	16861529	16855814	16860971	contig13	99.82	16858649	16860819	2171	2171	0.360033167495854	0.420899573478092
OS06G04560.1	AT3G49650.1	18404842	18409784	18405260	18409402	NA	NA	NA	NA	NA	NA	NA	NA
OS06G04560.1	AT3G50240.1	18623254	18628914	18623380	18628784	NA	NA	NA	NA	NA	NA	NA	NA
OS06G04560.1	AT3G51150.2	19000677	19006807	19002006	19006509	NA	NA	NA	NA	NA	NA	NA	NA
OS06G04560.1	AT3G54870.2	20330680	20336866	20330806	20336523	contig27	99.97	20330804	20333864	3061	3059	0.494747050266688	0.534977264777894
OS06G04560.1	AT3G63480.1	23440887	23444088	23441065	23443809	contig23	100	23440667	23443285	2399	2221	0.749219237976265	0.809107468123862
OS06G04560.1	AT4G05190.1	2675064	2680214	2675338	2679482	contig17	99.82	2678050	2680291	2165	1433	0.420306736556009	0.345717732207479
OS06G04560.1	AT4G14150.1	8158436	8165214	8158645	8165008	NA	NA	NA	NA	NA	NA	NA	NA
OS06G04560.1	AT4G14330.1	8244053	8247494	8244228	8247286	NA	NA	NA	NA	NA	NA	NA	NA
OS06G04560.1	AT4G15885.1	9016451	9016978	9016451	9016978	NA	NA	NA	NA	NA	NA	NA	NA
OS06G04560.1	AT4G21270.1	11329319	11334168	11329579	11333884	NA	NA	NA	NA	NA	NA	NA	NA
OS06G04560.1	AT4G24170.1	12542691	12546894	12543206	12546805	NA	NA	NA	NA	NA	NA	NA	NA
OS06G04560.1	AT4G26660.1	13448599	13452016	13448754	13451814	NA	NA	NA	NA	NA	NA	NA	NA
OS06G04560.1	AT4G27180.1	13614822	13619312	13615057	13618689	NA	NA	NA	NA	NA	NA	NA	NA
OS06G04560.1	AT4G38950.1	18154395	18160158	18154606	18158461	NA	NA	NA	NA	NA	NA	NA	NA
OS06G04560.1	AT4G39050.1	18193075	18200828	18193462	18200148	NA	NA	NA	NA	NA	NA	NA	NA
OS06G04560.1	AT5G02370.1	503408	505982	503444	505937	NA	NA	NA	NA	NA	NA	NA	NA
OS06G04560.1	AT5G06670.1	2048093	2055615	2048243	2055019	NA	NA	NA	NA	NA	NA	NA	NA
OS06G04560.1	AT5G10470.2	3289925	3297434	3290121	3297248	NA	NA	NA	NA	NA	NA	NA	NA
OS06G04560.1	AT5G23910.2	8068221	8073053	8068440	8072723	NA	NA	NA	NA	NA	NA	NA	NA
OS06G04560.1	AT5G27000.1	9497939	9503173	9498099	9502951	contig19	99.96	9500152	9502581	2430	2430	0.464183381088825	0.500721203379353
OS06G04560.1	AT5G27550.1	9727454	9731558	9727634	9731323	contig18	99.91	9728258	9730588	2331	2331	0.567844092570037	0.631707317073171
OS06G04560.1	AT5G27950.1	9984044	9988967	9984774	9987493	NA	NA	NA	NA	NA	NA	NA	NA
OS06G04560.1	AT5G41310.1	16516470	16522392	16516634	16522392	contig3	91.49	16517222	16517447	226	226	0.038156339692723	0.039242924118771
OS06G04560.1	AT5G42490.1	16988280	16992754	16988609	16992622	NA	NA	NA	NA	NA	NA	NA	NA
OS06G04560.1	AT5G47820.1	19366133	19372815	19366505	19372229	contig28	99.93	19366524	19369585	3062	3062	0.458177465210235	0.534847161572052
OS06G04560.1	AT5G54670.1	22209403	22214252	22209912	22213843	NA	NA	NA	NA	NA	NA	NA	NA
OS06G04560.1	AT5G55520.1	22488054	22491300	22488205	22491187	NA	NA	NA	NA	NA	NA	NA	NA
OS06G04560.1	AT5G60930.2	24515281	24522743	24515572	24522511	NA	NA	NA	NA	NA	NA	NA	NA
OS06G04560.1	AT5G65460.3	26161624	26169191	26161831	26169001	NA	NA	NA	NA	NA	NA	NA	NA
OS06G04560.1	AT5G65930.3	26369857	26376572	26370369	26376394	contig11	100	26370195	26372323	2129	1955	0.317004169148303	0.324427480916031
OS06G04560.1	AT5G66310.1	26485666	26491721	26485786	26490304	NA	NA	NA	NA	NA	NA	NA	NA
OS07G26660.1	AT1G01620.1	225665	227543	225986	227176	contig20	100	224898	228253	1879	1191	1	1
OS07G26660.1	AT1G17810.1	6130025	6131627	6130209	6131442	contig14	67.31	6130649	6132140	979	794	0.610729881472239	0.643435980551053
OS07G26660.1	AT1G31885.1	11450315	11452068	11450460	11451985	NA	NA	NA	NA	NA	NA	NA	NA
OS07G26660.1	AT1G52180.1	19424944	19425928	19424944	19425928	NA	NA	NA	NA	NA	NA	NA	NA
OS07G26660.1	AT1G73190.1	27521944	27523332	27522155	27523171	contig14	99.79	27521559	27523980	1389	1017	1	1
OS07G26660.1	AT1G80760.1	30350539	30352208	30350640	30352015	NA	NA	NA	NA	NA	NA	NA	NA
OS07G26660.1	AT2G16850.1	7301334	7303509	7301647	7303180	contig24	98.72	7300696	7304210	2176	1534	1	1
OS07G26660.1	AT2G25810.1	11012499	11014171	11012658	11013906	NA	NA	NA	NA	NA	NA	NA	NA
OS07G26660.1	AT2G29870.1	12740989	12741791	12741192	12741791	NA	NA	NA	NA	NA	NA	NA	NA
OS07G26660.1	AT2G34390.1	14514487	14515988	14514617	14515793	NA	NA	NA	NA	NA	NA	NA	NA
OS07G26660.1	AT2G36830.1	15445294	15446621	15445490	15446336	NA	NA	NA	NA	NA	NA	NA	NA
OS07G26660.1	AT2G37170.2	15613368	15615022	15613624	15614920	contig11	98.16	15614063	15615963	960	858	0.580060422960725	0.661526599845798
OS07G26660.1	AT2G37180.1	15617635	15619155	15617779	15618937	contig10	99.78	15616655	15618507	873	729	0.57396449704142	0.628990509059534
OS07G26660.1	AT2G39010.1	16291280	16294101	16291564	16293746	contig25	99.07	16290408	16294282	2822	2183	1	1
OS07G26660.1	AT2G45960.3	18910081	18911982	18910450	18911744	contig19	99.87	18909555	18912723	1902	1295	1	1
OS07G26660.1	AT3G04090.1	1071984	1074244	1072340	1074031	NA	NA	NA	NA	NA	NA	NA	NA
OS07G26660.1	AT3G06100.1	1841168	1843196	1841388	1842934	NA	NA	NA	NA	NA	NA	NA	NA
OS07G26660.1	AT3G16240.1	5505360	5507050	5505534	5506788	NA	NA	NA	NA	NA	NA	NA	NA
OS07G26660.1	AT3G26520.1	9722443	9723904	9722770	9723703	NA	NA	NA	NA	NA	NA	NA	NA
OS07G26660.1	AT3G47440.1	17481996	17483158	17482054	17482987	NA	NA	NA	NA	NA	NA	NA	NA
OS07G26660.1	AT3G53420.1	19803473	19805730	19803906	19805454	contig17	98.44	19803362	19806369	2258	1549	1	1
OS07G26660.1	AT3G54820.1	20301759	20304309	20302117	20303738	contig23	99.57	20301010	20304504	2551	1622	1	1
OS07G26660.1	AT3G56950.2	21078297	21079925	21078411	21079644	NA	NA	NA	NA	NA	NA	NA	NA
OS07G26660.1	AT3G61430.1	22733243	22735394	22733657	22735113	contig22	100	22732618	22736097	2152	1457	1	1
OS07G26660.1	AT4G00430.1	185285	187680	186143	187531	contig15	95.23	185729	188021	1952	1389	0.814691151919866	1
OS07G26660.1	AT4G01470.1	624786	625885	625092	625850	contig12	99.01	624783	626690	1100	759	1	1
OS07G26660.1	AT4G10380.1	6431161	6435396	6431530	6434510	NA	NA	NA	NA	NA	NA	NA	NA
OS07G26660.1	AT4G17340.1	9698940	9700472	9699318	9700250	contig13	99.61	9698392	9700430	1491	933	0.972602739726027	1
OS07G26660.1	AT4G18910.1	10366044	10368510	10366211	10368179	NA	NA	NA	NA	NA	NA	NA	NA
OS07G26660.1	AT4G19030.1	10421521	10423508	10421728	10423409	NA	NA	NA	NA	NA	NA	NA	NA
OS07G26660.1	AT4G23400.1	12220641	12222468	12220792	12222155	contig16	99.63	12220520	12223195	1828	1364	1	1
OS07G26660.1	AT4G35100.1	16708361	16710407	16708672	16709958	contig21	99.97	16707653	16711062	2047	1287	1	1
OS07G26660.1	AT5G18290.1	6055028	6058368	6055198	6056407	NA	NA	NA	NA	NA	NA	NA	NA
OS07G26660.1	AT5G37810.1	15045114	15048012	15045232	15047807	NA	NA	NA	NA	NA	NA	NA	NA
OS07G26660.1	AT5G37820.2	15050002	15051599	15050153	15051542	NA	NA	NA	NA	NA	NA	NA	NA
OS07G26660.1	AT5G47450.1	19248249	19249622	19248509	19249466	NA	NA	NA	NA	NA	NA	NA	NA
OS07G26660.1	AT5G60660.1	24375368	24377206	24375673	24376939	contig18	99.81	24375001	24378088	1839	1267	1	1
OS07G26940.1	AT1G01230.1	97412	99240	97620	99046	contig3	99.85	96394	99684	1829	1427	1	1
OS07G26940.1	AT5G42000.1	16799218	16801102	16799455	16800681	contig2	95.98	16799007	16801044	1827	1227	0.969230769230769	1
OS08G06060.1	AT1G01560.2	202103	204440	202345	204189	contig82	100	201313	205079	2338	1845	1	1
OS08G06060.1	AT1G07880.2	2433896	2435858	2434193	2435712	contig81	99.86	2433051	2436746	1963	1520	1	1
OS08G06060.1	AT1G10210.1	3349082	3351180	3349579	3350776	contig46	99.66	3348645	3350108	1027	683	0.489280609814197	0.570116861435726
OS08G06060.1	AT1G18150.1	6244298	6247830	6244641	6247582	contig73	98.02	6245245	6247962	2586	2338	0.731955844891027	0.794697484704283
OS08G06060.1	AT1G53510.1	19970334	19974393	19970961	19974158	contig56	99.9	19971692	19973598	1907	1907	0.469704433497537	0.596310193871169
OS08G06060.1	AT1G59580.1	21884018	21886051	21884521	21885743	contig47	99.93	21885043	21886533	1009	701	0.4960668633235	0.57318070318888
OS08G06060.1	AT1G73670.1	27699871	27703449	27700212	27703168	contig75	96.95	27699776	27702620	2750	2409	0.768371053366862	0.814677037538045
OS08G06060.1	AT2G01450.1	199491	203126	199722	202010	contig70	99.01	200144	202560	2417	1867	0.664741474147415	0.81564001747488
OS08G06060.1	AT2G17530.1	7626325	7629149	7626518	7628624	NA	NA	NA	NA	NA	NA	NA	NA
OS08G06060.1	AT2G18170.1	7907774	7910040	7908178	7909374	contig41	92.78	7909007	7910308	1034	590	0.456109395677106	0.492898913951546
OS08G06060.1	AT2G42880.1	17840168	17844380	17840572	17843947	contig78	99.82	17840965	17844287	3323	2983	0.788749109897935	0.883590047393365
OS08G06060.1	AT2G43790.1	18138246	18140988	18138477	18140693	contig79	99.94	18138393	18141864	2596	2217	0.946409041195771	1
OS08G06060.1	AT2G46070.3	18945937	18948067	18946134	18947872	contig54	99.83	18945288	18947032	1096	899	0.514312529328954	0.516963772282921
OS08G06060.1	AT3G14720.1	4945601	4949042	4946057	4948906	contig58	100	4946501	4948566	2066	2066	0.600232423009878	0.724912280701754
OS08G06060.1	AT3G18040.3	6174239	6178534	6174473	6178150	contig77	99.94	6174494	6177681	3188	3188	0.742085661080074	0.866775421424687
OS08G06060.1	AT3G44850.1	16374243	16377263	16374617	16376931	NA	NA	NA	NA	NA	NA	NA	NA
OS08G06060.1	AT3G45640.1	16756571	16758874	16756918	16758476	contig72	98.42	16756116	16758458	1888	1541	0.819444444444444	0.988454137267479
OS08G06060.1	AT3G53030.1	19662195	19664553	19662412	19664362	NA	NA	NA	NA	NA	NA	NA	NA
OS08G06060.1	AT3G59790.1	22092400	22094403	22092448	22094240	contig76	99.15	22092063	22095010	2004	1793	1	1
OS08G06060.1	AT4G01370.1	566917	570299	567219	568889	contig80	97.24	566280	569778	2862	1671	0.845994679278747	1
OS08G06060.1	AT4G01595.1	690726	691993	690980	691908	NA	NA	NA	NA	NA	NA	NA	NA
OS08G06060.1	AT4G11330.1	6891926	6894283	6892143	6893845	contig62	99.26	6892847	6895011	1437	999	0.60941475826972	0.586611861421022
OS08G06060.1	AT4G13020.3	7602989	7607155	7604015	7606812	NA	NA	NA	NA	NA	NA	NA	NA
OS08G06060.1	AT4G19110.2	10454497	10459328	10454770	10457468	NA	NA	NA	NA	NA	NA	NA	NA
OS08G06060.1	AT4G35500.2	16857030	16859620	16857475	16859407	NA	NA	NA	NA	NA	NA	NA	NA
OS08G06060.1	AT4G36450.1	17210049	17211782	17210245	17211413	contig18	100	17210439	17211012	574	574	0.331026528258362	0.491017964071856
OS08G06060.1	AT5G19010.1	6344770	6348267	6345096	6347676	contig52	99.82	6346600	6348262	1663	1139	0.475414522584334	0.441301820999613
OS08G06060.1	AT5G22840.1	7630717	7633380	7631103	7633103	NA	NA	NA	NA	NA	NA	NA	NA
OS08G06060.1	AT5G45430.1	18407150	18411977	18409200	18411711	NA	NA	NA	NA	NA	NA	NA	NA
OS09G34970.1	AT1G01910.1	313101	316090	313595	315831	contig6	100	312601	316984	2990	2237	1	1
OS09G34970.1	AT3G10350.2	3208233	3211294	3208310	3210678	contig5	99.96	3207654	3209891	1659	1582	0.541802743305029	0.667792317433516
OS09G34970.1	AT5G60730.1	24422686	24425540	24422838	24425352	contig4	99.05	24422604	24424698	2013	1861	0.70507880910683	0.739960238568589
OS10G35370.1	AT1G03630.1	907523	909650	907699	909245	contig11	99.93	907182	909855	2128	1547	1	1
OS10G35370.1	AT1G10310.1	3381447	3384003	3381733	3383874	NA	NA	NA	NA	NA	NA	NA	NA
OS10G35370.1	AT4G05530.1	2816317	2818518	2816462	2818074	NA	NA	NA	NA	NA	NA	NA	NA
OS10G35370.1	AT4G27440.1	13725546	13727440	13725648	13727107	contig12	100	13724793	13728389	1895	1460	1	1
OS10G35370.1	AT5G54190.1	21990864	21992814	21991183	21992773	contig10	99.88	21990808	21993401	1951	1591	1	1
OS12G18880.1	AT1G02140.1	403100	404456	403467	404401	contig1	99.94	402439	405644	1357	935	1	1
