# Supplementary material for: SRAssembler: Selective Recursive local Assembly of homologous genomic regions
Source: BMC Bioinformatics. 2019 Jul 2;20:371. doi: 10.1186/s12859-019-2949-4 (PMC6604332; doi:10.1186/s12859-019-2949-4)
Supplement: Supplementary file 3 — Scripts and files for complete replication of results. Unpacking this tarball will create directories and scripts that, when executed, will download all necessary reads and perform all of the experiments described in this manuscript. The scripts will reproduce all of the tables and figures in this manuscript except for the workflow diagram. (TAR 340 kb) [file 12859_2019_2949_MOESM3_ESM.tar]

Archive with 138 entries (131 files):
- SRAssembler_manuscript
- SRAssembler_manuscript/Swedish_Arabidopsis
- SRAssembler_manuscript/Swedish_Arabidopsis/generateTables.Rmd
- SRAssembler_manuscript/Swedish_Arabidopsis/xAdownload_trim_SwedishArabidopsis_reads
- SRAssembler_manuscript/Swedish_Arabidopsis/xFgenerateTables.R
- SRAssembler_manuscript/Swedish_Arabidopsis/getHomologLocations.py
- SRAssembler_manuscript/Swedish_Arabidopsis/xCtest20RiceProteins
- SRAssembler_manuscript/Swedish_Arabidopsis/xDtestRunningTime
- SRAssembler_manuscript/Swedish_Arabidopsis/SRR519536.library
- SRAssembler_manuscript/Swedish_Arabidopsis/xBprepareArabidopsisReference
- SRAssembler_manuscript/Swedish_Arabidopsis/xEgenerateRunningTimeFigure.R
- SRAssembler_manuscript/Swedish_Arabidopsis/xrun
- SRAssembler_manuscript/SRAssembler.params
- SRAssembler_manuscript/sequences
- SRAssembler_manuscript/sequences/At1g01230.1.pep
- SRAssembler_manuscript/sequences/At1g01230.gene
- SRAssembler_manuscript/sequences/Os07g26660.1.pep
- SRAssembler_manuscript/sequences/At1g03630.gene
- SRAssembler_manuscript/sequences/Os03g02970.1.pep
- SRAssembler_manuscript/sequences/Os07g26940.1.pep
- SRAssembler_manuscript/sequences/Os07g26940.1.gene
- SRAssembler_manuscript/sequences/At1g01620.gene
- SRAssembler_manuscript/sequences/At1g02140.1.pep
- SRAssembler_manuscript/sequences/At1g02780.gene
- SRAssembler_manuscript/sequences/At1g02830.1.pep
- SRAssembler_manuscript/sequences/Os07g26940.1.cds
- SRAssembler_manuscript/sequences/At1g01040.gene
- SRAssembler_manuscript/sequences/Os01g08450.1.cds
- SRAssembler_manuscript/sequences/Os12g18880.1.cds
- SRAssembler_manuscript/sequences/At1g01050.gene
- SRAssembler_manuscript/sequences/Os06g03660.2.cds
- SRAssembler_manuscript/sequences/Os03g22340.1.gene
- SRAssembler_manuscript/sequences/Os02g44470.1.pep
- SRAssembler_manuscript/sequences/At1g01620.1.pep
- SRAssembler_manuscript/sequences/Os01g18860.1.pep
- SRAssembler_manuscript/sequences/At1g01560.2.pep
- SRAssembler_manuscript/sequences/At1g03190.1.pep
- SRAssembler_manuscript/sequences/Os01g18860.1.gene
- SRAssembler_manuscript/sequences/At1g02130.1.pep
- SRAssembler_manuscript/sequences/At1g02780.1.pep
- SRAssembler_manuscript/sequences/Os04g52130.1.pep
- SRAssembler_manuscript/sequences/At1g02830.gene
- SRAssembler_manuscript/sequences/At1g02140.gene
- SRAssembler_manuscript/sequences/Os03g21940.1.pep
- SRAssembler_manuscript/sequences/At1g01230.1.cDNA
- SRAssembler_manuscript/sequences/At1g01910.gene
- SRAssembler_manuscript/sequences/Os03g21940.1.cds
- SRAssembler_manuscript/sequences/Os07g26660.1.cds
- SRAssembler_manuscript/sequences/At1g01090.1.pep
- SRAssembler_manuscript/sequences/At1g01950.gene
- SRAssembler_manuscript/sequences/At1g01560.gene
- SRAssembler_manuscript/sequences/Os04g52130.1.cds
- SRAssembler_manuscript/sequences/Os04g02900.1.pep
- SRAssembler_manuscript/sequences/Os04g02900.1.gene
- SRAssembler_manuscript/sequences/Os01g08450.1.gene
- SRAssembler_manuscript/sequences/At1g01910.1.pep
- SRAssembler_manuscript/sequences/At1g02560.1.pep
- SRAssembler_manuscript/sequences/Os10g35370.1.gene
- SRAssembler_manuscript/sequences/MYF6.pep
- SRAssembler_manuscript/sequences/Os03g21940.1.gene
- SRAssembler_manuscript/sequences/Os12g18880.1.gene
- SRAssembler_manuscript/sequences/Os10g35370.1.pep
- SRAssembler_manuscript/sequences/Os03g19510.1.cds
- SRAssembler_manuscript/sequences/Os02g44470.1.gene
- SRAssembler_manuscript/sequences/Os08g06060.1.cds
- SRAssembler_manuscript/sequences/Os09g34970.1.cds
- SRAssembler_manuscript/sequences/At1g02500.gene
- SRAssembler_manuscript/sequences/Os05g05260.1.gene
- SRAssembler_manuscript/sequences/Os12g18880.1.pep
- SRAssembler_manuscript/sequences/At1g03475.gene
- SRAssembler_manuscript/sequences/At1g01820.1.pep
- SRAssembler_manuscript/sequences/At1g01940.gene
- SRAssembler_manuscript/sequences/At1g03190.gene
- SRAssembler_manuscript/sequences/Os06g04560.1.gene
- SRAssembler_manuscript/sequences/Os06g04560.1.cds
- SRAssembler_manuscript/sequences/At1g02500.1.pep
- SRAssembler_manuscript/sequences/Os07g26660.1.gene
- SRAssembler_manuscript/sequences/Os05g05260.1.pep
- SRAssembler_manuscript/sequences/Os01g08450.1.pep
- SRAssembler_manuscript/sequences/Os03g22340.1.pep
- SRAssembler_manuscript/sequences/At1g01950.3.pep
- SRAssembler_manuscript/sequences/Os03g19510.1.gene
- SRAssembler_manuscript/sequences/Os03g02970.1.cds
- SRAssembler_manuscript/sequences/Os10g35370.1.cds
- SRAssembler_manuscript/sequences/Os08g06060.1.gene
- SRAssembler_manuscript/sequences/At1g03630.1.pep
- SRAssembler_manuscript/sequences/Os08g06060.1.pep
- SRAssembler_manuscript/sequences/Os06g03660.2.pep
- SRAssembler_manuscript/sequences/At1g02560.gene
- SRAssembler_manuscript/sequences/Os06g04000.1.pep
- SRAssembler_manuscript/sequences/Os04g02900.1.cds
- SRAssembler_manuscript/sequences/At1g01820.gene
- SRAssembler_manuscript/sequences/Os03g19510.1.pep
- SRAssembler_manuscript/sequences/Os06g04560.1.pep
- SRAssembler_manuscript/sequences/At1g01050.1.pep
- SRAssembler_manuscript/sequences/At1g02130.gene
- SRAssembler_manuscript/sequences/Os09g34970.1.gene
- SRAssembler_manuscript/sequences/0README
- SRAssembler_manuscript/sequences/Os05g36260.1.cds
- SRAssembler_manuscript/sequences/Os06g03660.2.gene
- SRAssembler_manuscript/sequences/At1g01750.1.pep
- SRAssembler_manuscript/sequences/At1g01940.1.pep
- SRAssembler_manuscript/sequences/Os09g34970.1.pep
- SRAssembler_manuscript/sequences/Os01g18860.1.cds
- SRAssembler_manuscript/sequences/Os02g44470.1.cds
- SRAssembler_manuscript/sequences/Os05g36260.1.pep
- SRAssembler_manuscript/sequences/At1g01040.1.pep
- SRAssembler_manuscript/sequences/At1g01090.gene
- SRAssembler_manuscript/sequences/Os05g05260.1.cds
- SRAssembler_manuscript/sequences/At1g01750.gene
- SRAssembler_manuscript/sequences/At1g03475.1.pep
- SRAssembler_manuscript/sequences/Os06g04000.1.cds
- SRAssembler_manuscript/sequences/Os03g02970.1.gene
- SRAssembler_manuscript/sequences/Os04g52130.1.gene
- SRAssembler_manuscript/sequences/Os06g04000.1.gene
- SRAssembler_manuscript/sequences/Os03g22340.1.cds
- SRAssembler_manuscript/sequences/Os05g36260.1.gene
- SRAssembler_manuscript/3KRice
- SRAssembler_manuscript/3KRice/xCreciprocal
- SRAssembler_manuscript/3KRice/downloadRiceReads.sh
- SRAssembler_manuscript/3KRice/xAsrassembleOs07g26940FromRice
- SRAssembler_manuscript/3KRice/xBalignOs07g26940
- SRAssembler_manuscript/3KRice/small_rice_lib
- SRAssembler_manuscript/3KRice/xrun
- SRAssembler_manuscript/simulated_data
- SRAssembler_manuscript/simulated_data/xCsrassembleWith20RiceProteins
- SRAssembler_manuscript/simulated_data/xAgenerateReads
- SRAssembler_manuscript/simulated_data/xBassembleChromosomes1
- SRAssembler_manuscript/simulated_data/xDgenerateFigure2
- SRAssembler_manuscript/simulated_data/blastdb
- SRAssembler_manuscript/simulated_data/blastdb/0README
- SRAssembler_manuscript/simulated_data/xEgenerateSupplementalFigure1.R
- SRAssembler_manuscript/simulated_data/generateSupplementalFigure1.Rmd
- SRAssembler_manuscript/simulated_data/xrun
- SRAssembler_manuscript/RNAseq
- SRAssembler_manuscript/RNAseq/mouseMuscle.params
- SRAssembler_manuscript/RNAseq/mouseMuscle.library
- SRAssembler_manuscript/RNAseq/xrun
