# Supplementary material for: SRAssembler: Selective Recursive local Assembly of homologous genomic regions
Source: BMC Bioinformatics. 2019 Jul 2;20:371. doi: 10.1186/s12859-019-2949-4 (PMC6604332; doi:10.1186/s12859-019-2949-4)
Supplement: Supplementary file 3 — Scripts and files for complete replication of results. Unpacking this tarball will create directories and scripts that, when executed, will download all necessary reads and perform all of the experiments described in this manuscript. The scripts will reproduce all of the tables and figures in this manuscript except for the workflow diagram. (TAR 340 kb) [file 12859_2019_2949_MOESM3_ESM.tar › SRAssembler_manuscript/Swedish_Arabidopsis/generateTables.Rmd]

---
title: "Rice homologs in Arabidopsis analysis notebook"
output: html_document
---

```{r setup, include=FALSE}
# Load the necessary libraries
library(readr)
library(dplyr)
library(GenomicRanges)
```
We import the Arabidopsis homolog location data from "homolog_locations.tsv".
```{r , include=FALSE}
# Build the GRanges for the Arabidopsis genes.
locations <- read_delim("homolog_locations.tsv", "\t")
locations$GeneWidth <- (locations$GeneStop - locations$GeneStart + 1)
locations$ORFWidth <- (locations$ORFstop - locations$ORFstart + 1)
allGeneRanges <- split(GRanges(Osprobe = locations$Osprobe,
							Atgene = locations$Atgene,
							ranges = IRanges(start = locations$GeneStart, 
										end = locations$GeneStop),
							seqname = locations$Chromosome),
						f = locations$Osprobe)
allORFRanges <- split(GRanges(Osprobe = locations$Osprobe,
							Atgene = locations$Atgene,
							ranges = IRanges(start = locations$ORFstart, 
										end = locations$ORFstop),
							seqname = locations$Chromosome),
						f = locations$Osprobe)

```
We also import a smaller data.frame with just the 20 orthologs we most want.
```{r , include=FALSE}
# Build the GRanges for the Arabidopsis genes.
bestlocations <- read_delim("ortholog_locations.tsv", "\t")
bestlocations$GeneWidth <- (bestlocations$GeneStop - bestlocations$GeneStart + 1)
bestlocations$ORFWidth <- (bestlocations$ORFstop - bestlocations$ORFstart + 1)
orthoGeneRanges <- split(GRanges(Osprobe = bestlocations$Osprobe,
							Atgene = bestlocations$Atgene,
							ranges = IRanges(start = bestlocations$GeneStart, 
										end = bestlocations$GeneStop),
							seqname = bestlocations$Chromosome),
						f = bestlocations$Osprobe)
orthoORFRanges <- split(GRanges(Osprobe = bestlocations$Osprobe,
							Atgene = bestlocations$Atgene,
							ranges = IRanges(start = bestlocations$ORFstart, 
										end = bestlocations$ORFstop),
							seqname = bestlocations$Chromosome),
						f = bestlocations$Osprobe)

```
Then we import the BLAST results using a filename pattern match.
```{r include = FALSE}
importBlastTab <- function(filename) {
	# This function imports the results from a BLAST+ tabular output file as a data.frame.
	# It adds a column based on part of the filename.
	df <- read.table(filename, sep = "\t", 
					col.names = c("qseqid", "sseqid", "pident", "length", "mismatch", "gapopen", "qstart", "qend", "sstart", "send", "evalue", "bitscore"), 
					colClasses = c("factor", "factor", "numeric", "integer", "integer", "integer", "integer", "integer", "integer", "integer", "numeric", "numeric"),
		strip.white = TRUE)
	df$Osprobe <- substr(basename(filename), 1, 12)
	# If you want individual data.frames in your environment, you can assign them names based on the filename.
	# The name of the dataframe is the first 12 characters plus the last 8 characters of the filename.
	#name <- paste(substr(basename(filename), 1, 12), substr(filename, nchar(filename) - 8 + 1, nchar(filename)), sep = "")
	#assign(name, value = df, envir = .GlobalEnv)
	return(df)
}
	
importBlasts <- function(directory, pattern_string) {
	# This function takes a directory string and an ERE pattern, and imports the BLAST files matched by the pattern as one data.frame.
	fileslist <- list.files(path = directory, pattern = pattern_string, full.names = TRUE)
	print(paste("Found", length(fileslist), "blast files."))
	do.call(rbind, lapply(fileslist, importBlastTab))
}

getBlastRanges <- function(df) {
	# This function takes a dataframe of BLAST results and returns a GRanges object of the subject BLAST hits.
	myranges <- GRanges(Osprobe = df$Osprobe,
						contig = df$qseqid,
						pident = df$pident,
						ranges = IRanges(start = pmin(df$sstart, df$send), 
										end = pmax(df$sstart, df$send)),
						seqname = df$sseqid)
	return(myranges)
}

# Import the blast results as a data.frame.
blasts_df <- importBlasts("output_homologs/blastout", ".*[.]allblast")
# Create GRangesList object with the blast results split by the Rice probe.
blastRanges <- split(getBlastRanges(blasts_df), f = as.factor(getBlastRanges(blasts_df)$Osprobe))
```
Overlaps between BLAST results and Arabidopsis homologs are found.
```{r, include=FALSE}
options(showHeadLines=10, showTailLines=10) # This is just for debugging, affecting how GRanges objects are shown.

# New data.frame for tracking the results we want to show.
suptable1 <- locations[, c("Osprobe", "Atgene", "GeneStart", "GeneStop", "ORFstart", "ORFstop")]
suptable1$Contig <- NA
suptable1$Identity <- NA
suptable1$ContigStart <- NA
suptable1$ContigStop <- NA
suptable1$ContigGeneOverlap <- NA
suptable1$ContigORFOverlap <- NA
for (Os in mapply(mergeByOverlaps, allGeneRanges, blastRanges)) {
	# The overlaps are pair-wise intersected to get the width of overlap.
	# This is fragile, but the column names are automatically generated and not easily parsed.
	Os$overlap <- width(pintersect(Os[, 1], Os[, 4]))
	#show(Os)
	for (gene in Os$Atgene) {
		# We only want the data related to our particular gene, but it may have multiple hits.
		subdf <- Os[Os$Atgene == gene, ]
		# If a particular gene has more than one blast hit, we take the biggest overlap.
		suptable1[suptable1$Atgene == gene, ]$ContigGeneOverlap <- max(subdf$overlap)
		# Acquire the contig information based on the highest overlap.
		suptable1[suptable1$Atgene == gene, ]$Contig <- as.character(subdf[order(subdf$overlap, decreasing = TRUE), ][1, "contig"])
		suptable1[suptable1$Atgene == gene, ]$Identity <- subdf[order(subdf$overlap, decreasing = TRUE), ][1, "pident"]
		# Again, we are using the column number rather than a name, even though it is fragile, to select the GRange.
		suptable1[suptable1$Atgene == gene, ]$ContigStart <- start(subdf[order(subdf$overlap, decreasing = TRUE), ][1, 4])
		suptable1[suptable1$Atgene == gene, ]$ContigStop <- end(subdf[order(subdf$overlap, decreasing = TRUE), ][1, 4])
	}
}

for (Os in mapply(mergeByOverlaps, allORFRanges, blastRanges)) {
	Os$overlap <- width(pintersect(Os[, 1], Os[, 4]))
	for (gene in Os$Atgene) {
		suptable1[suptable1$Atgene == gene, ]$ContigORFOverlap <- max(Os[Os$Atgene == gene, ]$overlap)
	}
}
suptable1$GeneCoverage <- (as.double(suptable1$ContigGeneOverlap) / locations$GeneWidth)
suptable1$ORFCoverage <- (as.double(suptable1$ContigORFOverlap) / locations$ORFWidth)
```
We also do just the overlaps for the closest orthologs.
```{r, include=FALSE}
options(showHeadLines=10, showTailLines=10) # This is just for debugging, affecting how GRanges objects are shown.

# New data.frame for tracking the results we want to show.
table1 <- bestlocations[, c("Osprobe", "Atgene", "GeneStart", "GeneStop", "ORFstart", "ORFstop")]
table1$Contig <- NA
table1$Identity <- NA
table1$ContigStart <- NA
table1$ContigStop <- NA
table1$ContigGeneOverlap <- NA
table1$ContigORFOverlap <- NA
for (Os in mapply(mergeByOverlaps, orthoGeneRanges, blastRanges)) {
	# The overlaps are pair-wise intersected to get the width of overlap.
	# This is fragile code, but the column names are automatically generated and not easily parsed.
	Os$overlap <- width(pintersect(Os[, 1], Os[, 4]))
	#show(Os)
	for (gene in Os$Atgene) {
		# We only want the data related to our particular gene, but it may have multiple hits.
		subdf <- Os[Os$Atgene == gene, ]
		# If a particular gene has more than one blast hit, we take the biggest overlap.
		table1[table1$Atgene == gene, ]$ContigGeneOverlap <- max(subdf$overlap)
		# Acquire the contig information based on the highest overlap.
		table1[table1$Atgene == gene, ]$Contig <- as.character(subdf[order(subdf$overlap, decreasing = TRUE), ][1, "contig"])
		table1[table1$Atgene == gene, ]$Identity <- subdf[order(subdf$overlap, decreasing = TRUE), ][1, "pident"]
		# Again, we are using the column number rather than a name, even though it is fragile, to select the GRange.
		table1[table1$Atgene == gene, ]$ContigStart <- start(subdf[order(subdf$overlap, decreasing = TRUE), ][1, 4])
		table1[table1$Atgene == gene, ]$ContigStop <- end(subdf[order(subdf$overlap, decreasing = TRUE), ][1, 4])
	}
}

for (Os in mapply(mergeByOverlaps, orthoORFRanges, blastRanges)) {
	Os$overlap <- width(pintersect(Os[, 1], Os[, 4]))
	for (gene in Os$Atgene) {
		table1[table1$Atgene == gene, ]$ContigORFOverlap <- max(Os[Os$Atgene == gene, ]$overlap)
	}
}
table1$GeneCoverage <- (as.double(table1$ContigGeneOverlap) / bestlocations$GeneWidth)
table1$ORFCoverage <- (as.double(table1$ContigORFOverlap) / bestlocations$ORFWidth)
```
We output the Tables as tsv and report the number of complete ORFs and genes to the logfile.
```{r output}
library(scales)
# hit_suptable1 <- suptable1[! is.na(suptable1$GeneCoverage), ]
# show(split(hit_suptable1, hit_suptable1$Osprobe))
outfileS1 <- "SupplementalTable1.tsv"
outfile1 <- "Table1.tsv"
outfile3 <- "Table3.tsv"
#printableoutfile3 <- "Table3.printable"
logfile <- "GeneCompletion.log"
file.remove(logfile)
# Write Table 1.
write.table(table1[ , c("Osprobe", "Atgene", "GeneStart", "GeneStop", "ContigStart", "ContigStop", "Identity")], file = outfile1, append = FALSE, quote = FALSE, sep = "\t", row.names = FALSE, col.names = c("Rice query", "Arabidopsis homolog", "Locus Start", "Locus End", "Contig Start", "Contig End", "Identity"))

# Write Table 3 and Supplemental Table 3.
# Write the header lines.
write(colnames(suptable1), file = outfileS1, ncolumns = ncol(suptable1), sep = "\t")
table3header <- c("Arabidopsis gene", "Total paralogs in clade", "Completed paralogs", "Percentage of paralogs completed", "Completed gene bodies", "Percentage of gene bodies completed", "Gene bodies > 50% assembled", "Percentage of gene bodies at least 50% completed")
write(table3header, file = outfile3, ncolumns = length(table3header), sep = "\t")
# Write the results.
for (Os in split(suptable1, suptable1$Osprobe)) {
	# Separate results for each rice protein by a newline.
	write("", file = outfileS1, append = TRUE, sep = "")
	write.table(Os, file = outfileS1, append = TRUE, quote = FALSE, sep = "\t", row.names = FALSE, col.names = FALSE)
	hits <- sum(! is.na(Os$GeneCoverage))
	fullGenes <- sum(Os$GeneCoverage == 1.0, na.rm = TRUE)
	fullORFs <- sum(Os$ORFCoverage == 1.0, na.rm = TRUE)
	halfORFs <- sum(Os$ORFCoverage > 0.5, na.rm = TRUE)
	numGenes <- nrow(Os)
	# Write the summary Table 2.
	outline <- c(Os[[1, "Atgene"]], numGenes, fullGenes, percent(fullGenes / numGenes, accuracy = 1), fullORFs, percent(fullORFs / numGenes, accuracy = 1), halfORFs, percent(halfORFs / numGenes, accuracy = 1))
	write(outline, file = outfile3, ncolumns = length(outline), append = TRUE, sep = "\t")
#	secondoutline <- c(Os[[1, "Atgene"]], "&", numGenes, "&", fullGenes, percent(fullGenes / numGenes, accuracy = 1, prefix = "(", suffix = "\\%)"), "&", fullORFs, percent(fullORFs / numGenes, accuracy = 1, prefix = "(", suffix = "\\%)"), "&", halfORFs, percent(halfORFs / numGenes, accuracy = 1, prefix = "(", suffix = "\\%)"), "\\\\")
#	write(secondoutline, file = printableoutfile3, ncolumns = length(secondoutline), append = TRUE, sep = " ")
	
	# Write summary info to the logfile.
	msg <- paste(Os$Osprobe[1], ": ", fullORFs, "/", numGenes, " gene bodies complete.", sep = "")
	write(msg, file = logfile, append = TRUE)
	# print(msg)
	msg <- paste(Os$Osprobe[1], ": ", fullGenes, "/", numGenes, " genes complete.", sep = "")
	write(msg, file = logfile, append = TRUE)
	print(msg)
	print(paste(Os$Osprobe[1], ": ", hits, "/", numGenes, " genes hit.", sep = ""))
}

```
Here are some other things it is nice to know.
```{r echo = TRUE}
nrow(suptable1)
sum(!is.na(suptable1$GeneCoverage))
sum(suptable1$Identity > 75, na.rm = TRUE)
sum(suptable1$GeneCoverage == 1, na.rm = TRUE)
sum(suptable1$ORFCoverage == 1, na.rm = TRUE)
sum(suptable1$ORFCoverage > 0.5, na.rm = TRUE)
```
