# Supplementary material for: SRAssembler: Selective Recursive local Assembly of homologous genomic regions
Source: BMC Bioinformatics. 2019 Jul 2;20:371. doi: 10.1186/s12859-019-2949-4 (PMC6604332; doi:10.1186/s12859-019-2949-4)
Supplement: Supplementary file 3 — Scripts and files for complete replication of results. Unpacking this tarball will create directories and scripts that, when executed, will download all necessary reads and perform all of the experiments described in this manuscript. The scripts will reproduce all of the tables and figures in this manuscript except for the workflow diagram. (TAR 340 kb) [file 12859_2019_2949_MOESM3_ESM.tar › SRAssembler_manuscript/Swedish_Arabidopsis/xAdownload_trim_SwedishArabidopsis_reads]

#!/usr/bin/env bash
set -euo pipefail
# This script downloads Trimmomatic version 0.36 and sequencing reads for a Swedish Arabidopsis varietal.
# It trims the reads for quality.
# The script takes an integer argument to tell it how many processors it may use, or defaults to 1.
# Dependencies: wget, gunzip, Trimmomatic 0.36 (provided by script)

sample="SRR519536" # An Arabidopsis varietal from Sweden.
short=${sample%${sample:(-3)}} # Remove the last 3 characters.

threads=${1:-1}
if ! [ "$threads" -eq "$threads" ] 2> /dev/null; then
	printf "Integer processor number required\n" 1>&2
	exit 1
fi

echo "Threads= $threads"

# Download and unzip the reads files.
mkdir -p reads
pushd reads/
	wget --no-verbose --output-document=- ftp://ftp.sra.ebi.ac.uk/vol1/fastq/${short}/${sample}/${sample}_1.fastq.gz | gunzip > ${sample}_1.fastq &
	wget --no-verbose --output-document=- ftp://ftp.sra.ebi.ac.uk/vol1/fastq/${short}/${sample}/${sample}_2.fastq.gz | gunzip > ${sample}_2.fastq &
	# Download Trimmomatic and trim the Swedish Arabidopsis reads.
	pushd /tmp/
		wget --no-verbose http://www.usadellab.org/cms/uploads/supplementary/Trimmomatic/Trimmomatic-0.36.zip 
		unzip -u Trimmomatic-0.36.zip &&
		rm Trimmomatic-0.36.zip
	popd
	wait

	# Use Trimmomatic to remove low-quality reads.
	trimJar="/tmp/Trimmomatic-0.36/trimmomatic-0.36.jar"
	java -jar "${trimJar}" PE \
		-threads "${threads}" \
		-phred33 \
		${sample}_1.fastq \
		${sample}_2.fastq \
		${sample}-trim-1.fq \
		${sample}-trim-unpaired-1.fq \
		${sample}-trim-2.fq \
		${sample}-trim-unpaired-2.fq \
		LEADING:3 \
		TRAILING:3 \
		SLIDINGWINDOW:4:15 \
		MINLEN:36

	# Remove reads files that will not be used
	rm ${sample}_{1,2}.fastq ${sample}-trim-unpaired-{1,2}.fq
popd
