# Supplementary material for: SRAssembler: Selective Recursive local Assembly of homologous genomic regions
Source: BMC Bioinformatics. 2019 Jul 2;20:371. doi: 10.1186/s12859-019-2949-4 (PMC6604332; doi:10.1186/s12859-019-2949-4)
Supplement: Supplementary file 3 — Scripts and files for complete replication of results. Unpacking this tarball will create directories and scripts that, when executed, will download all necessary reads and perform all of the experiments described in this manuscript. The scripts will reproduce all of the tables and figures in this manuscript except for the workflow diagram. (TAR 340 kb) [file 12859_2019_2949_MOESM3_ESM.tar › SRAssembler_manuscript/Swedish_Arabidopsis/getHomologLocations.py]

#!/usr/bin/env python

# This is an automatically generated script to run your query
# to use it you will require the intermine python client.
# To install the client, run the following command from a terminal:
#
#     sudo easy_install intermine
#
# For further documentation you can visit:
#     http://intermine.readthedocs.org/en/latest/web-services/

from __future__ import print_function
import argparse

# The following two lines will be needed in every thalemine python script:
from intermine.webservice import Service
service = Service("https://apps.araport.org:443/thalemine/service")

parser = argparse.ArgumentParser()
parser.add_argument("--all", action="store_true")
args = parser.parse_args()


def printHomologs(identifier, protein):
	# Get a new query on the class (table) you will be querying:
	query = service.new_query("Homologue")
	
	# The view specifies the output columns
	query.add_view(
		"homologue.CDSs.primaryIdentifier",
		"homologue.chromosomeLocation.start", "homologue.chromosomeLocation.end",
		"homologue.chromosomeLocation.strand",
		"homologue.CDSs.chromosomeLocation.start",
		"homologue.CDSs.chromosomeLocation.end",
		"homologue.length",
		"homologue.CDSs.length",
		"homologue.primaryIdentifier"
	)
	
	# Sort the output:
	# First sort by the basic locus identifier.
	query.add_sort_order("homologue.primaryIdentifier", "ASC")
	# Then go by the longest CDS region.
	query.add_sort_order("homologue.CDSs.length", "DESC")
	# Then go by longest gene region.
	query.add_sort_order("homologue.length", "DESC")
	
	# Limit hits to Arabidopsis paralogs of your query that are not obsolete.
	query.add_constraint("gene.primaryIdentifier", "=", identifier, code = "A")
	query.add_constraint("homologue.homologues.type", "=", "paralogue", code = "B")
	query.add_constraint("homologue.isObsolete", "=", "false", code = "C")
	
	# Uncomment and edit the code below to specify your own custom logic:
	# query.set_logic("A and B and C")

	# Print out separated by tabs, only one per gene.
	last_seen = ""
	for row in query.rows():
		if row["homologue.primaryIdentifier"] != last_seen:
			last_seen = row["homologue.primaryIdentifier"]
			print(protein,
				row["homologue.CDSs.primaryIdentifier"],
				row["homologue.CDSs.primaryIdentifier"][2],
				row["homologue.chromosomeLocation.start"],
				row["homologue.chromosomeLocation.end"],
				row["homologue.chromosomeLocation.strand"],
				row["homologue.CDSs.chromosomeLocation.start"],
				row["homologue.CDSs.chromosomeLocation.end"],
				sep = '\t')

def printGene(identifier, protein):
	# Get a new query on the class (table) you will be querying:
	query = service.new_query("Gene")
	
	# The view specifies the output columns
	query.add_view(
		"Gene.CDSs.primaryIdentifier",
		"Gene.chromosomeLocation.start",
		"Gene.chromosomeLocation.end",
		"Gene.chromosomeLocation.strand",
		"Gene.CDSs.chromosomeLocation.start",
		"Gene.CDSs.chromosomeLocation.end",
		"Gene.length",
		"Gene.CDSs.length",
		"Gene.primaryIdentifier"
	)
	
	# Sort the output:
	# First sort by the basic locus identifier.
	#query.add_sort_order("homologue.primaryIdentifier", "ASC")
	# Then go by the longest CDS region.
	query.add_sort_order("Gene.CDSs.length", "DESC")
	# Then go by longest gene region.
	query.add_sort_order("Gene.length", "DESC")
	
	# Limit hits to Arabidopsis paralogs of your query that are not obsolete.
	query.add_constraint("Gene.primaryIdentifier", "=", identifier, code = "A")
	query.add_constraint("Gene.isObsolete", "=", "false", code = "C")
	
	# Uncomment and edit the code below to specify your own custom logic:
	# query.set_logic("A and B and C")

	# Print out separated by tabs, only one per gene.
	last_seen = ""
	for row in query.rows():
		if row["Gene.primaryIdentifier"] != last_seen:
			last_seen = row["Gene.primaryIdentifier"]
			print(protein,
				row["Gene.CDSs.primaryIdentifier"],
				row["Gene.CDSs.primaryIdentifier"][2],
				row["Gene.chromosomeLocation.start"], 
				row["Gene.chromosomeLocation.end"],
				row["Gene.chromosomeLocation.strand"],
				row["Gene.CDSs.chromosomeLocation.start"], 
				row["Gene.CDSs.chromosomeLocation.end"],
				sep = '\t')
def main():
	print("Osprobe", "Atgene", "Chromosome", "GeneStart", "GeneStop", "Strand", "ORFstart", "ORFstop", sep = '\t')
	# All of the rice protein, Arabidopsis homolog pairs as tuples.
	pairs = [
		("OS01G08450.1","AT1G02130"),
		("OS01G18860.1","AT1G02500"),
		("OS02G44470.1","AT1G01750"),
		("OS03G02970.1","AT1G01040"),
		("OS03G19510.1","AT1G02560"),
		("OS03G21940.1","AT1G02780"),
		("OS03G22340.1","AT1G02830"),
		("OS04G02900.1","AT1G01090"),
		("OS04G52130.1","AT1G03475"),
		("OS05G05260.1","AT1G03190"),
		("OS05G36260.1","AT1G01050"),
		("OS06G03660.2","AT1G01820"),
		("OS06G04000.1","AT1G01940"),
		("OS06G04560.1","AT1G01950"),
		("OS07G26660.1","AT1G01620"),
		("OS07G26940.1","AT1G01230"),
		("OS08G06060.1","AT1G01560"),
		("OS09G34970.1","AT1G01910"),
		("OS10G35370.1","AT1G03630"),
		("OS12G18880.1","AT1G02140")
		]
	for protein, gene in pairs:
		printGene(gene, protein)
		if args.all:
			printHomologs(gene, protein)
main()
