# Supplementary material for: SRAssembler: Selective Recursive local Assembly of homologous genomic regions
Source: BMC Bioinformatics. 2019 Jul 2;20:371. doi: 10.1186/s12859-019-2949-4 (PMC6604332; doi:10.1186/s12859-019-2949-4)
Supplement: Supplementary file 3 — Scripts and files for complete replication of results. Unpacking this tarball will create directories and scripts that, when executed, will download all necessary reads and perform all of the experiments described in this manuscript. The scripts will reproduce all of the tables and figures in this manuscript except for the workflow diagram. (TAR 340 kb) [file 12859_2019_2949_MOESM3_ESM.tar › SRAssembler_manuscript/Swedish_Arabidopsis/xCtest20RiceProteins]

#!/usr/bin/env bash
set -euo pipefail
# This script takes an optional argument giving it the number of processors to use.
# It runs SRAssembler 20 times to find homologs to 20 query rice proteins in the Swedish Arabidopsis reads that were previously downloaded and trimmed.
# It also uses blastn to compare the assembled contigs to the TAIR10 Arabidopsis genome assembly.
# Dependencies: SRAssembler, BLAST+

processors=${1:-1}
if ! [ "$processors" -eq "$processors" ] 2> /dev/null; then
	printf "Integer processor number required\n" 1>&2
	exit 1
fi

do_SRAssembler_run() {
	local query=$1
	local queryname=$(expr "$query" : '.*/\(.*\)\..*')
	local library=$2
	local libraryname=$(expr "$library" : '.*/\(.*\)\..*')
	local processors=$3

	local outputdirectory="output_homologs/${queryname}_against_${libraryname}"
	local blastout="output_homologs/blastout/${queryname}contigs_against_${libraryname}"
	local readslocation="processed_reads/"
	local SRAconfigurationfile="../SRAssembler.params"

	# Maximum number of rounds SRAssembler will run.
	local rounds="5"
	# Minimum acceptable coverage of the query to call completion.
	local coverage="0.5"
	# Iff you want to ignore previous data from a disrupted or finished run, set to ' -y '
	local restartrun=" -y "
	# Iff you want SRAssembler to run the maximum number of rounds, set to '-f'
	local completeallrounds="-f"

	# Run MPI version if given a processor number.
	if [ "${processors}" == "1" ] ; then
		local call="SRAssembler"
	else
		local call="mpirun -np $processors SRAssembler_MPI"
	fi

	local run="mkdir -p $outputdirectory"
	run+=" && "
	run+="$call -q $query -p $SRAconfigurationfile -r $readslocation -o $outputdirectory -n $rounds -l $library $restartrun $completeallrounds"
	run+=" && "
	run+="blastn -query ${outputdirectory}/all_contigs.fasta -db blastdb/TAIR10 -max_target_seqs 1 -reward 1 -penalty -1 -gapopen 2 -gapextend 1 -outfmt 6 > ${blastout}.allblast"
	printf "\e[31;1m${run} ;\e[0m\n"
	eval $run
}


main() {
	mkdir -p output_homologs/blastout
	for riceProtein in ../sequences/Os*.pep; do
		do_SRAssembler_run "$riceProtein" "./SRR519536.library" "$processors"
	done
}

main
