# Supplementary material for: SRAssembler: Selective Recursive local Assembly of homologous genomic regions
Source: BMC Bioinformatics. 2019 Jul 2;20:371. doi: 10.1186/s12859-019-2949-4 (PMC6604332; doi:10.1186/s12859-019-2949-4)
Supplement: Supplementary file 3 — Scripts and files for complete replication of results. Unpacking this tarball will create directories and scripts that, when executed, will download all necessary reads and perform all of the experiments described in this manuscript. The scripts will reproduce all of the tables and figures in this manuscript except for the workflow diagram. (TAR 340 kb) [file 12859_2019_2949_MOESM3_ESM.tar › SRAssembler_manuscript/Swedish_Arabidopsis/xDtestRunningTime]

#!/bin/bash
set -euo pipefail
# This script runs SRAssembler with various numbers of threads.
# The time spent preprocessing reads and the time spent doing recursive searches are identified.
# Three technical replicates are performed for each number of threads.
# Dependencies: SRAssembler, bioawk

output_file="Os07g26940.1running_times.csv"
printf "Processors,Activity,Chunk_size,Replicate,Time_seconds\n" > ${output_file}

for size in {50000,500000,5000000}; do
	for threads in {1,5,10,15,20}; do
		# If testing one processor, do not use the MPI version
		if [ "$threads" == "1" ]; then
			call="SRAssembler"
		else
			call="mpirun -np $threads SRAssembler_MPI"
		fi
		for replicate in {1,2,3}; do
			# Remove any existing preprocessed reads
			printf "Removing pre-processed reads\n" & rm -rf ${size}reads_data
			$call -q ../sequences/Os07g26940.1.pep -l SRR519536.library -T /dev/shm -p ../SRAssembler.params -R $size -o output_runningtime/size${size}/preprocessing/${threads}threads${replicate} -r ${size}reads_data -n 5 -f -y -c 0.5
			# Subtract the timestamp of starting from the timestamp of preprocessing the reads.
			preprocessing=$(( $(date --date="$(<output_runningtime/size${size}/preprocessing/${threads}threads${replicate}/msg.log grep 'Preprocessing done' | cut -c 2-20)" +%s) - $(date --date="$(<output_runningtime/size${size}/preprocessing/${threads}threads${replicate}/msg.log grep 'command' | cut -c 2-20)" +%s) ))
			# Subtract the timestamp of finishing the run from the timestamp of beginning recursion.
			running=$(( $(date --date="$(<output_runningtime/size${size}/preprocessing/${threads}threads${replicate}/msg.log grep 'Execution time' | cut -c 2-20)" +%s) - $(date --date="$(<output_runningtime/size${size}/preprocessing/${threads}threads${replicate}/msg.log grep 'Begin chromosome walking' | cut -c 2-20)" +%s) ))
			printf "${threads},Preprocessing,${size},${replicate},${preprocessing}\n" >> ${output_file}
			printf "${threads},Recursive assembly,${size},${replicate},${running}\n" >> ${output_file}
		done
	done
done
