# Supplementary material for: SRAssembler: Selective Recursive local Assembly of homologous genomic regions
Source: BMC Bioinformatics. 2019 Jul 2;20:371. doi: 10.1186/s12859-019-2949-4 (PMC6604332; doi:10.1186/s12859-019-2949-4)
Supplement: Supplementary file 3 — Scripts and files for complete replication of results. Unpacking this tarball will create directories and scripts that, when executed, will download all necessary reads and perform all of the experiments described in this manuscript. The scripts will reproduce all of the tables and figures in this manuscript except for the workflow diagram. (TAR 340 kb) [file 12859_2019_2949_MOESM3_ESM.tar › SRAssembler_manuscript/Swedish_Arabidopsis/xEgenerateRunningTimeFigure.R]

#!/usr/bin/env Rscript

# Check for dependencies. If not present, install to /tmp rather than messing with user's settings
if (!require(readr)){
	if (!require(readr, lib.loc = '/tmp')){
		install.packages("readr", '/tmp', repos='https://ftp.ussg.iu.edu/CRAN/', quiet = TRUE)
		readr_installed <- TRUE
		library("readr", lib.loc = '/tmp')
	}
}
if (!require(ggplot2)){
	if (!require(ggplot2, lib.loc = '/tmp')){
		install.packages("ggplot2", '/tmp', repos='https://ftp.ussg.iu.edu/CRAN/', quiet = TRUE)
		ggplot2_installed <- TRUE
		library("ggplot2", lib.loc = '/tmp')
	}
}
# Loading fonts is necessary if you want to embed certain fonts in the PDF
#if (!require(extrafont, quietly = TRUE)){
#	if (!require(extrafont, lib.loc = '/tmp', quietly = TRUE)){
#		install.packages("extrafont", '/tmp', repos='https://ftp.ussg.iu.edu/CRAN/', quiet = TRUE)
#		extrafont_installed <- TRUE
#		library("extrafont", lib.loc = "/tmp")
#	}
#}
#loadfonts()

GenerateRunningTimePlot <- function(dataframe) {
	p <- ggplot(dataframe, aes(x = Processors, y = Time_minutes, linetype = Activity, color = Chunk_size)) +
#	scale_color_discrete(limits = c("Reads preprocessed", "No preprocessing")) +
	stat_summary(geom = "line", fun.y = mean) +
	scale_x_continuous(expand = c(0, 0), breaks=c(1, 5, 10, 15, 20)) +
	scale_y_continuous(expand = c(0, 0), breaks=seq(0,50,10)) +
	coord_cartesian(ylim = c(0, 50), xlim = c(1,21)) +
#	guides(color = guide_legend(title=NULL)) +
	labs(y="Time (minutes)", title="Running Time of SRAssembler", color = "Reads chunk size") +
	theme_bw() +
#	theme(text=element_text(family="FreeSans", size = 10)) +
	theme(
		axis.line = element_line(color = "black", size = 0.25),
		axis.ticks = element_line(color = "black", size = 0.25),
		panel.grid.minor.x = element_line(colour = NA),
		panel.grid.major.x = element_line(colour = NA),
		panel.grid.major = element_line(colour = "grey90"),
		panel.grid.minor = element_line(colour = NA),
		legend.position = c(0.99,0.99),
		legend.background = element_blank(),
		legend.key = element_blank(),
		legend.key.size = unit(5, "mm"),
		legend.title = element_text(size = rel(0.8)),
		legend.text = element_text(size = rel(0.6)),
		legend.justification=c(1,1),
		panel.border = element_blank(),
		plot.title = element_text(hjust = 0.5)
	)

#	show(p)
	return(p)
}

running_times <- read_csv("Os07g26940.1running_times.csv", col_types = cols("Activity" = col_factor(NULL), "Chunk_size" = col_factor(NULL)))
# Add a column for time in minutes
running_times$Time_minutes <- running_times$Time_seconds / 60.0
RunningTimePlot <- GenerateRunningTimePlot(running_times)

ggsave("Figure3RunningTimeGraph.pdf", plot = RunningTimePlot, device = "pdf", width = 85, height = 85, units = "mm")
#ggsave("PreprocessingTimeGraph.pdf", plot = RunningTimePlot, device = "pdf")
#embed_fonts("Figure3RunningTimeGraph.pdf")
