# Supplementary material for: SRAssembler: Selective Recursive local Assembly of homologous genomic regions
Source: BMC Bioinformatics. 2019 Jul 2;20:371. doi: 10.1186/s12859-019-2949-4 (PMC6604332; doi:10.1186/s12859-019-2949-4)
Supplement: Supplementary file 3 — Scripts and files for complete replication of results. Unpacking this tarball will create directories and scripts that, when executed, will download all necessary reads and perform all of the experiments described in this manuscript. The scripts will reproduce all of the tables and figures in this manuscript except for the workflow diagram. (TAR 340 kb) [file 12859_2019_2949_MOESM3_ESM.tar › SRAssembler_manuscript/sequences/At1g01230.gene]

>AT1G01230
cccaataattaattaatgcccagtgtagatgcaaaaaagcagtcgtcgtctttcacgggc
acacaaaattaaaccaaagaaacaaacaatccttgttctcgccgaaatagagaattttgt
gaatctgggtttttagttcaggtgttaatataagattttgatcaaaagaagacgagattc
gatccgatccgatctgattgaagaagaaatggcgaatctgtatgtgaaagcggttccacc
accggatatgaataggaatacggaatggttcatgtatccaggagtttggacgacttacat
gcttattctcttcttcggttggctcgttgttctctctgtctctggttgttcccctggaat
ggcttggactgttgttaatctcgctcacttcgttgtaagtcttcgattgtgtttatgctt
tagagatgattttttcacttagggttgtgactttaaattagatgatggattgattccttg
ttttttttttatttcctgagatctggatgtgaatctggctctagtgtttgaattgatctc
tttggttattagcaattttttagttggtttagggttcgaatgaagaggcaattaccttct
gattgatcagttttagctatcgtatatcgttgagcttggatcaggcttcgaattaggata
cagttaccttcttatcaatgaattgatcagttttggtatcagcgattttgaattgatctg
tttggatactatcagcagtgttgactgttgagttgatcaggcttttaagtaagatgcaat
tctcttctaagtttgaattgatcggttttggatcaggcttcgaattaagatgcaccttct
cgttaatgaattatcagtttttgatatcagaaactaaaactacctatggcatcaatgcaa
tttcttaaggtctaactgtttgatataatgcggtgacttgtaaattggcattgcttgatt
gtcaaaaccaaatttaatctaatttctaattactctttaggaaaatgtgatgtctgagta
gaaatttgtggatatttgttgtcaggtaacgtatcacagcttccactggatgaaaggaac
tccttttgcagatgaccaaggaatctacaatggtttaacttggtgggaacaaatggacaa
tggtcaacagcttacccgcaaccgcaaatttcttaccctagttcctgttgttctgtaagt
cccagcaccttgttcctcaaaatctcaccactcttgtctatttccaatctatattttctt
agcaaattattttctttagctgcatatatccttgtgtctcatatggttaataaatatgct
aatttctcaatacacatatctaaatccggtgatgtgtaacggactagttctagagaactc
tgtatacgcgataatgtgtataaacaagagctgcatttatctggatgaacttttaagatt
gagctctttagcttttgtacttgttttctgactttataacgacacatttaaaacaggtac
ttgattgcatcgcatacaacagattacagacatccatggctgttcctcaacacactcgct
gtgatggttctcgttgttgccaagttccccaacatgcacaaggtacgcatctttggtatc
aatggtgataaataagtttcctttacggcaagagaacacctgaaagaaggaaaaggggat
ataagcgaacatatatatgtgtaaatgttcatatgagttggtttaattctcgagtcatgt
tttttgttggatatttgtaagtaaactctctaattttgaagctttcatcttttacctttt
ataatagacacgaaaaagctttcccttca
