# Supplementary material for: SRAssembler: Selective Recursive local Assembly of homologous genomic regions
Source: BMC Bioinformatics. 2019 Jul 2;20:371. doi: 10.1186/s12859-019-2949-4 (PMC6604332; doi:10.1186/s12859-019-2949-4)
Supplement: Supplementary file 3 — Scripts and files for complete replication of results. Unpacking this tarball will create directories and scripts that, when executed, will download all necessary reads and perform all of the experiments described in this manuscript. The scripts will reproduce all of the tables and figures in this manuscript except for the workflow diagram. (TAR 340 kb) [file 12859_2019_2949_MOESM3_ESM.tar › SRAssembler_manuscript/sequences/At1g03630.gene]

>AT1G03630
gcccaataaacgagagatgaagaatctgaaactagtgatctgattggttgagggaaaaag
ctgtagcctggaagacacgtgtcactaacccaaaactaccttatcttctgtcgctcctca
attcggggaaaatcgaagacactgtgacactctagcaccttcagttccgtacaacaatgg
ctctccaagctgcctattctcttcttccttctaccatttcaatccaaaaagaggtatgtt
ttcaccattagtaatgatttccatcttgttatgatttgttttcgataaaatgaagaattt
acctcaatgcaatggtgattttgcagggcaaattcaatgcttctctaaaggagacgactt
ttactggttcttcattttcaaaccatcttagagctgaaaagatatccaccctgttgacca
tcaaggtaaagtcaatcaccctatacgatgtgaaattctcaaaaaaagatatcgaaaacg
tcctgaggtttatactctgtttcgttgcaggaacagagaagacagaaaccgcgattttcc
accggtattcgtgcacagacagttacagccacgccgccggcaaacgaagcatcgccggag
caaaagaagactgagagaaaaggcactgcagtgatcactggagcttcgtctggtttaggt
ttagctacggccaaagctttagcagacacagggaaatggcatgtgatcatggcttgcagg
aactttctcaaggccgagaaggcagcgagatctgttggaatgtccaaggaagattacaca
gtgatgcatcttgatcttgcttcgcttgaaagcgtgaagcaattcgttgaaaatttccgg
agaacagaacaaccactcgatgttcttgtctgcaatgccgcggtttaccaaccaactgct
aaagagccttcttttacagctgaaggctttgagataagcgttggaaccaaccatctcggt
cactttcttctctcaagattgcttcttgatgacctgaaaaaatctgattatccatcaaaa
cgtatgatcatcgtaggatctataacaggtaaataacacagacaacttgtccatttccac
caagatagttcctagtatcaaacaatgaatgttcttttctatgttcttgcaggaaacaca
aatactttggctgggaatgtaccgccaaaggcaaaccttggagacctaagaggcttagcg
tcaggattgaatgggcaaaacagttcaatgatagatggaggagagtttgatggagcaaag
gcttacaaagacagcaaagtatgcaatatgctgacaatgcaggagcttcacagacgttac
cacgaggaaacaggagtcacgtttgcttctctttaccctggttgcatcgctacaacaggg
ttgttcagagaacacataccgctgtttcggcttctttttccgccttttcaaaagtatatc
accaaaggttacgtatctgaagaggaagctggcaaaagactagcacaggtcagtttgcat
tgcaaatcctttctaatatatgtataacagattattgattgatactgaggatgtggtttt
gttttaggttgtgagtgaccctagtcttgggaagtcaggagtgtattggagttggaacaa
taactcgtcttcgtttgagaatcagctttctaaagaagcaagtgatgcggagaaggcaaa
gaaactgtgggaggttagcgagaagcttgttggtttggcatgaactcaagatttttgata
tgcaaattcatatagattactatgttttgtgacatgtacaataagtatgatcaatcagac
taatcattcgaatgcatttcaatagagttaatcatcgaattcgaatctgaagacacttac
aattagactgatgattcgtagattgctccatagttgagatggggacatgaatcgttactg
ttgttgagacacgaccaacgaactgcatcgtaatcccgagtaaaatttaaccgataagag
tcttcggtcttagagaatctaacatctttcttctctcttcgagaattacccgatgatcgg
aattacaaaacggttaacaccggcgagaattggtgggatatcatgtcgtggatcttttct
agtgtgccttttctctaacacgtcgtcg
