# Supplementary material for: SRAssembler: Selective Recursive local Assembly of homologous genomic regions
Source: BMC Bioinformatics. 2019 Jul 2;20:371. doi: 10.1186/s12859-019-2949-4 (PMC6604332; doi:10.1186/s12859-019-2949-4)
Supplement: Supplementary file 3 — Scripts and files for complete replication of results. Unpacking this tarball will create directories and scripts that, when executed, will download all necessary reads and perform all of the experiments described in this manuscript. The scripts will reproduce all of the tables and figures in this manuscript except for the workflow diagram. (TAR 340 kb) [file 12859_2019_2949_MOESM3_ESM.tar › SRAssembler_manuscript/sequences/Os03g02970.1.pep]

>LOC_Os03g02970.1
MAGGGGVGGGAGEHAAAAYWYDACEDGASLLCGIDFAASADFDPGLIPAMDTGADDGFVA
EIDRILESINAESSPAPPPPPPPPLPEPVPVAPPELPIQEKQLQVASAPVANNAVAVVGV
VQRSKGVVARKEPRRESHGCAANGGGGGEWRDGKRPRLASGGVGGPRQEWRRRPMLPPPP
SRGWDDRRGRRDFDRVRKHEHHRREARGFWERDRGGKMVFRSGTWEQESDREAKRARTQD
GGSMEKKAEADRMGAAQREKPVAEERARQYQLEVLEQAKSRNTIAFLETGAGKTLIAVLL
IKSVCDKMLKENKKMLAVFLVPKVPLVYQVLVMTAQILLNILRHSIIKMDAIHLLILDEC
HHAVKKHPYSLVMSEFYHTTPKEKRPAVFGMTASPVNLKGVTSQEDCAIKIRNLESKLDS
VVCTIKDRKELEKHVPMPLEVVVQYDKAATLWSLHEQIKQMESTVEEAALSSSKRTKWQF
MGARDAGSRDELRLVYGVSERTESDGAANLIQKLRAINYALGELGQWCAYKVAQSFLTAL
QNDERANYQVDVKFQESYLKKVVDLLHCQLTEGAAMKSETSDVEMQNTEKHNTNDLEEGE
LPDSHGEHVDEVIGAAVADGKVTPRVQALIKILLKYQHTEDFRAIIFVERVVTALVLPKV
LAELPSLSFIRCASLIGHNNNQEMRACQMQDTISKFRDGRVTLLVATSVAEEGLDIRQCN
VVIRFDLAKTVLAYIQSRGRARKPGSDYILMLERGNISHETFLRNARNSEETLRKEAMER
TDLSHLDGTSVLSPVDTSPGSMYQVESTGAVVSLNSAVGLIHFYCSQLPSDRYSILHPEF
IMQKYEKPGGSVEYSCKLQLPCNAPFEKLEGPICSSIRLAQQAVCLAACKKLHEMGAFTD
TLLPDRGSGEGEKTEQNDEGEPLPGTARHREFYPEGVADILRGEWILSGRDGYQNSQFIK
LYMYSVNCVNVGTSKDPFVTQLSNFAIIFGNELDAEVLSTTMDLFVARTMITKASLVFRG
RIEITESQLVLLKSFHVRLMSIVLDVDVDPSTTPWDPAKAYLFVPVGAEKCTDPLREIDW
TLVNNIVNTDAWNNPLQRARPDVYLGTNERTLGGDRREYGFGKLRHGTAFGQKAHPTYGI
RGAIAEFDIVKASGLVPARDRGHFSDYQNQGKLFMADSCWNAKDLAGMVVTAAHSGKRFY
VDCICYNMNAENSFPRKEGYLGPLEYSSYADYYKQKYGVELIYRKQPLIRARGVSYCKNL
LSPRFEHSDAREGDFSENLDKTYYVYLPPELCLVHPLPGSLVRGAQRLPSIMRRVESMLL
AVQLKDIIDYPVPATKILEALTAASCQETLCYERAELLGDAYLKWVVSRFLFLKYPQKHE
GQLTRMRQQMVSNMVLYQYALNKTLQSYIQADRFAPSRWAAPGVLPVFDEESREYEPSIF
DEESTGCELQKESYDDYADNMQEDGEIEGDSSCYRVLSSKTLADVVEALIGVYYVAGGKI
AANHLMKWIGIHAELDPEEIPPPKPYDIPESIMRSINFDTLKGVLGIEFQNKGLLVEAIT
HASRPSSGVSCYQRLEFVGDAVLDHLITRHLFFTYTDLPPGRLTDLRAAAVNNENFARVA
VKHKLHVHLRHGSSALETQIREFVKDVQEELLKPGFNSFGLGDCKAPKVLGDIVESIAGA
IFLDSGYDTSVVWKVFQPLLHPMVTPETLPMHPVRELQERCQQQAEGLEYKASRAGNIAT
VEVFVDGVQIGVAQNPQKKMAQKLAARNALVVLKEKETATKKEDERDGEKKNGAQMFTRQ
TLNDICLRRQWPMPQYRCVNEGGPAHAKRFVYSVRVNTSDRGWTDECIGEPMPSVKKAKD
SAAVLLLELLNRDFPDKPDGKQP*
