# Supplementary material for: SRAssembler: Selective Recursive local Assembly of homologous genomic regions
Source: BMC Bioinformatics. 2019 Jul 2;20:371. doi: 10.1186/s12859-019-2949-4 (PMC6604332; doi:10.1186/s12859-019-2949-4)
Supplement: Supplementary file 3 — Scripts and files for complete replication of results. Unpacking this tarball will create directories and scripts that, when executed, will download all necessary reads and perform all of the experiments described in this manuscript. The scripts will reproduce all of the tables and figures in this manuscript except for the workflow diagram. (TAR 340 kb) [file 12859_2019_2949_MOESM3_ESM.tar › SRAssembler_manuscript/sequences/Os07g26940.1.gene]

>LOC_Os07g26940
ACCCACCCCGTACACAATAGGGTATCATCATCACACCATCACGAGCACCACCACCACTCA
CCACGCGCCACCCACCCCCGCACCGCACGCCAAGATCCGACCGCCGCCGCCGCCGCCGCC
GGAGTAGGGAGAGGGAGAGGAGATGGGGCGGAGGGCGGGGTCCTACCCCTACTACGTGGA
GGCGGCGCCGCCGGTGGACGTGAACAAGAACACGGAGTGGTTCATGTACCCCGGGGTGTG
GACCACCTACATCCTCCTCCTCTTCTTCGCCTGGCTGCTCGTCCTCTCCGTCTCCGCCTG
CTCCCCCGGGATCGCGTGGACCGTCGTCAACCTCGCCCACTTCGCCGTACGTCCCGCCTC
GCCCCCCGATTCATTCATCCATCCATCCATTCATTGACGGCGAGTTTGCTCCTTCTTTCA
TTAGTCCGATCCGTTCTTGATTAGCGCCGCTAGCTAGTCCTATCCTGTCGCGTGTTGGTC
TCACGCACCCGATCTGAGAGTCGCTTCTGCTGCTGTTCTTCTTTGGTACTATCTTTGATG
AGATACAGTGGCGGAAGGAATCGAGGAACACACCAACTTGCGGAGATAATTTTTCTCTTC
TTCACAAATATCTTTTTCTCAAAGAAGCGTCGATTTCGCAAGCTGAAATATCAGGGAATA
ATCTTCCTTACCTTTTTCTCTGCTAGTTTGTCTCAAGTATATTCCAACCTTGCAAAAGTC
AAAAGAGATTTCTTGGTGTATGTACAATCTGTTCAGGTTGAACTCAAGTCCAACTACGCC
TTCAGTCTAAAACAACTAGCAGTGAGTTGATGCAAGAATCTGTTCACTGTTCACATCATT
GCGCTAAAAAAAATGTTAAATGTTAAATCCAGATTATGTTATGCGTCGTGCTTTATTTGT
GGACTTGCATACGTTTCTTGATTGTCCTAATTGACAAACGTTGCATTGATAGAATTATGG
GTTGACAATTGTCATATGTTCTTTGTCATACTGGGTGGTTGTGTGTGGCAAATGGTTTGT
TGGGCTGGATATGTGCTTGAACAAATTTCTCTATGTAACGAAGCAAAGTAATTTTAAGGC
CATCAGCAGCAAGCTGCCAAGCACACATTATGTTGGAGTTGATTTAATCTACCATTTTCT
TTCTCCCTTTAACACAATAAAACATTGCTTCTATATCTGTAAGAGGGCTTGAGTTAGATG
TCTACAATTTGTAGTCCTCAACATTCAGCTACTAGTACTACATACTGTATTTAAGTAAAT
TTTATTTTAATTTTTTTTGGCAGATCACTTATCACTTCTTCCATTGGAAGAAGGGAACTC
CATTTGCTGCTGATGACCAAGGCATCTACAACAGACTAACTTGGTGGGAACAAATTGATA
ACGGGCAGCAACTTACTCGTAATAGGAAGTTCTTGACTGTGGTACCTGTGGTGCTGTAAG
TTCCATTTCCATTTCAACCTAATGTACTTCATCATGGGATTTTGTTGTAGTTGTAGAAAG
AACTCAAAATGTATAATTGTTGTTACAATAAGTATTTCTGGGGTGGAAGCATCGTCCATT
GTGAAGGAATTTATTTTCCTGCCTTTTTTTTTGTGTGAAACGTGGACAGGAAGGCTGTCT
GGATGATTAACAAACAAGGGTTCATTTTCCTGCTCTTAAGACTATTGTTTGTTTAGTTCC
ATAAGGCTAGAACTTATTCTGATTAGGATTGTGCATGTTTATTTGCATTGCACTTAAATG
GAAAGTTTGATTCATATAACTGATGTGATCGGAAGTTGCATATCAATGTTACTTGCTTTT
CACGTTATTCTGTTAGTTCCAGAGTAAGTTAAGAAAGGGTTGTCATCATGATCGAGCATC
TTCTGACTTAGGAGAAAGTAGATTAGCTTCTTTTTTGTTGAAGTCGCTTTCTGGAATTCT
GGTACTATTTTCAGGCAATGGCCTTCTGTTAAGATCATGGATATCCTATTAGTAATATCT
GTTCTTTGCATTAGTTGATTCTCCTATGATGCTTTTAACTCTCAGGCCAACAGAGATGCT
CTTTTTTTCTTGAATGGCATGTTCTAAGATATGCTCATACACTTTGTTGCAGGTACCTGA
TCGCGTCACACTTGACCGACTACAAACAGCCAATGCTTTTCCTCAACACCATTGCAGTTC
TGGTACTAGTGGTAGCAAAGCTGCCAAACATGCACAAGGTCCGTATATTTGGAATCAATG
CAGATATCTGAGGACCATATGAAGAACATCAGGGCACAAGCTTCTGTGTGTTTGCAACGA
GGGACAAGCGAACTTTGTGCAAACACGGTATCTAAAGTAGTGAAAAAACTAAACTTTTTC
ACCACTGCAATCTGTAGTATGTGCATAGGTGTAGGAAGAACCTGTAAATGTTACTGTAGC
TTATAATTTGCCTACAGGTTGGAGGCTGCTGCATGTTTGCTCATGCCACTTCCTTTAAGA
ACTCTAGTGGAGAGTGTAGACTGTAACTTAAATAAACATGTAATCTTGTGGATATGGAAA
GTTTGGTGGTTGTTAAAATGGTGAACCGGAGTTCAGTTCCTGCAAAAA
