# Supplementary material for: SRAssembler: Selective Recursive local Assembly of homologous genomic regions
Source: BMC Bioinformatics. 2019 Jul 2;20:371. doi: 10.1186/s12859-019-2949-4 (PMC6604332; doi:10.1186/s12859-019-2949-4)
Supplement: Supplementary file 3 — Scripts and files for complete replication of results. Unpacking this tarball will create directories and scripts that, when executed, will download all necessary reads and perform all of the experiments described in this manuscript. The scripts will reproduce all of the tables and figures in this manuscript except for the workflow diagram. (TAR 340 kb) [file 12859_2019_2949_MOESM3_ESM.tar › SRAssembler_manuscript/sequences/At1g01620.gene]

>AT1G01620
aattaggtcaaacatgctatctttataaggagtttcagaatataatactaatagttagcc
aacgcaacagaattagtataagcgtgggttgtgttacatgattaaacatcatcaagtagt
aggctattacaattattaacgtaaataaatatgcttttacgaagatcatcgttatccatg
attccctgtatttctcattatttaaatatatcataatagtttcgagacgttagttttttt
tgctttttctattctctctctctctcgcctctataaaaccattctttctctatctcagcc
actctcattacccattgtagaaaagaagaaaaaaagcaaagaacacttgaacgttttcta
gatagagatggaagggaaagaagaggatgttcgagtgggagctaacaagttcccggagag
gcaaccgataggtacatcggctcagacggacaaagactacaaggagccaccaccagctcc
atttttcgagccaggcgagctgagttcgtggtccttctacagagccggaatcgccgagtt
catagccaccttcctgtttctatacataacagtattgacagtgatgggagtgaagagagc
accaaacatgtgtgcctctgttggaatccaaggcattgcttgggctttcggtggcatgat
ctttgcccttgtctactgtactgctggaatctctggtaaccccattttttttatcttctt
aatacaagtagaattggtcttttgttgcatgcttcaaacccttgtagctctgcttttagt
tttcgatttttctcaaagagatcttaatttagagttgattctgatgagtgtgtgtgtgtg
tgtgtttcacaggtgggcacataaacccagcggtgacatttggtctgttcttggctcgta
agctgtcattgacgagagctgtcttttacatcgtgatgcaatgtctcggagccatctgcg
gcgccggagttgtcaaaggcttccagccaaatccttaccaaactctcggcggaggagcca
acacagtcgctcacggctacactaagggctctggtttgggtgctgagataatcggaacct
tcgtccttgtctacacggtcttctccgccactgacgccaagagaagcgctcgtgactccc
acgttccggtataattttgttttgattcctcttaatttattgttttgggtgtttagaaaa
agattcataatttagggttattttttttgcagattttggcaccactcccaatcggattcg
ctgtgttcttggttcacttggcgacgattccaatcaccggaacaggaattaacccagcta
ggagtcttggagctgcaatcatctacaacaaggaccacgcttgggacgaccacgtgagta
ccccattacatcatttggttgatttgtctttctatatgtctttgtcactttggtttgatt
gtggtttgattgtggtttgcagtggatattctgggtcggaccattcattggagcagctct
tgcggctctttaccaccaacttgtcatcagagccattccattcaagtccagatcctgatt
tgatttctttctttataaaacttcattgttgcatcttggtttgtaattgagcttgaaaat
atttgagagatctggatcatgtgtttattttaattaatggacttgtctttttcttatttg
ctgtggatgatctggttttatcgttaaatggagtttgatattatgattgatttggtacga
ttttaattttgcttttgtcgttagactcgagaaattttcaagaggaatttgttaatttga
ttttcttctggtttggttcggtacaaattgagtaagatccatattgtttcggcttggttt
ctcgggtcatcgactcaac
