# Supplementary material for: SRAssembler: Selective Recursive local Assembly of homologous genomic regions
Source: BMC Bioinformatics. 2019 Jul 2;20:371. doi: 10.1186/s12859-019-2949-4 (PMC6604332; doi:10.1186/s12859-019-2949-4)
Supplement: Supplementary file 3 — Scripts and files for complete replication of results. Unpacking this tarball will create directories and scripts that, when executed, will download all necessary reads and perform all of the experiments described in this manuscript. The scripts will reproduce all of the tables and figures in this manuscript except for the workflow diagram. (TAR 340 kb) [file 12859_2019_2949_MOESM3_ESM.tar › SRAssembler_manuscript/sequences/At1g02780.gene]

>AT1G02780
aaaagcccattttaaatttaaagcccaatatactgctcgaaaaggaggaaaccctagaaa
cattgtggtatataaattcttttcgtctcgttcgctaatcagttctccgccacaccaatc
tccagaaaaggggagaagcaaaaatggtttctctgaagctccagaagcggctcgccgcat
cagtgatgaagtgcgggaagggcaaagtttggctcgatcccaacgaaagctccgacatct
ccatggccaattcccgtatgttgttgcttttttcttcatccttttacttttattgttgtc
ctgtgtttgtctgcgacggtggtagacggtcttaggtgttgaatcactgtgtttgtttcc
gatctgaaaatttagagcttgtaggtgttgttacggtttcatttctctagttataggcct
tgtagaactgtgatttgtctcgtgaatcaaagctagaggatttgatttctgatattgctt
cttaatagactgaggatttgaatgatgttccatttcgagtattgttgttatatatttgaa
gatctttgtagcttcaaatattaagaatgtgatgattggtgttgaacttattgtaggcca
aaacatcaggaagcttgtgaaggatggtttcatcatcaggaagccaaccaagattcactc
tcgttccagagctcgcaaaatgaagattgccaagatgaagggtcgtcactctggatacgg
tatatacttcacaactctgaaaatccctctatttaatcgtgattttgaagaatgattagc
gttgtttactcttgccttttttcctgtgtttatgattaaataggtaagaggaagggtacc
cgtgaagctaggttgccaacaaaggtactgtggatgcgtaggatgcgtgttcttaggcgt
ctgttgaagaaatacagagagacgaagaagattgacaagcacatgtaccatgacatgtac
atgcgtgttaagggtaatgtgttcaagaacaagcgtgtcttgatggagagtatccacaag
tcaaaggctgagaaggctagggagaagactctgtctgatcagtttgaggctaagagggcg
aagaacaaggctagccgagaaaggaagcatgctaggagagaggagcgtttagctaaggtc
agagcttaacttcttacaaactttataaagtttttttttaattttgatcagagattctta
tgtgttgtggattgtttgcttgtagggtcccggtggagatgttgcgcctgtagctgctcc
agcacctgctgctacacctgctccaactgcagcgtaagtgttatttcaattttgttgtga
attgaatttgtttcaaattggttaacatctatctaaatcgtgtatgtgtgtttttttgct
tgtgcagtgtaccgaagaagaagtctaagaagtgaagaggatatatagtgtgaagctata
tcgatcatcagttcacggattagactctgaagaaggttttgaatgttttatcgaatgcgt
ttgtggaataacttttattttcgcaaagaacataacttatgtcagttaatctttatgctt
tcagatttttagcttacagtgtttcaacagacctactttgcaagttgttctttttttggt
ttcttattgtttttcgttcgtcatacgcaattacaaaataaccatccattaatccatcca
taaattgttaaattttagaattaatatatgcaataacaaccatcatctatttcgaa
