# Supplementary material for: SRAssembler: Selective Recursive local Assembly of homologous genomic regions
Source: BMC Bioinformatics. 2019 Jul 2;20:371. doi: 10.1186/s12859-019-2949-4 (PMC6604332; doi:10.1186/s12859-019-2949-4)
Supplement: Supplementary file 3 — Scripts and files for complete replication of results. Unpacking this tarball will create directories and scripts that, when executed, will download all necessary reads and perform all of the experiments described in this manuscript. The scripts will reproduce all of the tables and figures in this manuscript except for the workflow diagram. (TAR 340 kb) [file 12859_2019_2949_MOESM3_ESM.tar › SRAssembler_manuscript/sequences/At1g01040.gene]

>AT1G01040
gtggaaaacagaccagaagagagaggaagacgaagagagaaacagaacagagtagggatc
gatagaccgtggaatctcagaatcacaaacactttgcaaaagggttttcaattcctattt
atttacaaagaaatcatcaatagtagtggtctctagggttttgcttgctcttcttcgtga
cccctttttacctgcaaacaacaacttcaaaattggcgtgtttcgtacggtctatctaac
cctaatctgtcacaaaacactcttcttctctcacccctttttctgggtttattcaattct
cgtgcttttggttctgttttcttctctggggatttggttttcttgagtgagtttttctcc
tctttcttatgttcttgatttgattattatatagaattatggtaatggaggatgagccta
gagaagccacaataaagccttcttattggctagatgcttgcgaggacatctcttgtgatc
ttatcgatgatctcgtgtctgaatttgatccttcctctgttgctgtcaatgaatccactg
atgaaaacggcgtcatcaatgattttttcggtgggattgatcacattttagatagtatca
agaacggtggaggcttaccaaacaatggcgtttctgataccaattctcaaatcaacgagg
ttactgtaactcctcaggttattgctaaggagacagtgaaggagaatgggttgcaaaaga
atggcggtaagagagacgaattctcgaaagaggaaggagacaaggataggaagagagcta
gggtttgtagttatcagagtgaaaggagtaacctttcaggtagagggcatgttaataatt
ctagggagggagataggtttatgaataggaaacgtactcgtaattgggacgaggcgggta
acaataagaagaaaagggaatgtaacaattacagaagagatggtagagatagagaagtta
ggggttattgggagagggataaagttggttccaatgagttggtttataggtcagggactt
gggaagctgatcatgaaagagatgttaagaaagtgagtggtggaaaccgcgaatgcgatg
tcaaggcagaggagaacaagagtaagcctgaagaacgtaaagagaaggttgtggaagagc
aagcaaggcgataccagttggatgttcttgaacaagctaaagcgaaaaacacgattgctt
tccttgagaccggtgctggaaagacacttatcgcgattcttcttattaaaagtgttcata
aggatctgatgagccagaacagaaaaatgctctcggtgttcttggttcccaaagtgcctt
tggtttatcaggtaccgcctaataagaaacatgtttgtattcttttttaaaaaattggtt
acctattggttttggttggttgatttatcttacgttatcagcaagcagaagtgatccgta
atcaaacttgttttcaagttggacattattgtggtgagatgggacaggacttttgggatt
ctcgaaggtggcaacgagagtttgagtctaagcaggttgctttttgatgcttctttttca
taccagctttgatcttttatatgaatcagttcttgaagttaacgagtttttttctatttt
cttctacgcaggttctagttatgacagcacaaattctgttgaatatactgagacacagta
tcattagaatggaaacaattgatcttcttattctcgacgagtgtcaccacgctgtcaaga
aacatccatactctttagtgatgtcagagttttaccatacaactcctaaagataaaagac
ctgccatctttggaatgactgcttcgcctgttaatttaaagggtactgattgtttcttgt
atacagttctctaagcttgccaatgttcttgaaagtgacactttttgtttgtaaacgtag
gtgtttcaagccaagtagattgtgcgataaagatacgtaacctcgagaccaagttggatt
ctacggtttgtactataaaagatcgaaaagaattagagaaacatgtgcctatgccttcag
agatagtcgtcgagtatgacaaagctgctactatgtggtctcttcatgagacaataaagc
aaatgattgcagctgttgaagaagcggcacaagcaagttcaaggaaaagcaagtggcaat
ttatgggggctagggatgctggagcaaaggatgaattgagacaggtttatggcgtctctg
aaagaacggagagcgatggtgctgccaatttgattcataaacttagagctatcaattata
ctcttgctgaattgggtcaatggtgtgcttacaaggtaaaaaaacaacttagtaaatagt
tttcgataatttgaaatggatatgttattttcatatgatataatttttgtgtcttctttc
aaggtgggacaatcattcttgtctgctttgcaaagtgatgagagggtgaatttccaagtc
gacgtgaagtttcaagaatcatacctcagtgaggtggtgtcactcttgcaatgtgagctt
ctggaaggcgctgctgctgaaaaagtcgcggcggaagttggcaaaccagaaaatggtaat
gcacatgacgagatggaggagggagagctccctgatgatcctggtaagtattaatcacat
tctttgtctaatcgctttttaccggttttagaaatccaatattaacagagctctatggtt
ttagtggtctcgggaggggagcacgttgatgaagtaataggcgccgcagtggctgatggg
aaagttactccaaaagtacaatcattgatcaaactactcctcaaatatcagcacacagct
gattttcgagctattgttttcgttgagagggtggttgctgctttggttcttcctaaggtt
aggattaaagtgaaaaaaacaatttattttcttgtgtataatttttctgcctatgtctct
ctgagcctggaaattttcaggtttttgcggagctgccttcgcttagttttatacggtgtg
ccagcatgattggacacaataacagccaggagatgaaatcatctcaaatgcaggatacaa
tttccaaattccgagatgggcatgtatgattttttttgtctttcattaagacatattttt
tttttatcttatactgaaatgtcttactatttcctctttctactgtgataggtgacactg
ttagttgccacaagcgttgctgaggaaggacttgatattaggcaatgtaacgttgttatg
cgtttcgaccttgcaaagacggtgctggcatacattcagtctcgtggccgggcaagaaag
cctggatcagactacatactcatggttgagaggtacataaaaagctttaagaactacatt
ttgatttttgtaactactggtcaccaaatcagtactgatatgtcaacttgtgttacttgc
agaggaaatgtatctcacgcagcgttcctaaggaatgctaggaacagtgaggagacactt
cgaaaagaagcaatagaaaggactgatcttagtcatctcaaagatacatcgagattaatc
tcaattgatgctgtgcctggtacagtttataaggtggaggcaactggtgccatggttagc
ttgaattccgcggttggtcttgtacatttctactgctctcagcttcctggtgacaggtaa
gtttgccgataatttttattgtcctaatgacctctccttttcctgtatgagatgatggat
tgcttctctctcgtgtctcaggtatgcaatccttcgtcctgagtttagcatggagaagca
tgaaaagcctgggggccacacggaatattcatgtaggcttcagcttccttgcaatgcacc
gtttgaaatacttgagggtcctgtttgcagttcaatgcgtcttgcacaacaggtggacat
aatagtttgtttgtttatcttacttgttattttctttcagtgttccatgtcttgaagtat
tgcgtgtttgatatgtaggctgtatgtttagctgcttgcaagaaactgcatgagatgggt
gcatttaccgatatgctattaccggacaaaggaagtggtcaagacgctgagaaggctgac
caagatgatgaaggtgagcctgttcctggaactgctagacatagagagttctatcctgaa
ggtgtggcggatgtacttaaggtaatattagcactaacctatgaaatttttgctaaatgt
gcttttagaggaatgtggttttcaatatttgactgtttataccatgcacagggagaatgg
gtttcatctggaaaggaagtttgtgagagctcaaagctattccatttatacatgtataat
gtcagatgtgtagattttggctcttcaaaagatccattcctaagcgaagtttcagagttc
gcgattctttttggcaatgagctggatgcagaggttgttgtttctctctccatggatttg
agtattagaatttgaagatgtaaccatggttaactaagatttgttttactgtatcaggta
ttatcgatgtctatggatctttatgttgctcgggccatgatcactaaagcatctcttgct
ttcaagggatcacttgatattacagaaaaccaggttagactgaacaacaacctctatttt
tcctaacatttatgtttgcttgagaaactttttatcttatattggtggcatttcttgtgc
agctatcatctctaaaaaagtttcatgtgaggttaatgagtatcgtgttggatgttgatg
ttgaaccctccacgacaccatgggatcctgcaaaggcctacctgtttgtccctgttactg
acaatacgtctatggaacccataaaagggatcaactgggaattggttgaaaagattacga
aaaccacagcgtgggacaaccctcttcagagagctcgtcccgatgtatatctcgggacta
atgagagaactcttggtggggacagaagggaatatgggtttggtaaacttcgtcacaaca
ttgtatttgggcagaaatctcacccaacttatggtattagaggagctgttgcatccttcg
atgttgtgagagcttctggattgttacctgtgagagatgcttttgagaaggaagtagaag
aggatttatcaaaaggaaaattgatgatggctgatgggtgcatggttgcagaagatctta
ttgggaaaatagtgacagccgcacattccgggaagcggttttacgtagattcaatttgtt
atgacatgagtgcagaaacatctttccctaggaaagagggatatcttggtcccctagagt
acaacacgtacgctgactattacaagcaaaagtaagaaaacatcttcaaataattttttg
atttcttcaatcctttttctaagtttcattagatactaatacttttctaatatcacgagg
acttacatggcctcaagtcacctgtggtgttgtgcaagaaggagaagcaaagtctgtcta
tgtattatgagatagctacttctatggctaggatatatgttgtacaagaccggcttttct
tctacttcttgcacaacctgaggttattgaggctatacaagtcttcttctataatgttat
ttattaggtatggagttgatttgaactgtaagcaacaacctttgattaaaggacgtggtg
tttcgtattgcaagaaccttctttctcctcggtttgaacagtcaggttataagaaattct
tttcactttaacaatttaatgatataaccgataaattaacgcttctttgttttttcttgc
aattcaaaggtgaatctgagacagtccttgataagacatattacgtgtttcttccacctg
aactatgcgttgtgcatccgctttcgggttcacttatccgaggtgctcagaggttaccct
ctataatgagaagagttgagagcatgttactcgctgttcaactcaaaaatttgattagtt
atcctattcccacatcaaaggtatatatatatatattatgcttagtgtcttttttttttt
tgttgaaactatctaatcatatttggtatatatatgtagattcttgaagccttgactgcc
gcctcgtgccaggaaacgttctgctacgagagagctgagcttttaggagatgcgtatcta
aaatgggttgttagtcgttttctgtttctcaagtatcctcaaaagcacgagggtcagctt
acaaggatgaggcaacaaatggttagtaatatggttctttatcagtttgctctggttaaa
gggcttcagtcatatatccaggcggatcgattcgccccgtctaggtggtctgctcctggt
gtgcctccggttttcgacgaggacacaaaagatggaggatcttcgtttttcgatgaagag
caaaaacctgtttccgaggaaaacagcgatgtgtttgaagatggggagatggaggatggt
gaactagagggtgatttgagttcgtaccgagttttatctagcaaaacgttagctgatgtt
gttgaggctttgattggtgtttattacgtcgaagggggtaagattgcagctaatcatttg
atgaaatggattgggattcacgtggaggatgatcctgatgaagtcgatggaacattgaaa
aatgttaatgttccagagagtgtgctcaagagcatcgactttgttggtcttgagagagct
cttaaatatgagtttaaagagaaaggtcttcttgttgaagctataacacatgcttcaaga
ccatcttcaggtgtttcgtgttaccagagattggaatttgttggtgacgcggtcttggat
catctcatcacaagacatctatttttcacatacacaagccttcctcctggtcggttaaca
gatcttcgagctgcagcggttaacaacgagaattttgctcgcgttgcggttaaacataaa
ctccacttgtaccttcgtcacggttcaagcgccctcgaaaaacaggtaaacaagattaag
aaacaaagtatattgttctcaaagagtttcaaatgtttgactgtttggttactttttgtt
tttcagattcgggaatttgtgaaggaggttcaaaccgagtcatcgaaaccggggtttaac
tcttttggtttgggagactgcaaagcaccaaaagttcttggagacattgttgaatctatt
gcaggtgctatttttcttgatagtggaaaagatacaactgctgcttggaaggttagttag
ttagttatttcggttgaaaatctctaactaactcgtttttttttggaattgtaattctta
gcttactaaatcgtatgattcttttccaggtttttcaacctttgcttcagcccatggtga
caccagagacacttccaatgcatccggtgcgagagctacaagagcggtgccagcaacaag
cagaagggttagaatacaaagcgagtaggagtggtaacacagcgactgtggaagttttca
tcgacggtgttcaagttggagtagcgcaaaacccgcagaagaaaatggctcaaaagctag
ctgcgaggaacgcacttgcagctttgaaagagaaagaaatagcagaatcaaaggagaagc
atatcaacaacggtaatgcgggagaggatcaaggcgagaatgagaatgggaacaagaaga
atgggcatcagccgtttacgagacaaacgttgaatgatatttgtttgaggaagaattggc
caatgccttcttacaggtaacaacaatttaatagaaagtgggtaaacaaatcaattttgg
gctttattgagcttatttcgggtttgtggtgaattttgtagatgtgtgaaagaaggagga
ccggctcatgcaaagagatttacgtttggggtaagagttaatacgagcgatagaggatgg
accgatgagtgtattggcgagccaatgccgagtgttaagaaagctaaggattcagctgcg
gttcttctacttgagcttttaaataaaactttttcttgattcttttactctcttcaacga
gatgtagtcattacattttaaaccttaaaaccatagtggttgtagtgttttaattgatct
gttgttattcgagtttaattggtttatagaactcttcaaacaaattaaaccaaaaatttc
aatgcca
