# Supplementary material for: SRAssembler: Selective Recursive local Assembly of homologous genomic regions
Source: BMC Bioinformatics. 2019 Jul 2;20:371. doi: 10.1186/s12859-019-2949-4 (PMC6604332; doi:10.1186/s12859-019-2949-4)
Supplement: Supplementary file 3 — Scripts and files for complete replication of results. Unpacking this tarball will create directories and scripts that, when executed, will download all necessary reads and perform all of the experiments described in this manuscript. The scripts will reproduce all of the tables and figures in this manuscript except for the workflow diagram. (TAR 340 kb) [file 12859_2019_2949_MOESM3_ESM.tar › SRAssembler_manuscript/sequences/At1g01050.gene]

>AT1G01050
tccgtatatctcggtggtgactcatatatacattttacaatcacttgctagaccaacggg
cttcacttgtttctctcccaaagtttcttcatcatccttgcgataaagaaaacaacaatc
ggctgtttcgtttcgatccaaaggtacgtttttttttcttttgtcatcgttctaagatca
tcaaagtttgatgcttttccatgtttaatcttctgggtattttgttgcttcaaatctcaa
tcatccatcgagtctatagagaaaaagtgaacagatttggtatacatcttttcagtaatc
gatacgttaacaatatatgaatccataatttgggtatgatcgatctcaagtctgctttaa
ggattgttttcccttgtggggtcttgattcgctttttccatttaatactcttgattcgat
tgattctctctctgccaattagggttatgatgttagattcagtcaatatcaatgagtgat
gaaacgttctgattttgacagatgagtgaagaaactaaagataaccagaggctgcagcga
ccagctcctcgtcttaacgagaggattctctcatccttgtcaagaagatccgtagctgct
catccatggcatgatcttgagattggtatataaatcattctaaacatgctactttttgat
ttcatacttttgtattctgttactaaatcataagtctggataatctatctaggacctgga
gctccacagattttcaatgtggtaagttttttcctactctttgttctaaacagagtatgt
tgttattagattctctaatcattttatctttggatgattattaggttgttgagatcacta
aaggaagcaaggtcaaatacgagcttgacaaaaagacaggactcatcaaggttagatgag
aacaaagtttattttttatatgaatggttttcttatagcaaaatcaatctcaacaagttt
gaattctctcattcaggttgatcgtattctctactcatcagttgtgtaccctcacaacta
tggttttgttcctcgcacattgtgtgaagacaatgaccccattgatgtcttagtcatcat
gcaggtattactctttctttctttctcatattatccctatactatttgcaccaatttttt
gtatttcaaatatatattattatctttgtgtaggaacctgtgcttccgggttgttttctg
cgtgccagagccattggattaatgcctatgattgaccaggtaaaacctaaacttgatcaa
tgaaaagactctgttttttttttctcttactctaatcctttaggtcagtttaaatggtct
tgtactccaatcttgtatttttggcgctgtaattttagggtgaaaaagatgacaagatca
ttgcagtgtgtgttgatgatcctgaatataagcactacactgacatcaaagaacttcctc
ctcaccgtctctctgaaatccgtcgtttcttcgaagactgtatcctttttcttcagtgtt
cctccttattcatctctattgatctctcaacaagtattagtttttccctttaactctaat
atcttacagacaagaaaaacgagaacaaggaagttgcagtgaatgattttctgccatctg
agtctgcggttgaagctatccagtactcaatgtaagcctctgtttctttatcaagaacca
aactctcttacatcttttttagtttgtaacattaaagcaactctggattctgaattcccc
attacagggacctctatgctgaatacattctccacaccctgaggcgttgaagcttctcct
cagaagatttctgcagcatctatgtttctgttacttttcattgataataagaagcatatg
atcctaattgatattacttttatctctgcatttttcttccttatcatttggtccttctgt
aatttcgttttaaagaccctttcttggcattgaaatttttggtttaatttgtttgaagag
ttctataaaccaattaaactcg
