# Supplementary material for: SRAssembler: Selective Recursive local Assembly of homologous genomic regions
Source: BMC Bioinformatics. 2019 Jul 2;20:371. doi: 10.1186/s12859-019-2949-4 (PMC6604332; doi:10.1186/s12859-019-2949-4)
Supplement: Supplementary file 3 — Scripts and files for complete replication of results. Unpacking this tarball will create directories and scripts that, when executed, will download all necessary reads and perform all of the experiments described in this manuscript. The scripts will reproduce all of the tables and figures in this manuscript except for the workflow diagram. (TAR 340 kb) [file 12859_2019_2949_MOESM3_ESM.tar › SRAssembler_manuscript/sequences/Os03g22340.1.gene]

>LOC_Os03g22340
AAAACCCTATCGCCTCCACCGCCTCAACCCGGACGCAGCAGCCGCAGCGGAAGAGGGAAG
CGAAGCAAGCGAAGCTCGAGGGGAGATGGCGCGCGGCGTGGCGGCGGCGGCGGGGGGCAA
GGGCGGCGCCGGGAAGAAGAAGGGCTCCGTCACCTTCGTCATCGACTGCGCCAAGCCCGT
CGACGACAAGATCATGGAGATCGCGTCGCTCGAGAAGTTCCTGCAGGAGCGCATCAAGGT
CGCCGGAGGCAAGGCCGGCAACCTCGGCGAGTCCGTCACCGTCTCCCGCGACAAGACCAA
GGTCACCGTCACCTCCGACGGGCCCTTCTCCAAGAGGTATAACCACCTCCCCAAACTCCT
CCTTGCCCCCCCCCCCCCCCCCGATGCCCAGATCTATGCTTGTTGCTTCATGTAGTTTGT
AGTTAATCTGTTATATCATTGACGTGTCTAGAGCAGATGAAAGCATATTGGTCCGTTGCG
TTTGATACGAATTTTAGCGAGATTCGATGTCAACTGGTAATGTTTTTGGCTGTGCAATTA
GGCATTTTGTCCCACTTAGTCTTATATAAGCATCGAGTTCTCTGTAGGCTGCAGTGAGCA
AATCATTTAGTGGATATGCTGAAATGAATACTGGTTTGTGTTGCAGAGTAGTGTAGTGTC
TGAATGATACACACTGCTAGAGCATATAAAAGATCTTTGTGCCATATTGGTTGTTTTCTA
CTTCTCTATAGTTTATGCCTAATGGAATTAGGCTACTTAACTACCATAAAACTAATGGTA
CCTTCGTCTCCTGTGCATTTGTTACCTTTTCTGTACAGGATAATCCTGCAATGCAGATTG
TGTGCCACTAAAATGTTTTCTGATGTATATTGTGTACTTACCATATCATTTTGGCCGACA
TTTTTGTTTGCTCATTTTGCTATGCCTTGTTCAATTCTTGTCATGTCTGCTTAACTACCT
CTGTTTGTATTGAACACTAGACTAGAGTGTTTCGCAATGTTCTACTTATACTTGAGGATC
TGATGCTCTATCCCCTGTGAAATGCTTCTATACTTGAATCAAAATATTTATTTGATTATT
TTGTTTGACCCATATATCGTTTATTGTTTCCTCAGGTACCTGAAGTACTTGACCAAGAAG
TACCTGAAGAAGCACAATGTGCGTGACTGGCTACGGGTGATTGCATCCAACAAGGACCGC
AACGTGTACGAGCTCCGGTACTTCAACATCGCCGAGAACGAGGGCGAGGAGGAGGATTAG
ATGCACTGCCTTTTTCTATGTCTTGTGAACTTTTGAACTTGCTGGAACACTATGCTGTAG
TCACTGAAGAGAAGAATTTTGATGTTTCATTTATCAATGTTTCCCTGTGTGCTTAAAACC
TATGCTTAGGTAAGCAAGTTGAAGAATTATTGGTTCTCACCTTTGCAGTTGAGCAGTGTG
CATTTTTAAAGTTTTAACTGGAACCTGATGGAGCTGTTAGTGCTGTTGGTTCATCAGCTG
ATACTGAATCGAGCACATCAGCTTTTACTATGGCCAATATCACTCGGAATAAATCCGATT
CATTATTGTGTTATGTTGAGTCGGACATTAGCCTTGTTGCATAGTATCTCTTTGGAAACG
ATG
