# Supplementary material for: SRAssembler: Selective Recursive local Assembly of homologous genomic regions
Source: BMC Bioinformatics. 2019 Jul 2;20:371. doi: 10.1186/s12859-019-2949-4 (PMC6604332; doi:10.1186/s12859-019-2949-4)
Supplement: Supplementary file 3 — Scripts and files for complete replication of results. Unpacking this tarball will create directories and scripts that, when executed, will download all necessary reads and perform all of the experiments described in this manuscript. The scripts will reproduce all of the tables and figures in this manuscript except for the workflow diagram. (TAR 340 kb) [file 12859_2019_2949_MOESM3_ESM.tar › SRAssembler_manuscript/sequences/Os01g18860.1.gene]

>LOC_Os01g18860
GCGGCGAACAAACCGGGCCGGATCTCTCCTCACTCCTCCGCCACCTCAAAGCTCTCCGTT
CAAACCGTCCCGCGCCGCCGCGGCCGCTGCAACCCGCGCGCGCGGACTCCTGCCTCTCGG
TTTGTTCCTCTTTGCTTCTTCGGTTAGATCGATAGATCCAGCTATAGTAGTAGTTCAGCT
CCGGTAGATTTAGATTGGAGTTTTTTTTAATGTTTTTTTTAATTGTTATTATTATCTGCA
AAGTTCTTGGGTTGCGCGCGTGCCCTGCGGCCGTTCTTGTTGCTATCGATCTTACTATGA
ACTAAGGGGGAAGGATTAGCGTTTATTTTCCCCGTCCTAGATAAGTGTGGTAGCTAGGTG
AGTATGCGGTTTGCAACAATTAATTGGGGGGAGTGATTTTACGAAAACTGTCGCTTGAGG
AGGTGTGTCATATTTTTAGTTAGTGTTAATTTGTGGTATTTTTCTCTCTAGTATGGAGGT
GACATAAGATGCTGGAACACAAATTTCTTTTTTTTTAAGGAAAAATGTGGCAGTACATCA
TCAGGAATAGTAAAAATTCTCTGAACTGGGTCAGTAACAGCTCAACTGTAGCTTTTGGTG
CGAATAATTTAGCGAATCGAATTTTTTTTCTTCGAATCTTGTGCTGTACTCCTGTTAAGA
ACAAAGCTGCTGCGTGTCGATCTATATGCTTTTGCGATGTGGGGATGCTGAGTTCGCATG
TTGCAACAGTTGGGGGTTGAGTGCGGTGGTCATTCTTTTGTTCCTGGAACCTTTGGCAAT
CGGCATCTTGCCCGACATGGACTCATGTTTTTCAGGCCAAGTCCAGGACTTCAGCAGGAT
TTGTCTGATGCCCAGTTGCCTACTTCCCACTTGGGCACTGTCTATGTCATGGAAATATAT
ACTTCCATTGCTGCTACCTGACACTAATGAGCAATTCACTAGATTACCAACTGTTATTAC
TTATTAGTAGAATTTAAGAAACTCATTACTACTTGTTAAAACGAAGTTTTCAGCTGTATT
TTAAGGTTGTGTAGTTGGAATCATTTGGGATGTTCTTTTCTTAAGTTGAACTTATGGGAT
CTGAACAATTTTGCTTGATGCAAATTTAAGTTCTGAGATATGCAAACCATGTGCTGCTTT
GTGCAGGTCGAAGGAGATGGCTGAGGTTGACACCTTCCTCTTCACTTCCGAGTCCGTCAA
TGAGGGACACCCTGACAAGCTCTGCGACCAGATATCCGATGCGGTGCTTGATGCGTGCCT
TGCTGAAGACCCTGAAAGCAAGGTTGCCTGTGAGACCTGCACCAAGACCAACATGGTCAT
GGTGTTTGGTGAGATCACTACCAAGGCCAATGTTGACTATGAGAAGATCGTCAGGGATAC
TTGCCGCGGCATCGGCTTTGTGTCCAATGATGTAGGCCTTGATGCTGAACACTGTAAGGT
GCTTGTCAACATTGAGCAGCAATCCCCTGACATCGCACAGGGTGTCCATGGGCACTTCAC
CAAGCGCCCAGAGGAGATTGGTGCCGGTGACCAGGGGCATATGTTTGGATATGCAACCGA
TGAGACCCCTGAATTGATGCCACTCAGCCATGTTCTTGCTACCAAGCTCGGTGCCCGTCT
CACCGAGGTCCGCAAGAACGGGGCATGCGCATGGCTGAGGCCTGATGGGAAGACGCAAGT
GACAGTGGAGTACCAGAACGACAATGGCGCCATGGTCCCTCTCCGCGTCCACACCGTGCT
CATCTCCACCCAGCACGATGAGACCGTGACCAACGACGAAATCGCGGCTGACCTGAAGGA
GCATGTCATCAAGCCTGTCATCCCAGAGCAGTACCTTGATGAGAAGACCATCTTCCATCT
CAACCCGTCAGGTCGCTTCGTCATCGGTGGACCTCATGGAGATGCAGGTCTCACCGGGCG
CAAGATCATCATCGACACCTACGGTGGCTGGGGAGCACACGGTGGTGGCGCGTTCTCCGG
CAAGGACCCGACCAAGGTTGACCGGAGCGGAGCCTACATTGCAAGGCAGGCGGCCAAGAG
CATCGTTGCCAATGGCCTCGCTCGCCGCTGCATTGTCCAGGTGTCGTATGCCATTGGCGT
GCCGGAACCGCTCTCGGTGTTCGTCGACACTTACGGCACGGGCAAGATCCCTGACAGGGA
GATCCTCAGGATTGTCACGGAGAACTTCGATTTCAGGCCAGGCATGATCATCATCAACCT
CGACCTGATGAGGGGTGGCAATGGCCGCTACCTGAAGACGGCGGCTTACGGGCACTTCGG
GAGGGAGGACCCTGACTTCACCTGGGAGGTGGTGAAACCCCTCAAGTGGGAGGAGCCTTC
TGCATAAACAAACACTTGCAGCCTCTAAAACTGTTTTGGAAATGTTTCCATTGATTTTGG
AGATGTTTTTATCTACACTTCAGCCTCTGAACTTAATCAGACCGTCACTACATGTATCTA
TTTTCACTGCCTTAGTAGCAGGCAGGTATGTTTAAGGTCTTATGCTGCTTAGTGTTCTTG
TGTTAAAGAAGCTTGTGTGGTGAGTGGTGGAGGGGATGATGAAACTATAAAGAAACTGAA
GCCTCTCATTGGTCCTTGTCTTGTGCGCAGTGCACTTCTGTCCAAATCTGGTGTCTTGCT
TGATCTCTGAATAATTAAGCAAGCTCTCTTGCATA
