# Supplementary material for: SRAssembler: Selective Recursive local Assembly of homologous genomic regions
Source: BMC Bioinformatics. 2019 Jul 2;20:371. doi: 10.1186/s12859-019-2949-4 (PMC6604332; doi:10.1186/s12859-019-2949-4)
Supplement: Supplementary file 3 — Scripts and files for complete replication of results. Unpacking this tarball will create directories and scripts that, when executed, will download all necessary reads and perform all of the experiments described in this manuscript. The scripts will reproduce all of the tables and figures in this manuscript except for the workflow diagram. (TAR 340 kb) [file 12859_2019_2949_MOESM3_ESM.tar › SRAssembler_manuscript/sequences/At1g02140.gene]

>AT1G02140
aaaggacacggagaggtaatctcgatctcgagaaagaaagaaaaaaagagaaggcatggc
cgcggaagaagcgacggagttctacctgagatactatgtcggtcacaaagggaaatttgg
acacgagttcctggagttcgagtttagagaggacggtaagctccgttacgccaataactc
taactacaagaacgatactattatccgcaaggaggtatttctcacccccgccgtgctcaa
ggaatgcaagcgtatcgtctccgagagcgaggtcctttttctctctctcttccgatttgc
ttctctcttgttaattgtccgcgttttggtcaatcgacgctataatagccaattagggtt
ttagtgattttgcttcgatttttgtcgatctagggcatctttcctgactagtgttgtagg
tttagaaccctcttcgttgttaatgctattatctaggaataatggatgattttgtacaac
ctgacatgtgattatttgtctgcgggtagattctgaaagaagacgataacaattggccgg
aacctgaccgtgttggaaagcaagagctcgagatcgtcttgggtaatgagcatatctcat
tcgctacatctaagattggatctcttgttgattgccagagcagtaatgatcctgaaggac
ttcgcatcttctactatcttgttcaggtctcctctctttttcttccaccccttgccttac
catcttttcttttacctaatcccttaactctattggactcgattatatatttaggactct
gccttttaacgtattcactgtctcaaactttaacatttagggtttggctgttaacactca
tcccttacatggttctgtagtttttttttttttagtttctgtatttatttgtgctctaac
atattccttttgaaactttcatggttgcaggacttgaaatgtcttgttttttcgctcatc
tctctgcacttcaaaatcaagcctatctagagaagaaaatcagtttgtgacatgtcaaga
cgcgatgaatttgttgggaacatgaggactttgtgactgaagtttggttgtttttatgtc
tctggttctctgttttttttttttgttggatttgggtgaaagtgggtatgtaagatgttc
tacctcaacttttggtccttttttgtgtcaacatcccatgtgaagaacctttcatgaacc
acaacctatcttctaaaaaccatatacttgctgttttcttatcacaaatcattcactctc
cctaatgtacatctacatatgatgcatgtttcttttccctcaagccaatttaaactaagg
aatgtgatctatctaaaatacaaagtatcaaaaacta
