# Supplementary material for: SRAssembler: Selective Recursive local Assembly of homologous genomic regions
Source: BMC Bioinformatics. 2019 Jul 2;20:371. doi: 10.1186/s12859-019-2949-4 (PMC6604332; doi:10.1186/s12859-019-2949-4)
Supplement: Supplementary file 3 — Scripts and files for complete replication of results. Unpacking this tarball will create directories and scripts that, when executed, will download all necessary reads and perform all of the experiments described in this manuscript. The scripts will reproduce all of the tables and figures in this manuscript except for the workflow diagram. (TAR 340 kb) [file 12859_2019_2949_MOESM3_ESM.tar › SRAssembler_manuscript/sequences/At1g01910.gene]

>AT1G01910
tgggcttatttagcgtttatgaacttaaacacaccaaatttaaatttttaacaaaaaaag
aaaaattgaacaagtgaaaaacgataaccaaaaaaatcaaaccaagactgctgtgatatc
ccaaaaccgagaaccaaaatattgaaccgggcggcgttaaaagtctctcgccgcagttaa
actcttccgtacgccaaatatctaacaaggagctctttagattgagactagtggaagaga
gacgagcaaggaattagcaatggcggcggatttgccggaggcgacagtacagaacattct
ggaccaagagtctcttaaatgggttttcgtcggaggtaaaggaggtgttgggaagacgac
atgcagttcaattctcgcaatttgtctcgccagtgttcgatcctccgttctcatcatctc
caccgatcctgctcacaatcttagtgatgcctttcagcaacgcttcactaaatctcccac
tttggttcaaggtttctctaatctctttgccatggtaagctttctccgattttgttctag
atcgtgctagattttagagggaatttggtagtttcgctcctggattttaatctcattggg
aattagggttctctgattcacgaatttcaaaccgcagattgatggatcaattttgatttt
gaagtcagatttagtacttgcataaatacggttgatttgtgcctttcttatcatatgccc
actctgattttggggattaggtttggaatttggacgccaatttgtattcttgatacggaa
ggggattgtgaagaagatttgatgtccccaaatcaaatcgaatttttgtctattgtagtt
aaaattcatggctagttatgccaaattcaaaaaaaaaaaaaaaagttgttttttgtggtt
ctgggtcgcctctaatagacaggcttgatgatgactttatggctactcttctaagcttga
agctcttagttgtgtctgtgtgtatatgtatatatatacacatactataagcaaatggtt
acgattcacactccttccctcttgatagtgagtgaatcttgtttgcttttctcaggaggt
agatcctaccgttgaaactgatgacatggctggtacagacgggatggatggtttattctc
tgatttggcaaatgcgattcctggaatcgatgaggctatgagttttgctgagatgttgaa
gtaaatagccatttagttcttctagtaatcatctgcctttatccatgtattatcacagtc
aaattttgatatgtttatgtttccttaggttggtgcaaacaatggattatgctactattg
tgtttgacactgctcctactggacatactctccgcctgttacagtttccggccacactag
aaaagggactttcgaagttgatgtcattgaagagtagatttggtggcttgatgactcagg
catgtctttaagcttgtcaaattcagtttgcttggcaacagatattgctctttggtttct
tctttggctgatttttcatggaactgattggtaatgcagatgagccgtatgtttggcatg
gaggatgagttcggagaggatgctttgctgggaagacttgagggcttgaaagatgtgatt
gagcaagtaaatcggcaattcaaagacccggtaacattttttcaattgtttaagttcttt
gctattttcagtactcattgactgttttcttaactctgttcgtgaagtttagttttagat
tcttcacattgttctgtagcatacggtttgacagcattcatttgcattagtgaaaattct
gatacatatctaacaaactctgcattttaagataagaaattgacacatttggctccatta
cgtaggatatgactacgttcgtttgtgtctgcatccccgagttcttgtctctctatgaaa
cagagagacttgttcaggaactcgccaagtttgagattgacacgcataacattatcatca
accaagtactatacgacgacgaaggtgcctatttatttgctgtcgtgtctatcttctcgt
tttgaacttgttttacatacaaatttgacgaattatctacacttgtcttctgtagatgtg
gagtccaagttgctcagagcaaggatgcggatgcaacagaagtatcttgatcagttttat
atgctatacgatgactttaatatcacaaagcttcctctgcttccggaagaggtaagaacg
catgacattcaatatagatgagaaggaacatgatcaagacgaaaatgaaactaaagcctt
atataatatacatcctgagatttacacttgttgtggatgtttggatcacaggtgacaggg
gttgaagccttaaaggcgttttcacataagttcttgacgccgtaccatcctaccactagc
aggagcaatgtagaggagctggagaggaaagtacacacattgcgtttgcagttaaaaaca
gctgaagaagaactcgaacgggtcaagagtggctaaagataaggctctgttcttcccttt
aattgtaagtttctttcctcgccatattcttggaactcacttgctttctacatgggggtc
ttctggatctgcgttgtcatttgggtttattgttgtttatgttttgaacaatttataggt
ggaaaattaaaactgaatctttttctctctagttcttcatctagcaacaactctttatag
gacaggaaagaagatcaagcagaatcttcttttgcgttgttttattgttatgcattggat
ttgtttttatatttgtaataatcatgactacatagactcatatctaccaagaaatcgttg
ttttacgacttaatcagctttttatatattaagttgaagggtatctgtgacaagcgaatg
ctatgatctcttgtaacagctttttatatactgtagactggtcttgcaacagagaaggaa
aattcatgtaaaaaaattatagtaaataagagatgttttgatttattgac
