# Supplementary material for: SRAssembler: Selective Recursive local Assembly of homologous genomic regions
Source: BMC Bioinformatics. 2019 Jul 2;20:371. doi: 10.1186/s12859-019-2949-4 (PMC6604332; doi:10.1186/s12859-019-2949-4)
Supplement: Supplementary file 3 — Scripts and files for complete replication of results. Unpacking this tarball will create directories and scripts that, when executed, will download all necessary reads and perform all of the experiments described in this manuscript. The scripts will reproduce all of the tables and figures in this manuscript except for the workflow diagram. (TAR 340 kb) [file 12859_2019_2949_MOESM3_ESM.tar › SRAssembler_manuscript/sequences/At1g01950.gene]

>AT1G01950
tttgtttaaacaaaaaaaaaacacaaaatgttaaaagaaaaaaatataacccaaaaattg
acgaaacaaaattgagaaacaatacaacaccactctcttcttcttcgtttgaatttgttc
ttctcttttttgcatagagaagactattgattagaaaatggctatggcttcttcgagaaa
tggtgcggttagaggatccatgagaccagtctctggagctaattcatccaatctcagatc
gtcttctttcaaatccaggattccttcctcggcgcctgctccccgtcggagctcctctgc
ttctatcggagccgcagacaatggaggtccgttttcatttctttatcactgatttgagtt
ttcactgactgtcgattccgtgaatttatcaattttagctttgtattagttaagcaactc
tcttcctattgctggggtgctgatccctttccctttaattgcttcttaggagacgattct
tcacttttattgattcgattcattcttctctactcgatgactattttttttgtttttatt
ttgcttctgtagaaattgtgtgtttatgtgttttttttctggtaactgttttgacagtgc
ctgggagagttcgagtggctgtaagattacgacctcgcaatgcagatgagtcagtcgcag
atgctgattttgctgattgtgtcgagttgcaacctgaggtttctctccacttcttaatat
aaacttgaactgagtcaggggtttcatctttatcactcaattgtttcaatcccttctctc
tgtgtgttagcttaaaaggttgaaactcaggaaaaacaattgggatactgagacctatga
gtttgatgaggtgcttactgaagctgcttcacagaagcgagtctacgaagtggttgccaa
gcctgttgttgaggtctctttttctctccttcttcattatgtttatactcctttgctcct
tctttcttggttacccttgggagtatctttacagtgaaattgctttcgatttgtagagtg
ttcttgagggttacaatggaactgtgatggcttatggtcagactggtactggcaagactt
ttacccttggaagattaggagatgaagatactgctgctcgtggtatcatggttcgatcaa
tggaagatatcattggaggcacttctctagacactgattctatctctgtctcatatttgc
aggttgggatactattgattgattctttagtttatttttattccttttactttaatatct
tttcaaacttttctccagctttatatggagaccatccaagatctcttagatccaactaat
gacaatatcgctattgtcgaagaccccagaactggagatgtctccttgcctggggccacg
catgtagagatcaggaaccagcaaaattttcttgagctccttcagcttggggaaacacat
agagttgcagccaatacaaaattgaatactgaatcttctcgaagtcatgcaattctcatg
gtaattcacctctgtttagccttctcaactttctctggaacttcctaggccttagataga
acctttacgttcatctctattgttattttgagttgatgcatgatcaatagttcaggtaca
tgtcaagaggtcggtggtggagaacgagtttccagtctcaaatgaaatggagagctcatc
ccactttgtcagaccatccaagccattggttaggagaagcaagctagttctagtagatct
tgctggttctgaacgtgttcacaagtcgggtataaacctctaataatcaaatgagatagc
ttgtcacagcccttgtacaaatcagatttactcatttcttcgttttccctccatgagaaa
agtctaggatacttatttccttacgggagtgctcattaccaccacctttcttacaatgca
ggcagcgaaggacacatgctggaggaagctaaatccattaatctctcacttagtgcttta
gggaaatgcataaatgcaatagctgagaatagccctcatgttccacttcgtgattcaaaa
cttactcgcttgttgagagattcatttggtggttagttatcttattgctcataggctaag
tcctattgtcttgaattctgaattcctaataaatggacttttctatattaccatttgttg
tttgcatttcaggcacagcaagaacatccctaattgtgaccattggtccctctccgcgtc
atagaggagagacaaccagtactatattatttggtcaaagggtgggctcttactacttta
acctaacccctagtgtagaagtctgttgagaaatttcaattcataagtgtttttaaatct
tgggcaggccatgaaggtagagaatatgttaaagataaaggaagaatttgattacaagag
tttatccaagaaacttgaggtccaactggataaggtgattgctgaaaacgaaaggcagct
caaagcatttgatgatgatgtggagagaataaatcgacaagcacaaaatcgtatatcaga
agttgaaaagaactttgcagaggccttagaggttagttcatgcaaaatccagttaggctc
tccttggcataacctgaaagaatagaagaagaaaatcagaaaaatggtttcatatgtttg
gcttttaaaagcgggttatttttttctttacattctgtttacagaaggagaaactaaagt
gtcaaatggaatatatggagtcagttaaaaagcttgaagaaaagctgatatcgaaccaac
ggaaccatgagaatggtaaacgtaatggagaggtacttgcccgcggaactctgattttct
tttcaggtgatgggagtgttcgaatctttaaccagtaaatattactttgcaggtcaatgg
agttgttacagctagtgaattcactaggctcaaagaatcacttgagaatgaaatgaagtt
aaggaagtcagctgaagaggaagtcagcaaagtaaaaagccagtcaacactgaagacaag
atcaggggtacccattgtttaaattctctatggcttcctctatctctctccccttgtcaa
tgatttaacatcttagataatatttaaccaagctctctggcgttttaggaaggcgaagat
gctggaataacaagactacaaaaactgctggaggatgaggctcttcagaaaaagaaactt
gaagaagaggtcaccatattacgaagtcaacttgtgcagcttacttttgaagctgatcag
gtacggagtgtatgaatttgagtgtgtaaaattgagggtgtgtactgtaagggtctcttt
agttgctgtaaaacaactgtctctatacatcagctgaagaattagtctccttttgctcaa
aaaaagaaagattagtctccattgtatgccctctttaaaaatacttttaaacacgcacgg
ttagagtttctttgaactatctattgtgaatatgaggcatatattcacatatcactatta
attgcttcctgtacttgataacgactgtatcttggtaataaatttggtccaatcttgagt
ttcttgaatgcgttatctaacagttgagtcttattcttccagatgagaagatgcttggac
agaggtgccccagggaattcgtactctggcacagactcattaccatcacgacattcccaa
gcaagagaatctgtgaacggacagaaggcaccgtttgctacactatgtgagcaaggtaat
ggaaatttcttctaaactatttgaaccagagtgtatacaaatgcctttgtggttcttata
acttcatatcctctttgaaacagtgggacttcaaaagatcttgcaattgcttgagtcaga
tgatgcaaacatcagaattcatgctgtgaaagttgtggccaatcttgcagctgaaggtaa
ctatcatatatgcatcatctcaaaggttcaaccatagttttttttactctgggttcttac
tgttttccctttttctttttggggttgatacacagaggcaaatcaagaaaagatcgttga
agctggaggcctgacatcgttgctaatgcttctcagaagctacgaagatgaaactgtgcg
aagagttgccgctggtgcgatcgccaatctcgcaatgaacggtaaactctcattgctact
aactagtatttagtggttagacagacaatggaagcagaaacagactaattatatggcttt
tggtcacttggtggggaggtacatgctcatgtgtttagtttttttacggggtaacagaag
tgagtcaacaactgatagtggaccaaggtggaatcagcttgctatctctaacagctgcag
atgcagaagatccacagactttacgcatggttgctggggctattgctaatctctgtggca
acggtaaattaacatccccaacattttattttgaacaagaaaccgaccaatttcttaaaa
cctttttttttatgttgtttggtagacaaactgcaagcaagactatggtcggatggtgga
ataaaagcgttgttaggaatggttagatgcggacatccagatgttcttgctcaggtggct
cgcggaattgcaaactttgccaagtgcgagtcccgagcaaccactcaaggtaatgctctt
ttccagtattccttcaaggtcattcagcctttagagagagagagagattggtttttcttg
cgtgggtttataatgtgaagagtgtatgaaggtgtgaagagtggaagatcactactaata
gaagacggagctcttccgtggattgtacaacatgcgaacgatgaagctgcgccaatcagg
cgacacatagagctggctttatgccatttggcccagcatggttagtgcgatccttgtctt
tgtctttgtggtctttttgatccttgttgtggttcatcatgttcatttgattgtttggtg
ggggcagaggtgaatgcaaaggagatgataagcggaggagcattgtgggagttggtgaga
atatcaaaggaatgttcaagagaagacattcgaagtttggctcatcgtactctctcttca
agtcccgtcttccgttctgagatccgtcgcctcggcatccagttttgacttgttttatgt
tttgtatcatataatcatcatctctctcaacgagattcacacatcatcaccatctgtatt
ctattttattcattttatagtaactatttcatttttctttgctttttcatttactcttga
ttataaaaagaattactagatcacgttgtgtgattcattcaacctcgaaataaaacaaag
aaagattgctaagacttattatgc
