# Supplementary material for: SRAssembler: Selective Recursive local Assembly of homologous genomic regions
Source: BMC Bioinformatics. 2019 Jul 2;20:371. doi: 10.1186/s12859-019-2949-4 (PMC6604332; doi:10.1186/s12859-019-2949-4)
Supplement: Supplementary file 3 — Scripts and files for complete replication of results. Unpacking this tarball will create directories and scripts that, when executed, will download all necessary reads and perform all of the experiments described in this manuscript. The scripts will reproduce all of the tables and figures in this manuscript except for the workflow diagram. (TAR 340 kb) [file 12859_2019_2949_MOESM3_ESM.tar › SRAssembler_manuscript/sequences/At1g01560.gene]

>AT1G01560
gaaaaaagcaatgtcgtgtgttgattttcactcacgggtcgtccgagaagacgaagactc
ttcttcttctgatttgcccttcaaaagatccaaactttcacacgttattcttttccctct
ttttataaaccccaacaaccaaacaagtctccaacacgccaaaatctcctctgtttcatc
tcaagttagttcaattcagaatctttgagtttgaacttttttttgttgggagaaagagag
aaatgtcaatagagaaaccattcttcggtgatgacagcaacagaggagtaagtatcaatg
gtggtcgttatgtgcagtataatgtctatggaaatctctttgaagtttctaaaaagtatg
ttcctcctcttcgtcctatcggcagaggcgcttctggcatcgtctggttagcatctaaaa
ctgttgtcttttttttttgagtttttagctttagagatgagacattttgttaaaggctaa
gtttgtgctcaaaacttgtgatttctcattactagtgaaaattttaaatattttctatgt
gataaatatgttttggttgaccaaaagaaagaattatttttcggtgggtttttgtaactt
tgctacttatctcatagttgattaagagatcattgtggtgaatagaagttttgaaggatc
atttatttatctgatttagtgctgcatggaattcggagacgggtgaggaagtagcgatca
agaagattggtaatgcatttggcaacattatcgacgctaagagaactttgagagagatta
agcttcttaagcatatggatcatgacaatgtaagcttttgtcttattttatttattattc
tccacatgttttctagtaattatcctgattctggagtttatctcacaggtcattgccatt
atagacataataagaccacctcagccagacaacttcaatgatgttcacattgtctatgag
ttaatggacactgatcttcaccacattatccgctctaaccaaccgttaactgatgatcat
tcacgggtacgcattaacctctcctgtgcttcttatagctcaagtatcttctgtttaggt
caaagtttataatcagaatctttttggttcgaaggctatgaagttggggtttgatgtata
accataaattttatgtttttgcagttcttcctgtatcagttgttgcgaggcctcaagtat
gtgcattcagccaatgtactgcatcgtgatttaaaaccgagtaacttgctcctgaatgca
aactgtgacctcaagattggggattttgggcttgcgaggactaaatcagagacagacttc
atgacagaatatgttgttacacgttggtaccgagctccagagttgctccttaattgctca
gaatacactgcagctatcgacatttggtctgtcggttgtatactcggtgaaataatgacg
cgggagccgttatttccgggcagagattatgttcagcagcttagactcatcactgaggta
aacttttcactttttcacttgactatattatttcgtttcaatttgaagaaagaacattga
actatcctgttgctacgtttgttctgttttggttctgtttttgttgtttgtagtttaatg
aacaaactcatgtatggtttatctttttcatacacagcttataggctcaccagatgattc
aagcctaggattcttaagaagcgacaacgctagaagatacgtaagacagcttccacagta
tccaagacaaaactttgccgctagattcccaaacatgtcggtcaatgctgttgatttgct
gcagaaaatgctcgtctttgacccaaacagacgcattacaggtaaagcagacgaaaacct
atatatgttgcattctcttttgattttttctttttataatacttttgagcttgttttgag
ttgcagtcgatgaagccttgtgccacccttacttagcaccgctacacgaatataacgagg
aacctgtgtgtgtgagaccgttccattttgatttcgagcaaccttcattgacggaagaga
acatcaaggagcttatatatcgtgaatcagtcaagtttaacccttaagattcttagtgtg
tgagattttaagagaatcttgaaaagaaactcgaaataagcttttttctttctctgtttg
ttcattgatttttttattttatttttgttgttgtgtgttcattgaatttctgatatagta
aagtttgtaatgtaaaaacaaaaaaaaaagtctataaatatgaaacaaatacaaattctg
agtaaagaagtaacatgtcaaataaatttcggcccaacactagtcttatctgattggc
