# Supplementary material for: SRAssembler: Selective Recursive local Assembly of homologous genomic regions
Source: BMC Bioinformatics. 2019 Jul 2;20:371. doi: 10.1186/s12859-019-2949-4 (PMC6604332; doi:10.1186/s12859-019-2949-4)
Supplement: Supplementary file 3 — Scripts and files for complete replication of results. Unpacking this tarball will create directories and scripts that, when executed, will download all necessary reads and perform all of the experiments described in this manuscript. The scripts will reproduce all of the tables and figures in this manuscript except for the workflow diagram. (TAR 340 kb) [file 12859_2019_2949_MOESM3_ESM.tar › SRAssembler_manuscript/sequences/Os04g52130.1.cds]

>LOC_Os04g52130.1
ATGGCGCCCTCTCTCCTCACCACCCCGTCCCAGGCCCTGGCCCTCGCCCCCGGCGCCGCC
GCCAGCCGCGTCGGCGGCGGCGGCGGCGGGTCGGCGCGGGTGAGCTTCCCGTCCGGCCGC
GTCCAGCGCCGAGGCGCGCTGGGGATGCGGGTGCGGGCGTCGGTGGCGATCGAGAAGGAG
ACGCCCGAGAGCGAGCCGCCGCCGACGTTCCTGCGGGAGGACGGGTCCGGGGCGGGGTCC
GGGTCGGTGCGGGAGCGGTTCGAGGCCATGATCCGCCGCGTGCAGGGGGAGGTGTGCGCG
GCGCTGGAGGAGGCCGACGGGAGCGGCGCCCGGTTCGTGGAGGACGTGTGGTCGCGCCCC
GGCGGCGGCGGGGGCATCAGCCGGGTGCTCCAGGACGGCCGCGTGTTCGAGAAGGCCGGG
GTCAACGTCTCCGTCGTGTACGGCGTCATGCCCCCCGACGCGTACCGCGCCGCCAAGGGG
GAGGCCGGCAAGAACGGCGCGGCGGCAGATGGCCCCAAGGCTGGGCCCGTGCCCTTCTTT
GCCGCTGGCATTAGCTCGGTTCTTCACCCCAAGAACCCATTTGCTCCAACATTGCATTTT
AACTACCGCTATTTTGAGACAGATGCACCGAAAGATGCTCCTGGTGCACCAAGGCAATGG
TGGTTTGGAGGTGGTACTGATTTGACTCCTTCATATATCATTGAAGAGGATGTGAAGCAT
TTCCATTCTGTTCAAAAACAAGCGTGTGATAAGTTTGACCCAAGTTTTTACCCGAGATTC
AAAAAATGGTGTGATGATTATTTCTATATTAAGCACCGTAATGAGCGTCGGGGGCTTGGT
GGAATATTTTTTGATGATCTTAATGACTATGATCAAGAAATGCTTCTCAACTTTGCTACA
GAATGTGCGGATTCTGTTGTTCCTGCATACATACCAATCATTGAACGCCGGAAGGACACT
CCATTTACTGAGGAACACAAGGCATGGCAACAACTGAGGAGAGGTCGCTATGTGGAGTTC
AACCTTGTATATGATCGCGGTACCACATTTGGCCTCAAGACTGGGGGGAGGATTGAGAGT
ATTCTGGTTTCTCTTCCACTGACTGCACGATGGCAGTATGATCATACACCTGAAGAGGGA
ACTGAAGAACGGAAACTTCTTGACGCGTGCATAAACCCAAAGGAATGGCTCGATCTCTGA
