# Supplementary material for: SRAssembler: Selective Recursive local Assembly of homologous genomic regions
Source: BMC Bioinformatics. 2019 Jul 2;20:371. doi: 10.1186/s12859-019-2949-4 (PMC6604332; doi:10.1186/s12859-019-2949-4)
Supplement: Supplementary file 3 — Scripts and files for complete replication of results. Unpacking this tarball will create directories and scripts that, when executed, will download all necessary reads and perform all of the experiments described in this manuscript. The scripts will reproduce all of the tables and figures in this manuscript except for the workflow diagram. (TAR 340 kb) [file 12859_2019_2949_MOESM3_ESM.tar › SRAssembler_manuscript/sequences/Os04g02900.1.gene]

>LOC_Os04g02900
GCGAGCAGTTAGTTTCCACGGTATATTTTCCCGGTTTGGGTTAGGCCATCCATCCTCCAT
CCCTGGGCGCTTGCTGGGCCTCGGCGGATCCCCCGAAGCAGCCGCCGCAACAACGAGAGA
AAGGCAACAAATCAATCAATTCCCCCATCTTCCTCGTTCTCTCCGCCTCCTCCCCACTCT
CCATTTATACTCCTCTTCTCCTCTCCATCGCCGCATTGCTCGCCACCCCGACGACGACGA
CGACGACGGCGACGGCGGAGGAGTAGAGACAGAGAGATGGCCGCCGCGTCCTCCTTCACC
GCCGCCGCCAAGTTCTTGGCGCCGGTGTCCGCGAGATCCGCCGGGGACTACAAGCCGCCG
CTCCCGCTCCCGGCCTCCGCCTCCCTCAGGCCCGGGAGGAAGCCCGCGCCCCGCCTCCGC
ACCGCGCTCGCCGTCTCCTCCGACGTGCTCCCCGGGAACAAGGCCGCCCCCGCCGCCGCC
GCCCACTCCGTACGAACCAAATCCCACATCTCTTCTTGCTTCTTCTCTCCCTCTCTGAAA
TGATCCCAAAATATATATATATATATATATATATATATATATATATATATATATATATAT
ATATATATATATATATGTGTGTGTGTGTGTGTGTGTGTGTGTGTCCGATCTTGCGGGGCG
CCGCCGCAGTTTAGCTACTTGAGATGTGGTAAAATTTCCGATCCTGGGTGTTCCGGTTTG
TAGATTCGTCGTCATTCCTGAGGTGGTTTAATTCTAGAACATAGTTAAGATTACACGCGC
TGCTTGGAATTTTTTTTATGCTAGGCTACTTTACTGAATCTCATGTTGAGCAGCTAGTTC
TCAGTACTAAAAATGGCACTTTCTTTTAGTTAGATCGAAAGTGTTCCGGAAAGCTGCCCT
CTTGGCGACTTCCTTACTGTGACTGTCCAACCTTTTAAGCGGTTTTGTATTCTCGATTGA
GATTTCTTTAGTGCAAATAAGAGGTCACCAACAAGCAACTAGAATTCATTGTTTGCCACG
AATTTGGTGATGCAATTTACTACTAAACCTGATGGAATCTGGAAATGCAAAGTTTAAAGG
GAAGGATCCGTCCTTGCAATTTCAGAACTGGAGAATGTTGCCTCACTTCTTGAAATGCAG
CTTGCAATTTTGTAGCCACTGTGGTGCTTCGATAGGGAAAACTCATCTTGTCTGCTGTTA
CAAGTGTTAATAGTAGCCTTCTTGATTCATATCGTTTCATTTTCCACAGGCTGTCACGCG
GGAAGAGGCTTTGGAGCTGTACGAGGACATGGTTCTTGGCCGTATTTTCGAGGATATGTG
CGCGCAAATGTACTACCGTGGCAAGATGTTTGGTTTTGTCCATTTATACAATGGGCAAGA
AGCTGTCTCCACTGGCTTCATCAAGCTGCTCAACCAAGCTGACTGTGTTGTCAGCACATA
CCGTGACCACGTCCATGCCCTATCCAAGGGTGTCCCTGCACGTTCTGTCATGGCTGAGCT
TTTCGGTAAGGCCACTGGCTGCTGCCGTGGACAAGGTGGTTCTATGCACATGTTCTCTGA
ACCCCACAACCTCCTTGGAGGTTTTGCCTTCATCGGAGAGGGCATCCCTGTTGCTACTGG
TGCTGCCTTTGCTGCTAAATACCGCCATGAGGTGCTCAAGCAGTCTAGCCCTGATGGACT
TGATGTAACCCTGGCATTCTTTGGTGATGGTACCTGTAACAATGGCCAATTCTTTGAGTG
CCTGAACATGGCTCAGCTTTGGAAGCTTCCTATTGTGTTTGTTGTGGAGAACAATCTATG
GGCAATTGGGATGTCGCATCTTAGGGCTACTTCAGACCCAGAGATTTATAAGAAGGGTCC
AGCGTTTGGAATGCCCGGCGTGCATGTTGATGGGATGGATGTCCTGAAGGTCAGGGAGGT
GGCTAAGGAGGCCATTGAGAGGGCAAGGAGAGGTGAAGGACCGACTCTTGTGGAGTGTGA
GACTTACCGGTTCAGAGGGCATTCTCTTGCTGATCCAGATGAGCTCAGGAGACCTGGTAA
GGGTCACCTTCCTTGTTCATTTTTTAGTTCAATGGTGTCTACTAGGCTAACTAAACAGAG
AAATGGAAACTATAAGGAAAATATTCAGGCACTTAGGTTTCTAATATTTTTAATACCGTT
TTGTTTCATGTCTGAGTAAGTACAATACACTTCACAAACTTTGTACTAATTCACCACATA
ATTTCCCTCAGGCAAGGTCCTCTGATCCTGTTTAGTGACGTCGTAATTTTATAACTATCT
AGAATTTTTGATCTGCTTATATCACTGAAGGAGTACTTATATCCTTATTTCAATGAAGGA
GTGTTAATAAGATTTCTGCATGTACATGCAAAAATTTTGCTTCCAAATTTAGTATATCCT
GTTTCATCAGATCAGTATACGCATGATCTTCTTTGCTGATGAATAACTAATAGGGTTATT
TGATACTTAATGAAAATTTATTAAAATTAGTTATTGCTATAGAATAGTCTGGTGGAATGT
TTGTATTTTTATGCCAATTGAACTATTGAACAAAAAGAAATTCTCGAAGTCTGTAGCTTT
TGTTCTTATCGTCATCCCAGTCATCTTATCTGACATGTCAACATCCTGACAGTTATTGCT
AGATTGTTTGGTAGTTACTTCATAGGACATTTGGCACCCCTTTTTTCAACTATCATTTTG
ACAATGAAAAACATCAGTTTTTGGGAGAAACAAAGAGTTGTTGATTAATAGGATCTCATG
AGTCATCATTGTTTAAATGTGCTTGCAATACATACAATCATTAAGTAGGGTTGATATGTG
AGTTGTGTCCTACATTTGTTAGTTTTTTTTGTCTACTTTGATCTTGAGTAAATATGCCCT
TGTTTATATCTACCAATTCTGTTTGATTTTTGTAACCTCACCGATATTCTTCATGATCTA
TCTTTTTTGTTTGGCTGTGTATATTCGTCATATTTAGTTTTATACTTTGATTCATAGCCA
CTGTAACTCATGATGTTTTTTTATTGGTCTATATCTGAAACTATATTCTCATTATTCATT
TTATGGTTTGTATCATCACACAGTTATTGAATCCTTAAGTCAGCTGTACAGTTTCTTTCC
TCCTAATTTGCTCTGACTAAATCGTCTTATGACATTGTGCACAGATGAGAAATCTCATTA
CGCCGCAAGGGACCCCATTACAGCCTTGAAGAAGTACATCATCGAACAGAACCTTGCAAC
TGAATCCGAGCTGAAGAGCATCGAGAAAAAGATCGATGATGTTGTTGAAGAGGCCGTGGA
GTTCGCTGACGCAAGCCCGCTCCCTCCCCGGAGCCAGCTTCTGGAAAACGTGTTCTCAGA
TCCCAAGGGCTTTGGAATTGGCCCTGACGGGAAGTACCGGTGTGAGGATCCCTTGTTCAC
GCAAGGCACGGCCCAAGTCTGAGAGGCTCAACGAGCACGCTTATCAGTTATTATGTCATG
CTTTTTCTTGTCTCTCTCTAGCTCTACCCTATCCTAGTTTTTGTCGAACCCATCGTCGTG
TTAAGCGTAATGTAAGCACAACCTACTTCTTCATTTGTTTCATTCTTAGACCTCCCATAT
CAATATGCTCAACTGCTGCCCCAGTTTTTGCTCAGTGTGTTCGATTTGCTCTTCAGTAGT
TCTATTGGTTTCAGAACAGCTGGGCCTGTAATCACTCACTCCTATGTCTGGACATGCAAA
GATACTTCTGGTTTAGAGTTTCAGCTGAGTTACAGTGATTAGTTTCCTGCCTGTTATACT
ATATTTATAAACATCATGATGGAATGTGAGACAATATCTGCTGTCCTTGTTTTACTTTTG
GCTAAACCATGGACATTGTCCCAGTCAAAAAGGTACTCCCTCCATATTTTTTTGTTGGTT
AGCTAAAAAATGAACTAACCAACGTCATACATTTGTGCAAGGAGGTAGTATGAAATTTAG
TATTTGCAAATGTTATAGTCTCATAAGGAAGGGCAGGTAATGGTTAGCGGAACTTACCAA
TAAAAAATATCAAATAAAGGTTTGAAAATTTGATCAGTAAA
