# Supplementary material for: SRAssembler: Selective Recursive local Assembly of homologous genomic regions
Source: BMC Bioinformatics. 2019 Jul 2;20:371. doi: 10.1186/s12859-019-2949-4 (PMC6604332; doi:10.1186/s12859-019-2949-4)
Supplement: Supplementary file 3 — Scripts and files for complete replication of results. Unpacking this tarball will create directories and scripts that, when executed, will download all necessary reads and perform all of the experiments described in this manuscript. The scripts will reproduce all of the tables and figures in this manuscript except for the workflow diagram. (TAR 340 kb) [file 12859_2019_2949_MOESM3_ESM.tar › SRAssembler_manuscript/sequences/Os01g08450.1.gene]

>LOC_Os01g08450
ATGTGGAGCAGCCGCTGGTTGTTGCTATTGGCCCAGGTGAACACCTCTTTGCTGGTTAAG
GTGATACCTAGCGTCCGGCAGCGAGGCCCGAAGCGTGCCTTCGCCTCAACCGTCGCCGGC
CACTGCCATCAACCACCACGGTGTCATCCTCCTCCTCCATGGTGTGTCGCCGATCTGTGG
GGTGGGATGGTGGATCGATCCAGATCCCAAAAAAAAGGAAAAAAATGAAGTAGGGGCGAG
AGTGGTTGGTTGGGTACGGGAAAAATATAATATATACCGGAAGCAGAGAAATTGTTTTTA
TCGCAGTTAATCATTTACTCCGATAATGGTGGGAGCACGATGCGGGACGTGGGGTGGGAT
CGGAAGCAGTGGAGTTGTTTTTATTATCGAAGTAAATCGTTTACTCGAATAAAGTTGGGT
GGTTGGGGCGCGCGATAGGAGTAAATCGTTTACTCCGACAACGGTAGGAGTGAAATGACG
GAACGTGGGGTGGGGTGGGCCTGGGCTGATGCATGTTTGGCGCTTAGAATTCTATCAAAT
TAATCTATGTTTCAAGTTTGTAATAATTAAAACTTAATTAATTATACGTTAATATTACCT
CGTTTTGCATTAAAACACTTAATTTTTATCTCTAAGAGAAAAAAACACCACCTAAATTAA
ATTTTTTAAGCATGGAGAAAGTACATATTTTTTGTTTTTACACAGCTGGTAGATGTGTAG
CAAATCCAAAATAAAATCCACGAGGCAAACGCGTCCGTGGAGCAGTCGAGCCGAAGCAAA
CGCCGCCCGCTTCCGAGTTCCGAGTCGGCGCGGCGGACGGTATATTTATCATCATCCTGC
CCCCCTGCAAAATCCTTCCTACTTTTACGACACCTCCCCACCCCCCGTCTCCTTCTCCCT
CGTCTCCAGATCCGTGGGTCGAAGCAGCGGCGGCGCCCGATCCACGGCGGTCACTCCCTC
CGCCATGAATCCCGAGTAGTAAGCACTCCCATCCCTCACCTCCTCCTTCCTTCCTTCCTA
TGGTTCGTGATCTCCGCCCCCGGTTTCGCCGTGCTGCTCGTTTGGTTAGGTTGCCCGGAT
CTGAGCGGGATCCCTTCGCATGGTTTCGATCCGGATCTCAACTTGGTGGCTAGGTTTTTC
GTCTTCTTCACACGTGGTTTTGACGACGCGCGGGTTGTTTTTTTTGTTGACGATGATCTC
CTCATTATCACGTCAATTGCAAAAGGGGGAATTCGGCAATCGCTCATCACACCATGATTT
GCTGATGTCTCATACATATTTGGGGAATGGGAATTGGATTTTATTCTACCAGGAAATTTA
GTTTATAATGTTGCCTTATGTGCGTGCCAATGTATCATATCAGCTCATGTCCGTCTGCTC
TGTAGTTATGTGTAAAAACATTGCCATAGTTTTGAATTTGGATATCTTCCACAAGTACTA
ATACTAGGCATATTGGTCCCGTTTGGATATCAACATACTTTTGGAGCAGATGTATATGCA
TCATTATTCAGTTACTTTTACCTGCATATATAAGGGAGTCCTAAATAATACAATGGTCTC
TATTGACATTTATTCATGCCATGATTTGATAGTTACCTATAAGGGAAGTTGACTTTTGGG
ATATGGAAAGATAACATTTTATTGTAAATAATTCCCACTACTGTAGGAGTGCATTACTAC
ATGTGATAAAACACTGTGTTGAAATGAAGAAGGTAGCAGTTGTATGCATGTAATTGTTAT
TTCATTTTCTCTATGTACTGCTACTGTAACACTAGTTTTTTCTTTTGGTCAATTTCAGCG
ACTACCTTTTCAAACTTCTCCTCATTGGTGATTCTGGTGTTGGGAAATCGTGCTTGCTTC
TCAGATTTGCGGTACGAGTTTAACTCATTGTCTCATTCTCCTAATTGTGTTTTTGTACTA
AGTCATTCTGGAATAAATAGTTCTTATATGTAAATGTGCTTCAGTAGAAACATGCAGTGT
AGGATCATACCTCACTATTGCAATAGCAAAGTGGTTATGATAATTATGCAAGGGATTCCT
TCCATTGGTCATCTTTTTGTTATAAACATGAACTGTAAGATCATGAATCCACAATTCACT
CGTATTAAATAATAAAGAATCAAGCATGAAGCTTGACTAAATTTTCTGTTACGTAGATTG
TGAATGTTATTGATGTACTTGCTTCCTGTGATTAGGATGACTCATACCTGGACAGCTATA
TCAGCACAATTGGAGTTGATTTTGTAAGTAATATATTGTTGATTTACTTGAGTTAAGTTT
ACTTTTTGTAGCACAGCAATAAGTTGTGCATTTTGTTTGCAGAAAATACGGACAGTAGAG
CAGGATGGGAAGACCATCAAGCTTCAAATCGTAAGATTACTGCTACCTTTTCTTCATCGC
TTTTGATCCCGTATTGTTTTTTACTTGTGCTAGACAAATTCATAAATAAGGATGTCCAGT
TATGATGCAATGGTTATTGTGAATGAATCTAGAAAGATATGTTCTGAAGGTTATGTTCCC
ATATTTGTGAAATATTGGTGCTGCTCATCGGTGAAATTTCATTTTCCTTGCTCGTAATAG
ATTCTATAGATTCTTGAGAGTAAGTTATATGGTGTGCCCTCATTGTCAGGGGTGAAAATT
GTTCAGTTTATGATTTTTTGCGGTTGTGGCAAGATCTGGTCTCAGAGGATTTACCATCTT
AATTGTGTTCTCTTTATCCAAAGGGTAAAGTCTATTTTTGGGCCTTGAACTTTGCTAAGC
CCATTTATCACCCTGAACTACAAAACTGGTTATTTTTTCAAAACATTCAAAGCCAGACAC
AACACCCTGAACCATATGTTATGGTGGTTGTCATGAACTTTAACTAGGTAAGTTTCATGG
TGGTGGACCTTAATATGCATAATAAGAGTCTGAATTAGGAAAATCATGTCTATTTCAAAC
AAAACCACTAACAAATTATGTCTCAGGGTGTCTTTTGGCTGGTTTAAAAGTTGAGGGTGA
AAAATAATCGATTTCTTTGTAGTTTGGGGTGAAATAGTTTGAACAACAAGTTCAAGGGCT
AAAAATGGACCTTACCCTTATCGAAATATGCATATGATATTTTTTTACCCATATTTGAAT
GTGTTCGAATGCTGAACGTTGTATCGACACCTGAACTCAATTCTGGCAAGTATATACTTT
ATAATATTAAAACCCAGAATTGAATTCAGATATGGGCTATGGAGTGCTTTGGTATGTCCG
TCATTGTTATTGCAAATTGTGCCACTGATGAGAAATCTTTAAATTTGTTTAGAAACTATT
CTTTTTTGAGTAGCAAACTTTGAGAAGTACATTAAACTTGGTGAAATGTGATCCATATCC
ATAGAGTAATCTGAAGTGGAGCAATAGTCCAAGTGCATCATGAATTTAGTATTTGAAAAT
ATTGTTAAGACTGTGGTATGAGTATACTCTTTTACTTTGTTACAGTGGGATACTGCTGGA
CAAGAACGTTTCAGGACGATTACAAGCAGCTATTACCGGGGAGCTCATGGAATAATTGTA
AGTTGGCCACATGATCCAACCGCTATTTTCTGCAAAGTATTGGCCATCTTGTCCCTTTCA
TTAAACTAATTCATCCTATCTTGTGCATGCAGATTGTATACGATGTGACAGACCAAGAAA
GCTTCAACAATGTGAAGCAGTGGTTGAATGAAATTGATCGTTATGCAAGTGACAATGTAA
ACAAGCTCCTTGTTGGGAACAAGAGCGACCTAACTGCCAACAAAGTTGTGTCATCTGAAA
CAGCTAAGGTAAGCTCTCCAGAGTCATTTGATTGAATGTGTATTGGCTTTGATCGACTGT
GTATTGGCTTTCTCACCATTGTCATGTGATGCTCTTATTTATACGCCTTTAACATATCTA
CAATCGTTAAAATATCCCGCAGGCGTTTGCTGATGAGATGGGCATCCCCTTCATGGAGAC
AAGTGCCAAGAACGCCACTAATGTGGAGCAGGCCTTCATGGCTATGGCCGCATCCATCAA
GGACAGGTACAACTTTAAATCCACATGAGCAGTGTAGCTCTTGTATTACCCTCATATCTG
GGTAGATTTTAGTAACGAACATCCCACCTGTCATTTTTCTCAGGATGGCTAGCCAACCGG
CCGCTTCAAATGCAAGGCCACCGACCGTGCAGATCCGCGGGCAACCTGTCAACCAGAAGA
CGTCGTGCTGCTCGTCCTAA
