# Supplementary material for: SRAssembler: Selective Recursive local Assembly of homologous genomic regions
Source: BMC Bioinformatics. 2019 Jul 2;20:371. doi: 10.1186/s12859-019-2949-4 (PMC6604332; doi:10.1186/s12859-019-2949-4)
Supplement: Supplementary file 3 — Scripts and files for complete replication of results. Unpacking this tarball will create directories and scripts that, when executed, will download all necessary reads and perform all of the experiments described in this manuscript. The scripts will reproduce all of the tables and figures in this manuscript except for the workflow diagram. (TAR 340 kb) [file 12859_2019_2949_MOESM3_ESM.tar › SRAssembler_manuscript/sequences/Os10g35370.1.gene]

>LOC_Os10g35370
TCTTCTTCTTCTAGCTTAGAACCCCAACCCCCCAAAGCCTCACTCACTTCGCTGCAGAGG
AAAAAAAAGAGAGAAAAATCTCCGATGGCTCTCCAGGCGGCCACCACCACCTCCTTCCTC
CCCTCCGCGCTCTCCGCCCGCAAGGAGGTGAGAGCTCTAAGCTCGGGGATTCAGCCATGG
AGGCATTTCAGAGTTCAGACTAGTTCAGAGTTTTGCTTCGTGTTCATGGCGGCGATTGGT
TAAATGGTTTTTTTTTTGTTTTTGGGTTGGTTTTTGGGGGTGTAGGGAGCGGTGAAGGAC
TCGGCGTTCTTGGGCGTTCGTCTCGGCGACGGGCTCAAGCTGGAGACCAGTGCTCTCGGC
CTTCGCACCAAGGTAGTAACTGTAATAATGTTGTTACAGCACTCTGCTTGCTCTGTGCTG
ATGCTCTGTTTGTTAGTGCTAATATTAGTACTTACTACTAACTGGCGAGTAGTACAAGTA
ATTGGCTAGTTCGTTCAGTGAATTGCCAGGTTTTCGTTTCTAGACTTCACGATTATTAGT
TTCAGACTTTCAGTTATGTTGGAGGAGCTTACCACTGTGGCTCTGTGGTTTGCTCTGTCA
GATTAGGAGCACCCGTGGCGTTGCAAATGGTTATGCCTGTGTTTGGCATTAATCAACTGG
CTAATGAGATTATATCATGATGATTCTCTCATCGTTTTAGCTATGACAATGTCAGGGGCT
TGTTTTGTTTTCACAGGTGTGCAGCTTTGCTAATTGCTAGTAACATCAGTGTGTGCCGCC
ATTGTTAGTGCAACCAAGTAGCCTTTGTGTCTGGTTAATTTGCAACTTCAGGTTGACATT
TGGACTTGCTGAGTGAGTGTATCTAGCATTGCAAACTGATGTGAATTTTGACGAACTTTT
AGTGCAAGATTGCAAGGTTTGCTTGATGTACTTAGAAATGGTAGTTGCTCACAACTCTGA
CAGCGCCACAAAAATTGTATTATACTTGATTAGCCTGGCATTTTGACTTCCTATTGATCT
GGATTTTATGTCAGTGTTAGTTTGAGTATATATAGCATTGCAAAGTGATGCGAATTTGGG
TAACTTTTAGTGCAAGATTGCAAGGTTTACTTGCTGTACTTAGAAATAGTTGCTCAAAAC
TCTGACATCGCCACACCCCCAAAAAATTGTACTACTACTTAATTAGCTTTGGCATTTCAA
GTTCATATTGATGTGGATCGATTTCATAAACTTGATTTTACTGCAAGACTGTCAAGTTTG
CTCCCTGTAATTTCATAAACTTGGTTCCGCATGTAAACTAGACGAATTTATTAAGCCTAA
TTAATCCATCATTAGTAAATATTTATTGTAGCATCACATTATTAAATCATAGCATAATTA
GATTCAAAAGATTTGTCTCACAATTTACATATAAACTGTGCAATTATTTTTTTCCCCACA
TTTAATATTCTTGCATGTTCAAACATTTGATGTGATGTTTTTGGCCAAAAAATTTTTTAT
ATAAAAACAAAGGCCTAGTTTGTTCATATATCTTGACATTGTTGCCACGAAAACTGAAAC
TCTCCTGCAGAGGGTGAGCACGTCGTCGGTGGCCATCCGCGCGCAGGCGTCGGCGGCGGT
GTCGTCCCCGACGGTGACGCCGGCGTCGCCGTCGGGCAAGCAGACGCTGCGCAAGGGCAC
GGCGGTCATCACCGGCGCGTCGTCCGGGCTTGGCCTCGCGACGGCGAAGGCGCTGGCGGA
GACGGGCAGGTGGCACGTCGTCATGGGGTGCCGCGACTTCCTCAAGGCGTCGCGCGCCGC
CAAGGCCGCCGGCATGGAGAAGGGCAGCTACACCATCGTCCACCTCGACCTGGCGTCGCT
CGACAGCGTCAGGCAGTTCGTCGCCAACGTCCGGCGGCTGGAGATGCCCGTCGACGTGGT
GGTGTGCAACGCCGCCGTGTACCAGCCCACCGCCAAGCAGCCGAGCTTCACCGCCGACGG
CTTCGAGATGAGCGTCGGCGTCAACCACCTCGGGCACTTCCTCCTCGCCCGCGAGCTCCT
CGCCGACCTCACCTCCTCCGACTACCCCTCCAAGCGCCTCATCATCGTCGGCTCCATCAC
CGGTAATGACAACCTTTCTTCCTCACCAGAATTAGGCTGTTGTGTTCTAATGTCAAAGCT
TCCAACTTCTACTATTTTGTAGTTCTCCACGTACACAATTACTACAATTACTGAACTGCT
AAAAATTGCATGTTTTATAAAAAAAATTATAGGAAGTTGTTGTGATTAATCCAATTTTTA
AGTTTTTCTTTTTCATCGGGAAGATTGAAAGAGACCTTCTGAATGTATTAAGAATGAGAA
AAAGTTACAAGAAAAACATAATAGGAAGTTGTCGAGGATGATGCGCACCAGCGTGTGCGT
TCAAGAACCACGAGCTAACCACACAAGCACAAACCTCTAAAAGTGAAAACTTCTTCTTAG
ATAATACTTAATTAATGGATTATTTTTCTGTGCATGGAGGGCACAACCTTATACTGCTTT
CTAAAATGGGTATGATAATTATTTGATAGTATAAACGAATGAATCAAGTATTACAAAGTC
GATAAGCTGATTTTTTTTTAAAAAAAAACTTTATAAGTGCAGTTGTAACTTTTTTTTAAA
AAAAATATCATATCATTTGAAAGCATATCGGCAACATTCTATTGTAACATGTTACTATAA
GAACATCGTTCTAATTTCGATACGATGAATGCAGGGAACACGAACACGCTGGCGGGGAAC
GTGCCGCCGAAGGCGAACCTGGGGGACCTCCGGGGGCTCGCCTCGGGCCTCGACGGCGTG
TCGAGCTCCGCCATGATCGACGGCGGCGAGTTCGACGGCGCCAAGGCCTACAAGGACAGC
AAGGTGTGCAACATGCTGACGATGCAGGAGTTCCACCGCCGGTACCACGGCGAGACCGGG
GTGACGTTCGCGTCGCTCTACCCCGGGTGCATCGCCACCACGGGCCTCTTCCGGGAGCAC
GTCCCGCTGTTCCGCCTCCTCTTCCCGCCCTTCCAGAAGTACATCACCAAGGGCTACGTC
TCCGAGGAGGAGGCCGGCAAGCGGCTGGCCCAGGTCGTCAGTGACCCCAGCCTCACCAAG
TCCGGGGTGTACTGGAGCTGGAACAACAACTCGGCCTCGTTCGAGAACCAGCTCTCCGAG
GAGGCCTCCGATCCGGAGAAGGCCAAGAAGGTCTGGGAGCTCAGCGAGAAGCTCGTCGGC
TTGGCCGATCACGATCAGTGAGTGAGAGTGATGTGCTATTGATTTTCGTCTAGGATTTTG
CTGTGCTCTTCTTCTTCTTCTCCTCTCTACCAAGAAAGATCGATGGAGGAGAATTTGTAG
GACGCGTTTCTCACGAATTACTTAGCTGTTAATGATCAGCTTGATGTGTACGATATGATG
GTGCAGAGTGAAAGTTGTGTTGTTCACTGGTGGATCATGGGATGGGAATATGGGATTGTT
GTAAGATGTAACTCAAGTGTTTTCTTTTTTGGGATTACTTTTGGTAATAAGAGCTTGGGT
GATCGAAAACTACAGATGGTTTTTCTTTTAAGTTGTATGATCTCTGTAGAGTTTTTGAGT
AATTTGTAGTTTTGTACCCTATCAAAGATCATCTCTAGCTGCCTCTGAGCTCTCCAACTC
TATATGTCCATCTCTAGTATATATGTCCCATATTTCTGACTGAAAATTTTCAAGTCGGTT
GGTTCCCTCCGCC
