# Supplementary material for: SRAssembler: Selective Recursive local Assembly of homologous genomic regions
Source: BMC Bioinformatics. 2019 Jul 2;20:371. doi: 10.1186/s12859-019-2949-4 (PMC6604332; doi:10.1186/s12859-019-2949-4)
Supplement: Supplementary file 3 — Scripts and files for complete replication of results. Unpacking this tarball will create directories and scripts that, when executed, will download all necessary reads and perform all of the experiments described in this manuscript. The scripts will reproduce all of the tables and figures in this manuscript except for the workflow diagram. (TAR 340 kb) [file 12859_2019_2949_MOESM3_ESM.tar › SRAssembler_manuscript/sequences/Os03g21940.1.gene]

>LOC_Os03g21940
CCTTGCACCCCCTCGCGCCTCCACCACACACTCCCACCCAGGTAAGGAGAGGGAGGAGGA
AGGGAACCTCGAAGGCGGCGGCGGCGGCGGCGGAGATGGTTTCCCTCAAGCTGCAGAAGC
GGCTCGCCGCCAGCGTGCTCAAGTGCGGCAAGGGCAAGGTCTGGCTCGACCCCAATGAGG
TCAACGAGATCTCCATGGCCAACTCCCGTAAGAACTCCCCTCAACTCCCGTTTGATATCA
TCTTTGTGTGCGATTGGTAGTTTGTGTTGCGCGTGATTTCCTTTAGATCTGGAGCTATAG
TGCTAGTCTGCGGCGCGAAACTGTTGCCGTGGCGATTCCGATGTGGAGTTTCGTTTGGTT
CGCTTAGTCGGAGTAGTTTTGATGTGTTCTAGGTAGTGTGTTGTTTAATTTAGTTGCGGA
GGAAGTTGCTTCATGGGACTTAAACCGTTGCCTGTTGCAGTTTTTCTAGGTTCGTTTTTG
TGATGGATGCATAGAGGTAGAAAAGTTTCGAGAAATGATTTATACATGGAACTTAGGGTT
AGGGTTTAGATTGATCTTAGGGGTTCTGTCAAATCCACGGTGCTGTTCTGGGGATGTGTG
TGCTTATTATCCTCCATTAGATGAAAAATAGACATGATATAGACATGATATGTGATGCTT
GATGTATTACTTATTCTTGTTCGTCACCTATGCCAGGTAGGATGAAGACTGCAATTCATG
CACACAGGATTATTAATAGGGAATGCCCACACGGTTATCAATAGGGGAACATTCCTTTGT
CTGTTGAAATTACAATTCTATAACATCTAAGTTCATTCGGTTCATTTCGATTGTTCATCA
CCATTTGTAGAACTGCAGTATGATACTGTGTAAATGTATGCATTGTGGTTTGTTTACTTG
CAAGTTTTGTTGTGCTAATTATAAGATATATTGTTTGCTATGCTATGTTGGGTATCGTGC
ATACTTTCATAAACAAAGTCTATGTTCTGTTCTGTTTGGAGTATAAATACTCATTTCCGA
TGGTCTAGTAATTATTTACTATCGTCTTGAAAAGCTGTTCTAGATACTTGGTTTTATTTC
CCTGTGACTTGTATATGTGCTTGCATGGTGATGAACTTTGATTTCTATAACACGTTCCTG
AAATGCTGGGAAAGCTATCTGATGTTCTGTTCCTTCCTACTTGCAGGTCAGAACATCCGT
AAGTTGGTCAAGGATGGATTCATCATCAAGAAGCCCCAGAAGATTCACTCCAGGTCCCGA
GCACGGAGAGCCCATGAGGCTAAGCAGAAGGGACGTCACTCTGGCTATGGTGCGTTGGGT
CCATTTAAGTTTGCTGTTATCTTAGTGCAAACATGTGTGTCTGCATATTCCTTATTCTTC
CTATTTTGCAGGTAAGCGTAGGGGTACAAGGGAGGCTAGGCTCCCCACCAAGATCCTGTG
GATGAGGAGGATGCGTGTGCTCAGGCGTTTGCTGCGCAAGTATCGTGAGGCCAAGAAGAT
TGACAAGCACATGTATCATGACATGTACATGAAGGTCAAGGGTAACATGTTCAAGAACAA
GCGTGTTCTTATGGAAAGTATCCACAAGTCTAAGGCTGAGAAGGCAAGAGAGAAGACACT
CTCTGACCAGTTTGAGGCTAAGCGTGCCAAGAGCAAGGCAAGCCGTGAGAGGAAGATTGC
CAGGAGGGAGGAGAGGTTGGCTCAGGTGAGATTTTTTTTGCCTATGGTTCTATAGTTTAA
TTTTCTTCAGTTAGTAACACTCATGATTCAATATTGAAATATGTTAATTGATGTTTTCCT
CACATCATACTGACACATTTCAATTTTACAATATGTTTTCTGTCAAATCTTAAGTAATTT
TTTCATTGTCAAAGTATATTTTCCTGGCTATTAATATTTGATTATTTGCTGATCATGTGA
TTTAATACTTCTCTGAATGCAAACAGGGCCCAAGAGAGCCAGCAGCTCCTGCAGCGGCAG
CTCCTGCTCAAACTGCAGCGTAAGTATCATGACACCTTCCATTTCAACCCGTGTTTGCTT
ATTTTCAGAAGTTTTATGGTCCACAACTTCCTAATGATGCAGGGCACCTAAGAAGGCAAA
GAAGTGAACACCTGGCTTGAAGTGTGGTCGTCTTAGTGAAACCAGTGGAGGTGTTAGCTG
AATTTTGAAATACGAACCGTTTGGCCTAGTATTTAAGTATCTTCCAAAGTCTGATACCTT
GAACATTATGTTTCATGCTGCTGGATGTAGTAGATGCTTATGCAAAGTTGTTTTTTCAAA
GGTTGATGGTGATCTTAACCTTATAATTTGTTTGCTTCAATTTCTTCATGCCTGATCAGA
AATTAACGTCTTTACCATCCGGTAGTGTACCAATGCTAAGTGATTGCATTAGTGGCCGTA
AAATTCCGGACAGACGTTGCTTGGCATGGGGTGTTTGATTGGTCGTCATGTTCTTAACCT
GAATCTTTCTGGAGCCTTGGGGAAAGTGTATCCAGGAACACGTTGGCT
