# Supplementary material for: SRAssembler: Selective Recursive local Assembly of homologous genomic regions
Source: BMC Bioinformatics. 2019 Jul 2;20:371. doi: 10.1186/s12859-019-2949-4 (PMC6604332; doi:10.1186/s12859-019-2949-4)
Supplement: Supplementary file 3 — Scripts and files for complete replication of results. Unpacking this tarball will create directories and scripts that, when executed, will download all necessary reads and perform all of the experiments described in this manuscript. The scripts will reproduce all of the tables and figures in this manuscript except for the workflow diagram. (TAR 340 kb) [file 12859_2019_2949_MOESM3_ESM.tar › SRAssembler_manuscript/sequences/Os12g18880.1.gene]

>LOC_Os12g18880
CTCCTCTATTTGCGTTGCGAGGCGACGACGTGCCAACCACGAACAGAGGCGGCGCTGCAA
AATCTCGCGACCAAGCGGCGGCGGCGGCGGGAGAGAACGAGAGGTGACCGATGGCGACGG
GCGGCGCCGCCGGCGAGGACGTCCCCGGCGGCGGCGAGTTCTACCTGCGGTACTACGTGG
GGCACAAGGGGAAGTTCGGGCACGAGTTCCTCGAGTTCGAGTTCCGCCCCGACGGCAAGC
TCCGCTACGCCAACAACTCCAACTACAAGAACGACACCATGATCCGCAAGGAGGTCTTCG
TCTCCCCCTCCGTCCTCCGCGAGGCCCGGAGGATCATCCAGGAGTCCGAGGTTGGTTTAC
CCCTCCCCCACCGTCGATTTCTAGGGTTAGGGTTTATCTCCAACATTGGGGGATCGATCG
ATTCCCGATTCCCGATTTCCCTCTCCAATGATGGATGGTTTGGTTTGGTTTGCTTGTTGT
GTAGATTATGAAGGAGGACGACAACAACTGGCCAGAGCCCGACCGCGTGGGGAGGCAGGA
GCTCGAGATTGTTATGGGCAACGAGCACATCTCCTTCACCACCTCCAAGATTGGCTCCCT
CGTCGACGTCCAGACCAGCAAGGACCCTGAGGGCCTCCGCATCTTCTACTACCTCGTCCA
GGTCCTTGCCTCTCACATTCGTTGCTCCATTGCCTGCCTGCTTGTCTTTTCCAGTGCTCT
GCGTGACTTAGGATTGGCGTATGAATGTTAAATAGGTGAATATCACCTCCCTTCATGCCA
GTGGGATTGTTCACTCGTTCCGTTAATAGTACAAGAAGTATTTGGTACAAAGCTTAATTA
ACTAAGCATTGAATGGATGCATATATGATAATTTTCAACTCTTATTTCATCTGAGTGACG
TTCTTTAAGTGCAGTTATGATCTATAGAGGAATAGCAGTATCAACTCTAACTGTGCTTGC
GCTGAGTCGCCTTGCTAAAATGCGATGCAACACATTTGAATGATCGATAACATTGTAAGA
ATCTTATTTGTTTGTGTTTTCAAAACAATCCATCCAAGCTAGGGGAAAAAGGCAGATATT
GCCTGGCATTTACCCTTTTAAAGTTGAATATTTATCAGTGATTCCAGGATTTTTTTTTTT
TGTGTATGTGGTGTTGGTGGGGGAGGGTTATTGGGACCATCCCTTCCCATTGACGAAGAG
GACAACCTGGTTCTACCAACCTCCTGACATCAGTCACTGTAGCTCAACTCCATAAGTAAC
AAGCCTACCTGTTTTGTGTCTTCAGGAATCATAATAATGCGTACCAGATCATATCCACTT
TAAGCGATTATTGTTTAAAGACACCGAACAACATGATGAGAAACTCAGATGTCAACTGAA
AACACACAATGCTAGTTTGGTAGTAGTATCTATCATCATTGTTTTTGTTTGAGTTTTATC
ACTCTGCTTTGGATTGTTTAGCGAGCAACAGTTGTAACGAAAATGATTTAAATGGAGCAA
GAAAGGAAAAACAAGAGTGAACTGTTCCCCTAATTGTCAGTATGTTTCTTGTCAACCATA
CAACCCAGGCTATTTTAGCTTAAGAGATTTTTTGTTGTGGATGCGAACTGTTTCATTTTT
TTTTCTGTTTTTGTTAATTTTTGTTAGAAGTTTTAAACTACATAATTTGATTAATAATTC
ATCATTTTTACAAAGCATGCTGGTGGAATAATCTCCTAATAATTGCAAAAGATAATCTTA
GTCATTTTTAATGAAGACTGCTGTCTTCGAGAAGCCTTTTGTCTGTAGTGTCCTGACTTC
CTTAATTGATGAACACCTACACAGTTCAAGTCTTATTATAGCTACCTGAGATCATGAAAA
TAGATATCGGAAATATTCAGGTTAAGATTAACTGCAAAAGCCCTTCAATGGGTCAAATTT
ATTGGTTAATAAACTATAGCCTTATCTATAACTTAGATGTCAGCACCACACTGCTCTATT
GTTGTAAATTAGTGGAATTGTGGATGCAGTGGGTTCCATGGAAATCTTGCAGGATGATCC
AGTGGTTACACCCTAGACAGACTCAGTTGACTTGCGTAGCATGTTCTGTGACTTCCATCA
CTTGTTGTAGGGAATAATTTTGTTTGATGAAACTACTGGGTGGTTTCATCTGAAGTTTTA
TAGTAAGAGATGCATTCATATTTTCTGCGATAGTTTCATCCCTCTAGCTGAAAAAATGAC
CAGAATTGCATGATATCAGAGATTCGTGAGATACCGTTATATCATCTATCCTTCTTTTGA
GTTCATTAGTTTACATCTGTAAGTTCATATTATAAACTGTATGCCACAGTTAAGGAACTG
CTAGCTGTTCACATTCTAGATTTCTAGTTAGTAGCATGTAATGTGTTGGATCTTCTAACG
CCATCCTGATTTGGTTTAACTTCATACGAGGGAATTAATGTTTCAATTGTGCACAGTATA
GCAAGCATACAGACCAATTTATTTCTAACAAATTCTAATGCTTCCCTGTGCAGGATCTGA
AATGTTTCGTGTTTTCACTCATCAATCTCCACTTCAAGATCAAGCCTATTCAATCTTGAG
CTCCTTTCAGTCTCTTAATTGTGTTATGGCCAGTTTTAGAGAATTCTGTATTATTATGTA
TGATCCAGCGGGTTAACCATGGTGGTGGGGTGTTTGTGGAACAGAGGGTGGAATCTTAAT
ACTTTGGTGCCTGGGATTGTTGTTGGATTGTGCAAGCTTTGGGTGCTCGTTACTCAAGTA
GTGATATTTATTATTGTGAAATCTTTTTCTACTCCAAGGAGTCTCTCCCTGAAGTAGCAT
TGCTGTTTTCATCGTTTTGTTTGTTTTGATCCGCAATGCACTGTTGAGAACTCGAGATCT
TTGTGTCCACGAAGTTGGGTGCTTTCAAGTTTCAAGATAGATAGTGCACCTTCATCAGCT
ATTGTTTCGTTGCACTTTGGGATAATATCTGATCGCCCTACGCTTCAACTATCAAACACC
TCTTCCTAAGGAAGGGGTTTGAACCCTTCTTTATCTCAGCAAGGCACAATAGTCTGTGAT
TTCAAGGCTCAACAAAAGCCTGGATTCTCAGGAGTAATAATGTTGGTAGTAAACCTCCTC
ATTGCTACTTACTCTGTTTCATGCTATTATAAGTCATTTGACTTTTTTTCTTAGTT
