# Supplementary material for: SRAssembler: Selective Recursive local Assembly of homologous genomic regions
Source: BMC Bioinformatics. 2019 Jul 2;20:371. doi: 10.1186/s12859-019-2949-4 (PMC6604332; doi:10.1186/s12859-019-2949-4)
Supplement: Supplementary file 3 — Scripts and files for complete replication of results. Unpacking this tarball will create directories and scripts that, when executed, will download all necessary reads and perform all of the experiments described in this manuscript. The scripts will reproduce all of the tables and figures in this manuscript except for the workflow diagram. (TAR 340 kb) [file 12859_2019_2949_MOESM3_ESM.tar › SRAssembler_manuscript/sequences/Os02g44470.1.gene]

>LOC_Os02g44470
ATGGTGAGTGCAGTTCAATCTCTTTCGTTCAGAATGTTGATCAAGATCTGTCCATTAACG
AAATGGTGTATGTTGTGGGGATATGTAAGTCGAATTCGGCGTCGGGAATGGCCGTGTGTG
ACGAATGCAAACTCAAGTTCCTGGAACTTAAGGCGAAAAGGAGCTTCCGCTTCATCGTGT
TCAAGATCAATGAGAAGGTCCAGCAGGTGGTGGTGGACAGGTTGGGGCAGCCGGGTGAGA
GCTATGACGACTTCACTGCCTGCTTACCAGCAGATGAGTGCCGCTACGCGGTATTTGATT
TTGACTTTGTCACTGATGAAAACTGCCAGAAGAGCAAGATATTCTTCATCTCCTGGTAAC
AATTCCCCTGTCAACATAGTGTCATATTCTTGTTGATTTCATCAACATGTAAATTTCTAT
TTACATAGCATATTTTTTATGTTTGGTTTTGTTTCGATCTTACGTGTGGCAGTTACTGAC
CTAAAAGTCTCAATTTGGATTGAGTTGTTTGTGAGCAATTGCCTGCTTACGTTAGATTAT
TGCAGTTTGGTGTTCCCTTCGATCTTCAGACTTACCAGGTGTAACGAAACACTTTTTTAT
AGGATGGGTTAACTGCACTTTTGTCACTTGTTCAAAAGCACATTAGCACTTCAAATTCAT
TATCAAAGGGAAACGCAGAAATATATTTCATAGTTTCTATTTTACAAAAGTGTAAAATTA
GCTTAGATTAGGTTGAAACAGGAACAAGAAAGAGGCATAATTATTAGCCTATCAATTTTT
AGCTAAAAATAGCATCATAGATCTAAAATTAGACACTTTGATATCAGGCATCTCTTTGCT
TATCAAAATTGTTATCAGCACTAATGTCTTCGCTACCTGTACTTAAAATGTTCTTTTTTA
TGAGAATGCCTCACTGCCACTAGTGATTATTAGACATATTATCTACTTTTACGGTAAGGA
ACAATTTTGATAGGGAAATGAGGTCAGTGAGACAATGAACAGTGCCAATAATCTAAAGGA
ACAATGCTGCTTTTGGTCATTTCTGCTAAAGCTCTTTTGTGCCCATTGTTTCACTGTTCA
CCCAAGCCATGGATCTTAAGAAACTGATATTAGCATGTAAAGAAAATTGAATTCCTTGCC
AAAAAAATGTAAAGCAACCTTATATTACAATTACAGATAACAGCCTGACAGACACTGAAT
TGATCTTTTTCCCATATGTTGGATTTGTGGATCGATAACTTCAGGAATTAATCAACATAT
CTCAGGATTATGTCTCTAAACACTGCAAGCTGTTTGGCACTACCAGTTTCTTCTTTATTT
GAATAATGAATAAATCATGACAGTTAGATTATTAACTGTAAGCATCATAAAACATGTTTA
TATCCATCAGCTTGTCAAACGCCCAATGTAACAGAACTATATAATGCTATTTCAATTGTA
ACACTGAGGCAATGTGTTTGTGCATCTTACTCTCTGCAGGGCTCCTGATACATCAAGGGT
GAGGAGCAAGATGCTGTATGCTAGCTCCAAGGATCGGTTCAAGAGGGAGCTGGACGGCAT
CCAGGTGGAGCTGCAGGCCACTGACCCGAGTGAGATGAGCATGGACATCGTCAAGTCGCG
AGCCCTCTGA
