# Supplementary material for: SRAssembler: Selective Recursive local Assembly of homologous genomic regions
Source: BMC Bioinformatics. 2019 Jul 2;20:371. doi: 10.1186/s12859-019-2949-4 (PMC6604332; doi:10.1186/s12859-019-2949-4)
Supplement: Supplementary file 3 — Scripts and files for complete replication of results. Unpacking this tarball will create directories and scripts that, when executed, will download all necessary reads and perform all of the experiments described in this manuscript. The scripts will reproduce all of the tables and figures in this manuscript except for the workflow diagram. (TAR 340 kb) [file 12859_2019_2949_MOESM3_ESM.tar › SRAssembler_manuscript/sequences/Os08g06060.1.cds]

>LOC_Os08g06060.1
ATGCGCATGGAGGGCGGCGGCGGCGGCGGCCATGGCCATCACGGCGGCGGCGGCGGTGGC
CATGGCCATCACGGTGGCATCGGAGGAGGGGAGGCGCAGATCAAGGGGACGCTGACGCAC
GGCGGGAGGTACGTGCAGTACAACGTGTATGGTAACCTGTTCGAGGTTTCGTCCAAGTAC
GTCCCTCCCATCCGCCCCGTCGGCCGCGGCGCCTGCGGCATCATCTGTGCGGTTGTGAAT
GCGCAGACTCGTCAGGAGGTGGCAATCAAGAAGATCGGCAACGCGTTCGACAACCAGATC
GACGCCAAGCGCACCCTGCGAGAGATCAAGCTGCTTCGGCACATGGATCATGATAATGTC
ATCTCAATAAAGGACATCATACGGCCACCAAGGAGGGAGAACTTCAATGATGTCTACATT
GTCTATGAGCTCATGGACACTGATCTTCACCACCTTCTTCGATCAAACCAGCCACTAACA
GATGATCACTGTCAGTATTTTCTCTATCAGGTACTACGAGGATTGAAGTATGTGCATTCA
GCAAATGTCTTGCACAGAGACCTCAGGCCAAGTAATTTGCTGCTGAATGCGAAATGCGAT
CTTAAGATCGGAGACTTTGGATTAGCAAGGACCACAAATGAAACTGACTTCATGATGGAG
TATGTTGTTACTCGATGGTACAGGGCACCTGAACTCCTGCTAAACTGCTCAGAGTACACT
GCAGCTATTGATATCTGGTCGGTAGGCTGCATCCTTGGTGAGATCGTTACAAGGGAGCCT
TTGTTTCCTGGAAAGGATTATGTCCATCAGCTGAGGCTAATAACTGAGTTAATAGGCTCA
CCTGATGACTCGAGCCTTGGGTTTCTTCGAAGCGACAACGCCCGCAGATATGTGAGGTCG
CTTCCTCAATACCCCAAGCAACAATTCCGTGCACGGTTCCCCACTATGTCTAGTGGTGCC
ATGGATTTGCTTGAGAGGATGCTTGTGTTTGATCCCAGCAAAAGGATTACTGTTGATGAA
GCTCTGTGCCATCCATACTTGGCATCCCTTCATGAGATATATGATGAACCAGTCTGCCCA
GCGCCTTTCAGCTTCGATTTCGAGCAGCCGTCGCTCACCGAAGAAGATATCAAGGAGATC
ATATGGAGGGAGGCACTTAAGTTCAACCCTGAACCAATTCACTAG
