# Supplementary material for: SRAssembler: Selective Recursive local Assembly of homologous genomic regions
Source: BMC Bioinformatics. 2019 Jul 2;20:371. doi: 10.1186/s12859-019-2949-4 (PMC6604332; doi:10.1186/s12859-019-2949-4)
Supplement: Supplementary file 3 — Scripts and files for complete replication of results. Unpacking this tarball will create directories and scripts that, when executed, will download all necessary reads and perform all of the experiments described in this manuscript. The scripts will reproduce all of the tables and figures in this manuscript except for the workflow diagram. (TAR 340 kb) [file 12859_2019_2949_MOESM3_ESM.tar › SRAssembler_manuscript/sequences/At1g02500.gene]

>AT1G02500
tgccaaaaaatagtaaatattggtaggccaactccaaagccaaatacatatatatttctt
tacaagtccaaagtagggtggtttaaccaaataaaccggtgaccagtcattagtgaaccg
taaaaggcctataaataaccaacgtgttctgactcactttctcgtctcaaaccgttcctt
ctcttttaacacttgttcttttaaggcaaaaaggctcgagccacagagatctgagtttct
cttcttcgagatctgatcgccgaatctcataatctcccatcgaagcaggtattgttcttc
gtattcgcttctcgtttctctctcgatgtattgttcatttttgttttccagttgattttc
aagtctgacgtgcgtattttttccgatttgacgatggaagtagatttaagggactattga
ctgtatctatggtttttaattagatttcagctactctttaaccattttgttattggatca
gcagcgatttcgttatagattctcaaaaatattctcagatgtgtgggatttgagtagagt
ttatgttgcgttggcatgatttgaatagtatgcaagatttttgagattttgaattcgttc
atgtgtgtatgtgtgattgtagcttgatatgatttaacctgttagttaaatgtgcataga
caataagtaacatacgaagcgagtcactaagcataagagtcaacttgttttgctgaaaag
atatcacttatgattttcgaatcattttagcttttttgtcacttgagcttaatgattctt
ctgaaattcgattctttgtttggtttatgtcacattctttagaattgagaatctaagaaa
agcttacaggatatggtgaaactattcttttaagatagcatgatgcttcttttatgattc
tacagtggctaagtcattttttttttgttctattctttgtagcagaatggagacttttct
attcacatctgagtctgtaaacgagggacacccagacaagctctgtgaccagatctctga
tgcagtcctcgatgcctgccttgaacaagaccctgacagcaaagttgcttgtgagacatg
caccaagaccaacatggtcatggtctttggtgagatcactaccaaggctactgttgacta
cgagaagattgtccgtgacacctgtcgcgccattggatttgtctctgatgatgttggtct
tgatgctgacaaatgcaaagtcctagtcaacattgagcaacagagcccagacattgctca
aggagttcacggtcacttcaccaaatgtcctgaagaaattggagccggtgaccaagggca
catgtttggttatgccactgatgaaacccctgagttaatgcccctgagccatgttcttgc
caccaagctcggtgctcgcctaacagaagtcagaaagaatggtacttgcgcctggctaag
acctgacggcaaaacccaagtcactgttgagtactacaatgacaagggtgccatggtccc
aatccgtgtccacacagtcctcatctccacccaacacgatgaaactgtgaccaacgacga
aattgcccgtgaccttaaggagcatgtcatcaagccagtcatcccagagaagtacctaga
cgagaaaaccatcttccacttgaacccttcaggccgattcgtcatcggtggaccccatgg
agacgctggtctcaccgggcgtaagatcatcatcgacacttacggtggatggggagctca
cggaggcggtgcattctcaggtaaagacccaaccaaggtcgacagaagcggagcctacat
tgtgagacaagcagctaagagcgttgtggctaacgggatggctcgtagggctcttgttca
ggtctcatacgccattggagtccctgagccattgtctgtctttgtggacacttatgagac
tggattgattccagacaaggagatactaaagattgtgaaggagagcttcgacttcagacc
aggaatgatgacaattaaccttgacctaaagagaggaggaaacggaaggttcttgaaaac
tgcggcttacggacactttggaagagacgaccctgacttcacctgggaagtcgtcaagcc
actcaagtgggacaaacctcaagcttaaattttacctactctgtttctgtcttcattcca
caaaccaattatctgctcacttttttatttctctgtttttgtggtttattgtgtttatgt
atcattgtacttgagctatttcaattgggtgtttgtttttatggcgacttttacacggct
tggagtaagtttcatgttgttcttatataattataaccatgaaaaattaatataaactaa
agtgtcatgaaatagttaaacctactgccaaaagatgtacacatatacaaaaaaaacatt
tggac
