# Supplementary material for: SRAssembler: Selective Recursive local Assembly of homologous genomic regions
Source: BMC Bioinformatics. 2019 Jul 2;20:371. doi: 10.1186/s12859-019-2949-4 (PMC6604332; doi:10.1186/s12859-019-2949-4)
Supplement: Supplementary file 3 — Scripts and files for complete replication of results. Unpacking this tarball will create directories and scripts that, when executed, will download all necessary reads and perform all of the experiments described in this manuscript. The scripts will reproduce all of the tables and figures in this manuscript except for the workflow diagram. (TAR 340 kb) [file 12859_2019_2949_MOESM3_ESM.tar › SRAssembler_manuscript/sequences/Os05g05260.1.gene]

>LOC_Os05g05260
GCACGGGCACGGCATTGTAACGAACACCTCACGCGCACACCCTCCCCTCCCCACGGCGGC
GGCGGCGGCGGCGCGTGCAGCCGGCGATTCCGCCTCTCCTCCAAACTCCGGCGGCCCACC
GGCCCCGACCTCGCCGCCGCGATGAAGTTCGACCTGGAGGGCCTGACGGTGCACTTCCCG
TACGCGGCGATCTACCCGGAGCAGCACGCGTACATGGGCGAGCTGAAGCGCGCCCTCGAC
GCGCGCGGCCACGCGCTGCTCGAGATGCCGACGGGCACCGGCAAGACGTCGGCGCTCATC
TCCCTCATCACCTCCTACTCCCTCGCCAGCCCGTCCCGCCCGCTCCGCCTCATCTACTGC
ACCCGCACCGTCCACGAGATGGAGAAGACCCTCGCCGAGCTCCGCCTCCTCTTCGCCCAC
CTCCCCGCCGCCGCCTCCCGCTCCCTCCTCGCCCTCGGCCTCTCCTCCCGCAAGAACCTC
TGCGTCCACCCCCAGGCCTCCGCCGCCGCCGCCCGCGACTCCGTCGACACCGCCTGCCGC
CGCCTCACCGCGTCCTGGGTGCGCGACAGGGCCGCCTCCGACCCGGACTCCACCCCGCTC
TGCGACTTCTTCGAGTCCTTCGACCGCGCCGCCGCCGCCGGTGACCTCGCCTCCTACATG
CCCCCCGGCGTCTACACCCTCGCCGACCTCCGCGCCCTCGGCCGCGACCGCGGGATCTGC
CCCTACTTCCTCGCGAGGCAGATGGTCAAGTACGCCAATGTCGTGGTCTACAGCTACCAG
TACCTGATTGATCCCAAGGTGGCCAGCATTGTGTCCAGGGAGATGCAGAAGGAGTGCGTC
GTCGTCTTCGACGAGGCGCACAACATCGATAATGTCTGCATTGAGGCTCTCAGTGTCAGC
ATCCGCAAGCAGACGCTCGAAGGTGCCGAGCGAAACTTGCGGCGCATCTCGCAAGAGATC
GATAGGTACCTGGTGTTGAAGAAGCTTGCAGCTACTAATATGCATAAAAAAACATGAATT
CTTTGTTTCCAGGATTGCTTTTATGATTTCCTTAAGAGCATCCAACTTTGTGATAAATAG
TTGAAGCTTGCTTGCTCACTAATTGCCTTATCTGGGAGGAAGGTTCAAGGCCACTGATGC
CAATAGGCTTCGTGCTGAATACAACAGGCTGGTTGATGGATTGGCACAGAGGGGAAACCT
GCCAAGTGAGTACCATTTTTTCTTTCACTAATTCTGTGTCTTAGACTGCTCATTGTGGTT
GGTCTTTCTGGGTCAGTTAATAGTTTACGATAAAATATTTCTTGTTATGTAGTATCGGAT
GCTTGGCTCGCGAACCCGGCCTTGCCTGAGGACATTCTGAAGGAGGCTGTACCAGGAAAC
ATCAGGAGGGCTGAGCATTTTCTTGCTGTTTTGCGGAGGCTTGTCAGGTTCCTAGATGGA
CGCCTGGAAACAGAGAATGTTGAGAATGAAATGCCTGTTGCCTTTGTTGCTTCAATCCAT
TCCCAGGCTGGAATTGACCAGAAAATGTTAAGGTTTTGTTATGATCGGCTACACTCTCTA
ATGCTTACCTTGGAGATAACCGATACAGATGAGTTCATGCACATCCAGACAATTTGTGAC
TTTGCCACATTGATTGGAACTTATACACGGGGCTTTTCTATAATAATAGAACCCTATGAT
GAGAGAATGCCTGATATCCGTGATCCTGTGATTCAGGTACTCATTCTTCTCTATATGACA
ATAATCTCTAATCTTAACTGTCATCAAAAGTCGTCAAAGTGCATTATTGATATCCTAATC
AATTTCTATGTGTTGCAGCTCAGTTGCCATGATGCATCGCTTGCAATACAGCCTGTTTTT
GAGCGTTTTCAAACAGTAGTCATAACTTCTGGTACTCTCAGCCCAATAGACCTCTACCCT
CGCCTTTTGAACTTTAATCCTGTTATAAGCAGGAGCTTCACAATGTCTTTAACAAGGGAT
TGCATATGTCCCATGGTCTTGACAAGAGGAAGGTATGGACCGGGCCTTCAAAATTTCATG
TGGCATATATTATTTTGAAAGCAAGCAACTAATTTATCCATTGCATGTTTTAAATACTAG
CATAGCATCTATTGAATCTTTCTTCATCCTTTAGAGCATCATCGCATGAACTTAGTTTAG
TTTTTGTATTGGGTTTTGGCTCTCAAAATTCTAGTCTTACTGGTGATATTGCAAAATCTT
GATGTATAACTTCAAATATTCCATCACATTTTCAGTGACCAGCTACCTGTCAGTACAAAG
TTTGATATGCGTAGCGATCCTGGCGTTGTAAGGAATTATGGTCGGCTCTTGCTGGAGATG
GCTTCTGCTGTGCCAGATGGCATAGTTTGTTTTTTTGTCAGTTACTCTTATATGGATGGC
ATTGTCAACAGCTGGAATGAGATGGGTATTTTGCAGGTTAGTTTCTTTACCAGTACATTA
TTCTGGTATCGAGCAGTCTATAGAATATAAATCTAGTGCAAAACTCTTCATGGATTATGA
CATTGAATCTCGTTATGTCACCATATAAAGTCTAACAATTGCACAAATGCATTGTTTCAG
TTGGAAAAACTTGTAGTACTGCTCTGGAACAGTCACTTGTAGTACTATATATGGTGTCTA
AGCCTCTAATGTTCTTATTACATGTGCAGTTTATTGTACTGCTAAAAAGTGCATTGTCTG
AGCTGATTTCACATGATTAATGCTTTTACTGTTCTCATGAATACAGCATTCTTGGCAAAG
CCTTGATAACACGCAATGCATTAGCACCTAATATGAAAATCTTATGACTTCAATTTGCAG
GACATCATGCAGCATAAGTTGGTATTCATTGAAACACCAGATGTTGTTGAGACAACATTG
GCTCTTGATAATTACAGAAAGGCATGTGATTGTGGAAGAGGTGCTATATTCTTTTCCGTT
GCCAGGTTGGTTCACTTTATATTGGTTTTGTCGGAAAGCACCCTTCAAATTTAGTGTCAG
TGTTCAGCTTCGCAATTGATTGGATTGCTTGAGACTATTACAGCTATTTTAACATCGACC
CAAGTAGGTGATAATTATGTCAAAGGTGATATATAATTACTGGTTGGCCAATGGTTTCTT
TATTCCTAGTATATCCGAAACAACGAAGACAGTATTAGTCAAAAATAGGTGTAATTATGT
GTTAACCAAAATAAATGAATGTCCTAGTTGGTACAGCAATTCAGTAAGTAATTTCAGAAA
ATGCTTCAATCAGGCATCCACCAATATTTCATTGATGTGTAAACATGAGGAACTCATACG
TTGAGTTTTTAAGTTTATTTCTTGCAAAAAAAATTATCTTGTCCCTGAATGCTCAAATAA
ATTGCTGCCATTAGCTCATCATCTGGCTGATCAATAGGCTACAATAAGCATAACCCAGTA
GGCACCACGAGCTAATTTACCATCATTACAGTATATTGTAGATTGGCTACTTCTGTTCAA
GTGTTATTATTATAAATGTTTAAGTGGTCTTGACTCATGGCTACATAATATGATGGACAT
ATGACTCATAGCTAACTACCACTATGCTCAATCCAGGGGCAAAGTAGCCGAAGGTATTGA
TTTTGATCGACACTATGGCAGACTTGTGATCATGTTTGGTGTTCCTTTCCAGTACACACT
CAGCAGGTGAGGACTTATTGTCTGAACTTAAGATCCATTTTTTTGTGCAACCCTTGATCT
CTATACCTGAGCATTACTTCTGTGCCTACGAATGGTTCATCATATTATAAAACATTATCT
ACTCAATAGCAACATCCATGGATACTTACTGGCATAATGACAGCTTCTTTTGTGTCTACA
CTGTTTGCAGGATATTACTTGCTAGGTTGGAGTACCTAAGAGAAACTTTTCAAATAAAGG
AGGGTGACTTCCTGACCTTCGATGCTTTGGTAATAATACTACTTCTGCCAGGGGAAAGTA
GGGCTGGATGATTTGTAGCTTTATTTTTCTAGAGACATCCAACAAAGTTTTCTTGACATT
TTGGATTCTGTTAATGCCAGAGGCAAGCTGCGCAATGTGTTGGCCGTGTGATCCGTTCTA
AAGCAGATTATGGAATGATGATATTTGCTGACAAGAGGTACTTGATCACTGCCTTGACTT
TTAACTCAGAAAATTAGAACCTCGCCAATCATCAAGAAAGCCTCGTTATAGTTAGCTGCC
TATGGTTGACAAGAAAGCTCCAATTCTTGTGCTGCGTAGATTAGCAACCTGATTTTCGAC
CTGCATATGCTGAACAAATAGGCTCCCGGTTTCTTGTATTGAGCATGTGGCCTTGGATAT
CACATCCTACTTTATGACAAACGACAGTTACTTAAATATATCTTGCAAATTTGTTTTGGG
TATTTTGGTCCTGAGGTCTTCTATGTTTCCATTTGATTCTGTCAAAAAAAAAAAAAGCAA
TTCTAATTTGTCACACGCATCCTGTCCATTTCCCTGCCTTACTGGTGACCAAGCTTTCAT
ACTCCAGGATTGTTAATATCATGGTATTTCTCACCTGCAGATACAGTCGCCATGATAAAC
GGTCTAAACTGCCTGGGTGGATACTGTCACACTTACATGATGCGCACCTAAATCTGAGCA
CTGATATGGCTTTGCATATAGCTCGTGAGGTATGTTCCATAACATTTATTTTTCTTTGAC
TGGTGCTATGTAGTTTGAATTGCTTCAAGTACTGTAACTTGTAATCATTTAAAGAGCAAG
TTTATCTCTAACCGATAATGAAGCTATGCTTGCCCGTGTTATTATTTTCCAACACAAGCA
CAATTTGCATGATAAACATTCTTGCATAACAACCTGTGCAAGAAATTGTTCAGACTTGTC
GCATTCTGTGCTGAATATATTCTAACATCTGGTATTACCATCTTGTATAACAGTTCCTAC
GGAGGATGGCGCAGCCTTACGATAAGACGGGGAGCGGCGGCAACAAGACTCTCTTAACCG
AAGAGGATTTGCAGAATATGGCGCAGGACGCCATGGAGATGTGAAACCATGAAAGAAATT
GAAAGAGAGGGAGGGGGAGAGAGAGTTTTCTGCTGTACAATACATTCAAAATTGAGGTAG
AAGTCACTAATGTACAAAAAAATTTTGGCTACTCATGTGAACCAGCATGAATTCGAGCTG
CACGGTTCATGCTAAATTGCTAACAAATTGGTCCTTCCAAGCACATGTGATATTACTCTG
CATCTGATATAGGTATGTACACCTTAAAGTCCTTCCGGATACTTATATCTGAATATGATG
GCGGCCTCTGAATTTCAGACGTGTCGTTACATTGCCTACAGCC
