# Supplementary material for: SRAssembler: Selective Recursive local Assembly of homologous genomic regions
Source: BMC Bioinformatics. 2019 Jul 2;20:371. doi: 10.1186/s12859-019-2949-4 (PMC6604332; doi:10.1186/s12859-019-2949-4)
Supplement: Supplementary file 3 — Scripts and files for complete replication of results. Unpacking this tarball will create directories and scripts that, when executed, will download all necessary reads and perform all of the experiments described in this manuscript. The scripts will reproduce all of the tables and figures in this manuscript except for the workflow diagram. (TAR 340 kb) [file 12859_2019_2949_MOESM3_ESM.tar › SRAssembler_manuscript/sequences/At1g03475.gene]

>AT1G03475
ttttcttttaccttgagctgttaaataaaaaggaagagcggtcaaaatcagtggacgacg
aagacttcttatcatttaatatctctccatcatcatcttcttcttcagcatcaaatccaa
attcggatcaaacatggcttctcactcgtcgactctcctctcttctcctactttcgctcc
tttctcctctcatcgtcttcattattctcccaatccctctactctcagattctcccgtcc
aatcagaaataaacctaatctcgccttgcgatgttcagtctcaattgagaaagaagttcc
cgaaactgaacgaccctttactttccttagggattctgatgacgtcactccatcttcttc
ttcttcttccgtcagggctcgtttcgagactatgattagggctgctcaagacagtgtttg
tgatgcaattgaagctatagaaggcggtcctaagtttaaagaagatgtttggtctcgacc
tggtggtggcggtggaatcagtcgtgtgttgcaggacgggaatgtctttgagaaagctgg
tgttaatgtctctgtggtttatggtgttatgcctcctgaagcttatagagctgcaaaggg
ctcagcttctgatcagaaacctggtcctgttccgttcttcgctgctggagtcagctcggt
aatgaatctctcccttcaattttacgattcttggaggttctcatgttttatcattacgga
tttctgtgtgattctaggttttgcatcccaagaacccttttgccccaaccctgcatttca
attatcgctatttcgagacagatgctccaaagggtaaaaaagctaaagtctcagtgagat
tgtaaagttgttgtcttttgtttggacaacagtcttaagtttttaattttcaacggcgca
gatgttcctggagctccaaggcaatggtggtttggtggtggcactgatttcactcctgct
tacatctttgaagaagatgtcaagcatttccattcggtactgagccttattccttgttct
aaagatatgagctttgtgatcatggagttgcttttatataaactgctctttgttgttgta
gattcaaaagcaagcctgtgacaaatttgacccttccttctatccccgattcaagaagtg
gtgtgatgactacttttacatcaaggtaagttttgtgagatcctgaagcattttctggaa
ctgagggccttattctttgagttgtgtttagggatgttatagtcaaatctgagagggtag
aaactgcttagagagacgttcagaagcctattgttagtgtgagggctttgaaaacttttc
ttagaaatctttgattttgcttgcagcaccgtgatgagagacgaggacttggagggatat
tttttgatgatcttaatgactatgatcaggaaatgcttctgtcatttgccactggtaagg
gactgattgtcctcaatctacaacaaacgatttattttaattggtctagtttcttggtag
actaatttagcaattggtgtttacagaatgcgcaaactcagtggtgccggcttatatacc
tatagtagagaaaaggaaagacatggaatttacagagcagcacaaggcatggcaacagtt
gcgacgagggcgatatgtcgaattcaacttggtactatgaccaaaacattagtctttttc
tctgttctcactctcatctctccaatctttcgttatgaaccttgttcactaatgtatttg
taatgatggatggaaggtatatgatcggggaacgacatttggtctgaagacaggaggacg
aatagagagcattctcgtctctcttccgctttcagcaagatgggaatatgaccatgtaag
ttctttcctcatttgtgaagaaacttggtctaaattcaattgaatatggcaatgtagtaa
tggtgtttgtgagtgcagaaaccggaagaggggaccgaagagtggaagctattggatgct
tgcatcaacccgaaggagtggatctagcctgtgtttcccattgttgtgagaagagtgagt
ttatttccattgtttcatgtaagttttgagcagctttagaggattagataactggagaga
tggagaaagagagtgtgtaaggtcaggtcaaaatctagtcttgtgatgtgcatgttaaca
tcatctcctttctctctttgcgatggcaatgaagacaaactaagagcagtgttgttaaaa
gtcaaaacttaccaatgcaaacagttggtttcttgcaagttttgagcagctttagaggat
tagattactgaaaagaaagttatactctagccttgtgatgtgcatgttaacatgcgtctg
ttacgctgtcgtttcgtttctttcttttgccaatggcaacgaagacaacttgtgcattca
actttttcacaagtgacatgcttatctacggactctaatccaaatccatatcctcc
