# Supplementary material for: SRAssembler: Selective Recursive local Assembly of homologous genomic regions
Source: BMC Bioinformatics. 2019 Jul 2;20:371. doi: 10.1186/s12859-019-2949-4 (PMC6604332; doi:10.1186/s12859-019-2949-4)
Supplement: Supplementary file 3 — Scripts and files for complete replication of results. Unpacking this tarball will create directories and scripts that, when executed, will download all necessary reads and perform all of the experiments described in this manuscript. The scripts will reproduce all of the tables and figures in this manuscript except for the workflow diagram. (TAR 340 kb) [file 12859_2019_2949_MOESM3_ESM.tar › SRAssembler_manuscript/sequences/At1g01940.gene]

>AT1G01940
gataaacgattccgttttgttattttcttaaatggatccataatgtcattaaagtggccc
atataaggcccaataatacaaggcggcgatgcagaaagatctcgaacgaacaaaagcgcc
aaaagcatcctagacgcgactgagaaaataaatatagaagaaagcctctctgctcgtttt
gcgtttccgagcaacaatggtgagtcgtttgtccattgttcgttcgtttgtcctttgttc
gttctagtcagttttttttttaatatagttctggcgatatttgtatttatatgttcgagt
ttcctggttttgattattgcagtcggtaactttgcacacgaacctgggtgacatcaagtg
cgaaatcttctgtgacgaggttcccaagagtgctgaggttagttattcactcagctcatg
tttctcggtttcgatttgagctgttttctttgaattgtttacaaaatcagtccagttgag
gcaaataacaaaacaatattcactaggttatctagtgtccaattagctattacctggtgc
tgggttcttgtattgtatggatgatttttcttctccttctctggattgtttttaatcttt
aggcgaaattagggttatatgaatgtcatgattggggaaattatttttccctcaacagtg
ttggtgtataggttcattatttttcaatgcgtattcattggatcactgagctatttctct
ctgacaattttcgcaagtttttccatgtatgaagcaccttgacctttagctttgatcttt
catattggtgcagaactttttggcgttgtgtgctagtggctactacgatggtactatctt
tcatagaaatatcaaagggttcatgattcaaggaggagaccccaaggggaccggaaaagg
aggaactagcatctggggcaagaaattcaatgatgagatccgagactcccttaaggtatc
tctattctcatctctgcttatactttccctttatccttcaaactgcatcttcaatgtaat
gcaactgtctcatggcctgttggtgtgttacctcttattcagtgtcttcataatccatgt
tagcatccatccataattatagacttcttttagctcagaaccattattagtcttagaaaa
ccaaagtggctgagtacactatcctgatctgttccttctgactgtaaggtaaggtatcaa
tgtgttttagccaggtagtcatatgcatgccattaccctactcataaccgctagtgcaat
ccctcttgcatttaattccagggaagtagatagatttgagtctgttgcgaatggtcttat
ctatctctctagttgttcttgataatttaccagattccattctcttatgcagcacaatgc
aagagggatgctgtcaatggcaaacagcggtccaaacaccaacggaagccagttcttcat
aacctatgcaaaacaaccacatctcaatggattatacaccatctttggcaaagtcattca
tggcttcgaagtgcttgacattatggaaaaggtaaaccaacctcttaccctcttaaatca
cctcgtctttctaagaagagtttgaactcttatgttttcttccttactgtgactgttgtt
agcctaaatcaagtgtgttaaagaagaatgcttgttagttgttggtgatatgaagcctgg
aacaggatttattgatctgaattttgtttttagaaaactcatctaatgatatgattgtgg
cctgttgcagactcaaacaggaccaggagataggccgcttgctgagataaggctaaaccg
tgtgacgatccacgccaatccacttgctggttaagtctaatgtggcagaaccgagccaag
ccaaaagtgttgttctctttatttgtttcgatagagctgacatgtacactcagaaactga
actaagaccactgtttcacccaattaaaaagtttgtactggaggatttaccaattactgt
cttcaaaggtgttttgtattatttaaagacaaaaataattttttttgcccaa
