# Supplementary material for: SRAssembler: Selective Recursive local Assembly of homologous genomic regions
Source: BMC Bioinformatics. 2019 Jul 2;20:371. doi: 10.1186/s12859-019-2949-4 (PMC6604332; doi:10.1186/s12859-019-2949-4)
Supplement: Supplementary file 3 — Scripts and files for complete replication of results. Unpacking this tarball will create directories and scripts that, when executed, will download all necessary reads and perform all of the experiments described in this manuscript. The scripts will reproduce all of the tables and figures in this manuscript except for the workflow diagram. (TAR 340 kb) [file 12859_2019_2949_MOESM3_ESM.tar › SRAssembler_manuscript/sequences/At1g03190.gene]

>AT1G03190
acttcggcaaacacagacgcaaaattttcttcttcttcttcttcttcttcttcttctacc
ttgaagctgctaccggttcctctctcagtcgttgataacacatcgaagcttccattatca
cctgtaagttttctcctgttatcttctcttcgcttgatctcaattgttccttctttctcg
ttgttcgggtttatctactccaacttgaatcgcttgttttgctaaagtgaattcgagttt
tttagggttttgttagttctaatgccaatttcgatttctaggtaggaggaagaagatgat
ctttaaaatcgaagacgtaactgtctacttcccttatgacaacatatatccagaacaata
tgaatacatggttgaattgaagcgagccctagacgctaagggacattgtcttctcgagat
gcctaccggaactggtaaaaccattgctcttctctctctaatcaccagctatcgactctc
tcgtcctgattctccgatcaagcttgtttactgtactcgtactgtccacgagatggagaa
aacgttaggtgagcttaagctactacatgactaccaagtacgccatctcggcacccaggc
taagatcctcgcccttggtctttcctctcggaagaatctttgcgttaatactaaggtttt
agcagccgagaatcgtgattctgttgatgcggcctgtaggaaacgaactgctagctgggt
tagggctttgtccacggagaatccaaatgtagaactctgtgacttctttgagaactatga
aaaggctgctgagaatgcgttgttgcctcctggtgtttatactttagaggtaagattaaa
aaagttaaggtttttcacatttgttgtttgatcaagtttatgttttagttggaatgctta
tttcgaggttacttgcacattttgcctgatggtatatgtgtgtttcgatttttaggatct
aagggcgtttggtaagaatcgtggatggtgcccttactttctcgcgaggcatatgattca
gttcgccaacgttattgtttacagctaccaatacctactggatcctaaggttgctgggtt
catatcaaaggagttacaaaaagagtcagttgtagtgtttgacgaggcccataatatcga
taacgtgtgtattgaagcactcagcgtcagtgtgaggagggttacacttgaaggagctaa
tcgaaatcttaataagataaggcaagaaattgataggtacgctaattttttcctatatag
ctgatactccttaagttctcttgaacgtgccactcttaatacaacaataaacacagtgat
agggtcttttctttttcaattgaatttcctgattgttcttgaatgccatctgggtgtctg
ctcactccagttgctaattgttggttttcttaaggaagtttaagttagtaagaaaataat
ctggttttatgagactgctttttgtcaaagaactgtaaggggaacaaaaatttacaaacg
cttttgtcatcatcttaaacacatgaagcataattttcttggttcaatacaggaagtgac
ctggttatttgctgatgcttatttttaagttcttattacattattgaaattgtccaactg
gtaggaaggttcaaggctactgatgcaggaagattgcgagctgaatacaaccggctggtt
gagggtttagcactgagaggggacttatctggtaagtatgtgttcaggaaggtgatctgt
gatttgattgaaagcacacagtaaattttctaattctatgaacttgacgcaacaattttt
tttttgcaggaggtgatcaatggcttgcaaaccctgcactgcctcatgatattctaaagg
aggctgtcccggggaatattagacgggctgagcattttgtgcatgttttacgccgattac
ttcagtacttgggggtacggctggacactgagaatgtagagaaagaaagccctgttagct
ttgtatcgtcactgaattctcaggctggaattgagcagaaaacactgaagttctgttatg
accggctccagtctctcatgctaacccttgaaattacagatacagatgagtttttgccta
tccagacagtgtgcgactttgcaactcttgttgggacatatgcccggggattttccatca
tcatcgagccttatgacgagagaatgccccatattccagatcctatattgcaggtaaata
tggtgttgacctactttcttttgagtattgtcactgggattttaagggattatgactcac
acgtaaatgctaccgtttgaataattgagaattgtatctgaaacatatatccttttgtat
cttagttgagctgtcatgatgcgtctctggcgatcaaaccggtgtttgatcgtttccagt
cagtcgtgattacatcaggcacattgagcccaattgatctttacccccgtcttcttaatt
tcactcctgttgttagtcgaagctttaagatgtcaatgacacgagactgcatctgcccta
tggttctaactcggggaaggtatgtggtatataaaaagaatcctgaacacttaacttatt
ttttaattttatatgtcttgacattattggttgttttctttttcagtgatcagcttcctg
ttagcaccaaatttgacatgagaagtgatcctggtgttgtgaggaattacggaaagcttt
tggtagagatggtatctattgttcctgatggagttgtctgcttctttgttagttactcat
atatggatggcattattgctacatggaatgaaactggaattctgaaggtaaggtcttctt
catcgctttaccatgccagtaattttttcagagttttgcatgaattggaatttttatgat
acctcaaaatatttttagttgcttcaggcattaatgtatatttgtttactgatattacca
attctcttaatgtttgtaggaaataatgcaacagaagcttgttttcattgaaacacaaga
tgttgtagaaacaacattggcactggataattatcgcagggcttgcgattgcggaagagg
tgcagttttcttctctgtggccaggtaaaatttttatttttgaatggtagatggtttggg
aattcattgcaatgcgtctttggttctgcttctttgtttctgtattataatactggaatt
gtctcttctctcctattcttggttggttaacaaatattaaagaggtttcacttttgagaa
atttcaaagaaagtgatcaaattttgtatttgaactgcagggggaaagttgctgaaggta
tcgattttgatcgtcattatggaagactggttgtaatgtacggagtaccattccagtata
cattaagcaagtaagttgtactcaaatgaatgtttatcatttcaatttccggttttctgc
ttttatatttcatcgtacttgggagatgataagatggaaacgggaaaaatttcaggatat
tacgagcaagattggagtatttgcacgatacatttcaaataaaagaaggcgatttcctaa
cttttgatgccttggtatgattcttattttatgatcttattagattttggtgtgcaactc
ttttacctgtttgtgactgttgttaactctttttggctttaacacagaggcaagcagctc
aatgtgtagggcgagtaatccggtcaaaggctgattatgggatgatgatatttgcagaca
aaaggtacatgcccgccttaagttttctctctctgagtctggtcatttagattcttgcta
ttttactaaatgggattctctctataatctatctagtatgataataagtatatgcgcaag
tatctgagatcacctcgagaatagaagattgtaacagagttcacactgttccttaggaat
gggaaaatattcgtaggacagaagagagacacagatatatgcttatgttggtttataatg
tcacatttctatggtctaacaatacactgcaattgatggtaaaacttgcagatacagccg
tcatgataagcggtccaaactacctggttggatactttcgcatctgcgtgatgcacactt
gaatctaagcactgatatggctattcacattgctcgagaggtaaacctataactcgctgc
ttttttataactcacagtgaaacaaacaacaaggcataaagaatcaacaattttcctggt
ttttgttttttttgcagtttcttcggaaaatggctcaaccgtatgataaggcgggtacaa
tgggaaggaaaactctgttgacacaagaagatttggagaagatggctgagactggtgtgc
aagacatggcttattagtaaatcagtttgtttgttattttttggtttaggtcaatcaaaa
attgttgtagcaaaaattttcactgtaggtattttgttctttttcttgatgattttcaag
aatcgaattgaaatttaaggctcgtaaaagtttcgttttggttttaaatctattgaaatt
agcaaaatttatgcttaatgttaagataactagatt
