# Supplementary material for: SRAssembler: Selective Recursive local Assembly of homologous genomic regions
Source: BMC Bioinformatics. 2019 Jul 2;20:371. doi: 10.1186/s12859-019-2949-4 (PMC6604332; doi:10.1186/s12859-019-2949-4)
Supplement: Supplementary file 3 — Scripts and files for complete replication of results. Unpacking this tarball will create directories and scripts that, when executed, will download all necessary reads and perform all of the experiments described in this manuscript. The scripts will reproduce all of the tables and figures in this manuscript except for the workflow diagram. (TAR 340 kb) [file 12859_2019_2949_MOESM3_ESM.tar › SRAssembler_manuscript/sequences/Os06g04560.1.gene]

>LOC_Os06g04560
ATGAGCGGGAAGGTGGCGAACGCGACGCCCAAGGCGGCGGCGGGGAAGCCGCGGCTGTCG
GCGGCCGGCGGCGGCGCGTACCGGCGGACCAGCTCCGGGCCGCTCCCCTCCGCGGGCGGC
GGCGGGGGGCGCGCGTCGTCGGAATCTGGAGGTGGGTTTGGGTGGGAGTGGGATCCGGAT
TTGGATTTGGGGGGGGTTTTGTGGGGTTTGGGTTGATCTGCATTTCGCGAGGTGTGAGAT
GCTAACCTCGCTCGCGCGTGTATGCTGAATCCGCCGCTTGATCTCCTTAGATTCAGTGTG
TTTTTTTTGGGTCCATTAAAGCAAACATGTGTTCAACTAGCTGAGATGCTTCCACCTTTT
CGATACTGCGATTCAATCGGTTTGCTGAATCTCCTCGCATTTTTTTGGATTTGCTTTGTT
TGATGACTTTTTGCGTTTACTTGACTCCTTGCTTGGATGCAAGTGTGATTCGGAACGTGT
GCACAACCCTGAAACTGTAGTGATGCGCTCCAATTGGTGGTTGGATCATAGTATCATCTT
GGAAGCTGTAGCTGTAGTGGCAGAGCTATCGTTTGTTTAATTCAGATTAGGGAGGCATTT
TCCTCGACGAGGGCACAAATCGCGGGTCTAGGAGCTCTAGTTGTGCTGGGACCATACGTT
CCTCGTCCTGTTGCATCGTGTTAATCATGATGGCCGTGCACCCCTTGCACCAGACCGCCA
CCTACTTTTCCAATTTGCACTGCAAATCTAACACAAACGCTGAACCTTCTGAAGAACGCC
TGCTGGTAGATGTGTATATAAACAATTGGGCTCTGGAGTGATTAGTGAATCTTATATTGG
GATTACCATTTAGAATGGGATGCAGTTTGGTTCCTTCATCTTGGAAATTACCAGAAACCA
GCAGTCCATATGACTTCATCTAGGAAATTTCCACCAATACTAACATATGACCCATCTTAG
TTGGTTAAGTATATATTGGACCTATCTTAACCAAAAATATAATACAGAATATATATTGGC
CCTATCTTAGTTGCTTAAGTATATATTGGACCTATCTTAAGTATATATATATTCTAGAAA
TTTCCACCAATACTATGACCCACCAATTCTGTATTATTTTACATTTTGGTTAAGTATATA
TTGGACCTATCTTAGTTGCCATTTAGAACCAACACCAAGTATTCTGCTGGGGTTTCGTAC
CTGCATTTTTCTCGGGAGACTTTGATTTTGCATACAGGATTCTTGTTGAAACATTTTCAT
GTTGAGCTATTATTGTATAGTCGAACTTGCATTACTCTCATGGGAGGCCAAGTAGACATC
TCACTTTCCATGCCTCCCATGCTACACATTATTTTAGCATATTTGTACATATATGTTGTC
TGGCACGATCATTCCGTATTCATGATTTAATTGACAGACCTCATGCCTTATTTTAAAAAT
TGAAGGATTCATCGTGTTGTTTTTTGGTGTGTAAATATTGATTTGACCTGTATCTCTATT
TCTATCAACTGATGTATCTTCATTCTCCCCTGTTATCCTAGCAGTTTCTAGTAGAGTTAG
AGTTGCTGTAAGGCTTAGGCCTCGAAATGCAGATGAGTTGGCTGCAGATGCTGACTTTGG
TGATTGTGTTGAGCTCCAGCCAGAGGTTTGCACTCCCCTCCCCTCCCTCCGATTTATTAG
CATGCAATGCAAAAAAAGAACATTTGCTTTGCTTATAGTCTTACTTGATGATTTCTTTAT
AAAGCTCAAAAGGTTAAAGCTTCGTAAAAACAACTGGGAGTCAGAAACATATGAATTTGA
TGAAGTGCTTACAGAGTTTGCTTCACAGAAGAGAGTGTACGAGGTTGTTGCAAAACCAGT
TGTAGAGGTATGTGACACAGTCGAAACCTTTTTTGCATTTCCTTGTTTTTGTTATTCATA
ATTTCAATTGTTTGTGAATGAAATCTTTTGGCAAATTGTAAACAAGTATGGTTTGGATGT
TGGACTGGGATATACGACTATGCTGGGTGTAACACAAACCAGCTGGAGCATGGAATATTG
GTACAATTGGAGGTTTCTTAATTTTTGATGAAATAATCAGAGAAATCCTTCTTTTAATGA
ATCTTGCTAGAGGTTGTGCAATGTTAGTAAAGTTTGACCCAATTCTGTGAGGTAAAAGAA
ACCTTGAGTCCTCTTGTAGCTAGTGGTTCTGCAAACTTTCTTCCACGCAAGCTATTAGTG
GACTCATGTTTGTTCTCTTCTGACCAATGGCTGTACCAATGTAGTGTTTTTTGTATTTTG
CAGAGTGTTTTGGAGGGATACAATGGTACCGTTATGGCATATGGGCAGACTGGTACTGGG
AAAACGTTTACACTTGGAAGACTTGGTGAAGAAGATACTGCTGCACGGGGAATCATGGTC
CGTGCAATGGAGGATATTTTGGCAGATATAACACCTGAAACTGATACAGTATCAGTATCT
TACCTACAGGTTTGTGATTCTAGGAGTTCCCATGGCATTGTATATACTTTCTCCAATTTC
AACGTATGGCTTTCATGTTCTTGCGTTGTAGTAAATGTATATTACGTGTATTATTGCAGT
TGTATATGGAAATGATACAAGACCTCCTTGATCCTGTAAATGACAATATAGCCATTGTAG
AAGATCCGAGGACAGGGGATGTTTCGTTACCTGGGGCTACAGTAGTTGAGGTTCGAGATC
AGAAGAGTTTTGTAGATCTTCTAAGGATTGGGGAGGCTCATCGTGTTGCTGCAAACACGA
AGTTGAATACTGAGTCTTCTCGTAGTCATGCACTCCTCATGGTAATCTTGTACTACTAGA
CATTGCAGTTTATTGGCAAATTAATATGGATATGCCTTATGAGTTTTTTTTTCTTCTTCT
TCTTTTATATCTGTTGGTGAAGGTAAATGTTAGAAGGGCCGTGAAAGGCAAGCATGAAAT
GGATGTTAGCATTTCTGGTGAAAATGGGCATTCATCTTCCATGGTGGGTTCACTCCGACC
ACCTATTGTTAGGAAAAGCAAGCTTGTGGTTGTAGACTTGGCGGGATCTGAGCGAATAGA
CAAGTCAGGTGAGTGCATTCTCGTCGATAAATGCCATGTCTTGCTGCACTTCTATACCTT
TGACAGGATAATAAGGCTAACATACGCATTGGGCATTAATCTCTCAGGAAGTGAGGGTCA
TACATTAGAAGAGGCAAAGTCTATCAACTTGTCCCTAAGTGCACTTGGAAAATGCATCAA
CGCGCTAGCTGAAAACAGCCCACATGTACCAGTTCGTGATTCAAAGCTTACAAGATTGCT
TAAAGATTCATTTGGAGGTAAATACATGCTAACCTGTCATTTGGTCTATGTAAAAATGAA
ATTGTGCCATAGCTTAGGAGGCACGCTCATCTTTATCTAAAAGCTAATAAGGAGCCAAGA
GCATATCCCTGTACAACTCATTGCTTGTAACACTTATTGTTTTTTGTTCTAATTGAGGTG
CTTTTCTTGAAATTCATAGGCACTGCAAGGACATCATTGGTTGTGACAATTGGTCCATCT
CCAAGACATCGGGGTGAGACTACCAGTACAATAATGTTTGGGCAAAGAGTAAGTTTTTAT
GCTAAGATAGGTTTAATGATTTTAGATTCTCTTGCCTTCAAGTTGCAAAAATATTCATTG
ACAGACCATCTCACGATTTCATCGTGTATGCTACTGCTGCGTGCTGGAACAAAATTCCAA
GTTTTTTATGAAGTGATTAATGTTTTCTTCATTGTTTCATGTATAGGCAATGAAAGTTGA
AAACATGGTGAAACTGAAGGAAGAATTTGACTACAAAAGCTTATGTAGAAGACTTGATAT
TGAATTAGATAAGTTAATTGCAGAAAACGAAAGACAGAGGAAATATTTTGATGATGAAAT
TGAAAGAATAACAGCAGAAGCTCAATTGCGTGTTACGGAGGCTGAAAGAGAATACAAAAT
TTCTCTAGAGGTTTGCTTTCCACTATAATGTTTTATATATTTTGTTAGGCTTGGTGCAAG
TGTTTATTCTTGGGGATATCTTGATCTTCATGAGCATGCTATTTATAGGAATCAATAGTG
CAGTGACTAAATATTTGACTTTGTTTTCTCATATACTTTTATCTTTTAGTCAGAATACTG
GTCGTCAGAAGTTTTCTTTGACAAAAACCCACAGTGAAATTGGGCCTTACATTGACACCA
TAAAGGAGTATCCAATTTTGATCTTATAATGAATAAGTTAACTATTAGTCAATACCTTAA
TCATGTCTTGATTCCTCAAATATACCGCCCCTATCATCAATAATTCATCATCTATATCTC
AAAGCCTTGAGCATCTTTAGGTGCTCGGCTGCTCGTGAATTCTCTTAAAGGGCCATCTAC
AAACATACAGCGATGTCAGTGTTGTAAGCTGTGAGTAGAAACATCATAGGTGATTCTAGA
AACATCATCTTGTGGGACCTTTCTCTAGAAAAAAAAAACTACAGAACAAAAAAATTTATG
TAAATTTCACAAATAGTCTAAATCGCTTCATCTCTAAGCTTCCTAAATCCTAAATAATCA
TTCTAGTTCTACCATGCTTGATTGAGGATGTCTTTTTTATATTAATTTTTTATATGCATT
TTCTTAATGCAGAATGAGAAAGCGAAGTACCATCAGGAATACCTTGACTCTATAAAGATA
CTGGAGGAGAAATGGAAAATACACCAACAATCACCTAAGAAACTGGTACATCTTTATTTT
AGGCACTGACTAGTTCATCAGTCCTCTTATTATTTTCTCATTGTTGGCCTGGATTAATGT
CTGACTTAAAAAAATCACTTACATTAACTTTAATAATTTAGTTTCTCATTTGGGAGAGAA
GGGGAAAGATCCACAAGTTGTTTGTATATTCTAACTTAAAGCGATTGATGTGCACCAATA
ATGGGTAAACATGTAAGCTTGAGGCTGATTGGCATGAGAGTCTCGTGTTTACATTGTACT
TCGTTTTAGAGTTTCTTAAGCAATAACAACTCATGTTCTGACAATCTGCCATTTTTCCAT
CAACTCATGCATTTTATTTTACATTTTTACTGTAGATTAAAGAAACTGAACCTACATCCA
GTGAGGTAGGAGAAGTGCAGAACTTACTGCAGAATGAGAAAGTGTTGCGCCAATCTGCTG
AAGATGAGGCTAATGACCTTAAGAATCAAGTATTACACTGGAAAAAGATGGAGGTACTGT
CAGTATATAATTGTTTTCCGCCTGTAATAATACACTAACCTTGTTTTCATCTTGTAGGCT
GCAGCTACTGCTGAGGTTGTCAAACTACGGAAAATGCTGGATACTGAAGCTAGCCAAAAA
GAAAAACTTGATGAAGAAATTGCTGTTCTGAAAAGCCAGTTATTGCAGCTAAGTCTTGAT
GCTGATGAGGTAAGAATTACTGGCGGTTCCATTTTTTTTTTCTTACTGATCATTCTGAAT
TTCTAGATTTTTTTAGGGCCAATTGCATATTTGCCACTAGTTTGAACAGATATTGTGAAT
CTGCCATTACAAAAAATGCAATTGCATATTTGCCACCAAAAAACATTGGAACCCATCATT
TCTGCCATTGGATTGACAGTTTCGACTAACACCGTTGAAAGGTGGTTTTTTTTAAAAAAA
TGGGACAAGGATACCCTTGCAATGAAATTGCAAAATTAACATCATTTTAGCATGAATGTT
ACTGCACCGGAGGGAGAGAAAAATACCAATAATTTGAATGAATATATGCTGGTGCCTCTT
ATCTGTCGCCTGTCGCCTGTCGCCCAAGCCTCCGCCACATGCTGCTGCCGCCCCAGCCGT
CGGCTGCTTCTGCCTCTTGCATTTGCTGCCGCCGCCGCCCCGACCGCCGCAGCGCCTGCC
GCCGTCGCTGGCCGCTTGCTGCTGACTCGTCGAAAGCCATCTCCACTGATTTTCGGTTCG
TTTGCTATTGATTTGGAAAGGATGAGAGAACTTGGTGATCTAGGGGGGAGATCAAGGGAG
AGGAGAGGGAGGGTTCTGGTCCGGTCAGGACTCGGGGCAGCAAGGAAAAGATCAACTTGA
CAAGGGCAAAATAGTATTATCAAGTTACATTGATTTTTGTAAATTATTTCTATCATCTTA
GTTGGATCGGTATAGACGGTAGTGGCAAACAGAAGCAGAGGAGACTAACTTTGGTGGCAA
ATTAGCAATTCGTGTTTTTATAATGGCTATTGAGAGTTAGGGGGTGAAAGTAGTGGTATA
TTTGCAATTCTCTCATTTTTTTAATGTGATGGTTCTGTATTATCTGATCAATTTGATAAG
TAGTATACCTAGTGATGCATATATTCTCTCATATTATTGCCTGTTGGCTTTGTAGTGCAT
AACACAGCAAATGTTAAAGTTAATTAAGTTCATCCACAGTTTTTTTGACTTGCACCCTTC
CTATTATTCCAATTATTCCATTTGTATGAAACACATACGTGCTTTCTTGGGGGACTGTTT
CCAAGATTTTAGCGTAAGGTCTCTGATGTTCTCTTCTTTTGTACCGTTCATTTTTTTCTT
TCTTTTTAGACAAGGAGGAGCCTCGACAGAGGAGATGGATCTGGGAAAATATTTCCTGGG
TTTGATTCTTTGATGTCTCATTCAAGGAATTCTCAGCCTAGAGAGCAGAGCAATGGACCT
AAGCCGCCCATTGCTAAACTGTTTGAACAAGGTATGCATTACTTGAGAACATATTTCATT
CATTTGCACCTGTCTTTCAGATTGTATCTTTTTATCCTCTAGTCCTTGTAAGATATCTAC
ATGTAATAAGACCATTATAAAAAAATGTGATAAAAGTTTACCTATGTTATTCCTGTAATC
CTGTACATAAATAAACCTGAGTTGTGATTTTGCTTTTGGTTATGATGATGAAAGTTTCTC
TTCAACTATTTCAGTTGGGTTACAGAAGATACTGTCGTTGCTTGAATCGGAAGAACCTGA
TGTTCGTGTTCATGCAGTGAAAGTTGTCGCGAATCTGGCAGCTGAAGGTGCGGTGTTCAT
ATTCACCATGTTTTAATTGGAAACATGGATTTTGTTATATTTTATTTGATGTGTCAAGAT
TTGCATTTGATGTATAGTATGGTTGTCCGCCATATATGCAAATTTGATTTTTAAGCATTT
ACATCTGATACTCTACAATCTGCATGTCATGCATAGCCTATGTTGGATACTGCTGAAGTG
AAGTATTCGGATAATATAAACATACATTTGTCGCACTAGCAGTTGCGTCATTTTAAATAT
TGATGCCTTGATATTACAATTATGGAACCCGATCTCAGTTTAACTTGATACACATTGCTT
CTTGATCATGTTATATCAACAGCATTTGATGCGACTTGCAAATGATTGATTCTATTCACT
TTTCTTCTCTGAGCTGCAATCATGAATTAACTGCGGTTGCATTTGCGTATTTCAGAGGCA
AATCAGGAAAAGATTGTAGAAGCAGGTGGCCTTACTTCTCTCCTAATGCTGCTTAGGAGC
TCCGAGGATGAGACCATTCGCAGAGTAGCAGCAGGAGCAATTGCTAACCTTGCAATGAAT
GGTTAGTAGGCCAGTAGTAATTCATGAAAGAGGGCCTTAAATAGTGATTATATATCTGTT
TGTAGAATGTCTCTTATCTCATTGTGTCAATAATATATGCAGAAACAAACCAAGATCTTA
TCATGGCCCAAGGTGGTGTAAGCCTGTTATCTATGACAGCATCTGATGCGGAGGACCCAC
AAACTCTAAGAATGGTTGCTGGAGCCATCGCCAACCTTTGTGGCAATGGTAAACTCTATA
TTTCTGCATGTTTGCCATTCGAGGAGTTAGTACCCTAAGAAATTAATATTTCTGGCTGGT
TGGCTGGCAGTGCAAAACACCCTGGCCATTCAATTTAATATTAACTATCCCTGCTATGCA
TATACGTGTAGCTTTAAGTTCCGTCCAAAGGAGAAAATTGTTGAAGTCTAAATTTTGGTT
AATGGCCAGATAATTTTTGTTGGGAGAAAAGTTGATAAGACTAGTGTGGGAGCCTACAAA
TTTAAGAGAAAATTAATAATTTTCTTGGATTTGAAACATATTCCCATCCATATGACTATG
TCCTCAATATCATATTTTTATCCTCTACCAGACAAACTGCAAACACGGTTGAGAGGAGAA
GGTGGCATCAAAGCATTGCTGGGAATGGTCAAATGCGGGCACCCTGATGTCCTTGCTCAA
GTTGCACGTGGCATCGCAAACTTTGCTAAATGTGAATCTAGAGCAGCTACGCAAGGTAAT
GGTACCGATCAATCTAATGTTCATATGTTTTCCCTTATGTCCCTTTCCCTTATCGTACTT
TGGTATGAGTGGGTGACACATTCCACATTTCAAAGATGCCATGCAAGGGACATTTTCTGC
TTTTCAGATTGTAATGGCACATAGGCACATAGCTTGAACTTGCTATTTCCATCTTATGAT
CTTGTCCATGAGACCATAACTGAGATTTCCTTTTCTAGCTAAAGGACTGATGACTGATGA
TACTCTGAGATTAGCTATTATGCAGTTCTCATTATCTTGAAACTCTTTCAAGGAAACATA
TCTCCATGCTGATCTAATTTGACACAGTAAATCTTGTGACCGTTAATGCAGTTCTACATA
ATTCTTGTCAGAAGCCAAATTTTTATGTATAATCTTATGCCATCACTAGAATTGTTCTTC
ATGTTTTAACCATGTCTTTCTAACTAACACGTTGGCAATTTTATTTCATCAGGAAATAAG
GTGGGAAAATCGTTATTAATTGATGATGGTGCGCTTCCCTGGATTGTAAAAAATGCAAAT
AATGAAGCTGCTCCAATTAGGAGGCACATTGAGCTTGCACTGTGCCATTTGGCGCAACAT
GGTATCCCTCTCTCTCGTTGCTTGCAACATTGCTCCTTCATACACTCCGTTGTTCATACA
GTATGTACATGTAATTGTAAAACTATACGTTTATTATACTTATGGTGTTAATTTTACCTT
TCTGCAGAAGTAAATTCAAAGGATATCATTAGTGAAGGTGCTTTATGGGAACTTGTTCGG
ATTTCAAGGGATTGTTCTCGTGAGGACATAAGGATGCTAGCGTACCGGACATTGACTTCC
AGCCCCACTCTTCAATCAGAGATGAGAAGATTGCGCATAGAATGCTGATAACCGACTATT
TGCTGCTGGTTCACTGCTTGGTTTTACATTCCGCCCTCACAATCAAGGTGCCATTGCGCC
AAGAGCTGGCAATCAGGCATATAGGTCATGATTTACCCAATTTTTGCAAGCGTATGGGAA
CCTGAGTTTTCATCTCGACAGGTCCCCTGTTCTCCTCAAGAGTTTTATATTTTCGTTGTG
CTGGCTGCTGAGAAGTTGAAAGTCTGGGTTGCAATTGATTTATTCATTATGGTAGGGGTT
CGTATTTTACGTTGTTTGTAAAATTGTTGTAAAAATATCAGCAAGGCCAAAAATGAGAGC
TGTTATCACTTAGAGACCGAGAGACAGCAGATAGGTGTAGATTTGGCCATGAATCATAAT
ACTTGTATTCATTATACAGTAGCTGATCTTTACTGTAAGTCTGTAACTTATTACTGAAAA
AGGCGTGATATTAGTTGCTACTCTGATTACCTCTG
