# Supplementary material for: SRAssembler: Selective Recursive local Assembly of homologous genomic regions
Source: BMC Bioinformatics. 2019 Jul 2;20:371. doi: 10.1186/s12859-019-2949-4 (PMC6604332; doi:10.1186/s12859-019-2949-4)
Supplement: Supplementary file 3 — Scripts and files for complete replication of results. Unpacking this tarball will create directories and scripts that, when executed, will download all necessary reads and perform all of the experiments described in this manuscript. The scripts will reproduce all of the tables and figures in this manuscript except for the workflow diagram. (TAR 340 kb) [file 12859_2019_2949_MOESM3_ESM.tar › SRAssembler_manuscript/sequences/Os06g04560.1.cds]

>LOC_Os06g04560.1
ATGAGCGGGAAGGTGGCGAACGCGACGCCCAAGGCGGCGGCGGGGAAGCCGCGGCTGTCG
GCGGCCGGCGGCGGCGCGTACCGGCGGACCAGCTCCGGGCCGCTCCCCTCCGCGGGCGGC
GGCGGGGGGCGCGCGTCGTCGGAATCTGGAGTTTCTAGTAGAGTTAGAGTTGCTGTAAGG
CTTAGGCCTCGAAATGCAGATGAGTTGGCTGCAGATGCTGACTTTGGTGATTGTGTTGAG
CTCCAGCCAGAGCTCAAAAGGTTAAAGCTTCGTAAAAACAACTGGGAGTCAGAAACATAT
GAATTTGATGAAGTGCTTACAGAGTTTGCTTCACAGAAGAGAGTGTACGAGGTTGTTGCA
AAACCAGTTGTAGAGAGTGTTTTGGAGGGATACAATGGTACCGTTATGGCATATGGGCAG
ACTGGTACTGGGAAAACGTTTACACTTGGAAGACTTGGTGAAGAAGATACTGCTGCACGG
GGAATCATGGTCCGTGCAATGGAGGATATTTTGGCAGATATAACACCTGAAACTGATACA
GTATCAGTATCTTACCTACAGTTGTATATGGAAATGATACAAGACCTCCTTGATCCTGTA
AATGACAATATAGCCATTGTAGAAGATCCGAGGACAGGGGATGTTTCGTTACCTGGGGCT
ACAGTAGTTGAGGTTCGAGATCAGAAGAGTTTTGTAGATCTTCTAAGGATTGGGGAGGCT
CATCGTGTTGCTGCAAACACGAAGTTGAATACTGAGTCTTCTCGTAGTCATGCACTCCTC
ATGGTAAATGTTAGAAGGGCCGTGAAAGGCAAGCATGAAATGGATGTTAGCATTTCTGGT
GAAAATGGGCATTCATCTTCCATGGTGGGTTCACTCCGACCACCTATTGTTAGGAAAAGC
AAGCTTGTGGTTGTAGACTTGGCGGGATCTGAGCGAATAGACAAGTCAGGAAGTGAGGGT
CATACATTAGAAGAGGCAAAGTCTATCAACTTGTCCCTAAGTGCACTTGGAAAATGCATC
AACGCGCTAGCTGAAAACAGCCCACATGTACCAGTTCGTGATTCAAAGCTTACAAGATTG
CTTAAAGATTCATTTGGAGGCACTGCAAGGACATCATTGGTTGTGACAATTGGTCCATCT
CCAAGACATCGGGGTGAGACTACCAGTACAATAATGTTTGGGCAAAGAGCAATGAAAGTT
GAAAACATGGTGAAACTGAAGGAAGAATTTGACTACAAAAGCTTATGTAGAAGACTTGAT
ATTGAATTAGATAAGTTAATTGCAGAAAACGAAAGACAGAGGAAATATTTTGATGATGAA
ATTGAAAGAATAACAGCAGAAGCTCAATTGCGTGTTACGGAGGCTGAAAGAGAATACAAA
ATTTCTCTAGAGAATGAGAAAGCGAAGTACCATCAGGAATACCTTGACTCTATAAAGATA
CTGGAGGAGAAATGGAAAATACACCAACAATCACCTAAGAAACTGATTAAAGAAACTGAA
CCTACATCCAGTGAGGTAGGAGAAGTGCAGAACTTACTGCAGAATGAGAAAGTGTTGCGC
CAATCTGCTGAAGATGAGGCTAATGACCTTAAGAATCAAGTATTACACTGGAAAAAGATG
GAGGCTGCAGCTACTGCTGAGGTTGTCAAACTACGGAAAATGCTGGATACTGAAGCTAGC
CAAAAAGAAAAACTTGATGAAGAAATTGCTGTTCTGAAAAGCCAGTTATTGCAGCTAAGT
CTTGATGCTGATGAGACAAGGAGGAGCCTCGACAGAGGAGATGGATCTGGGAAAATATTT
CCTGGGTTTGATTCTTTGATGTCTCATTCAAGGAATTCTCAGCCTAGAGAGCAGAGCAAT
GGACCTAAGCCGCCCATTGCTAAACTGTTTGAACAAGTTGGGTTACAGAAGATACTGTCG
TTGCTTGAATCGGAAGAACCTGATGTTCGTGTTCATGCAGTGAAAGTTGTCGCGAATCTG
GCAGCTGAAGAGGCAAATCAGGAAAAGATTGTAGAAGCAGGTGGCCTTACTTCTCTCCTA
ATGCTGCTTAGGAGCTCCGAGGATGAGACCATTCGCAGAGTAGCAGCAGGAGCAATTGCT
AACCTTGCAATGAATGAAACAAACCAAGATCTTATCATGGCCCAAGGTGGTGTAAGCCTG
TTATCTATGACAGCATCTGATGCGGAGGACCCACAAACTCTAAGAATGGTTGCTGGAGCC
ATCGCCAACCTTTGTGGCAATGACAAACTGCAAACACGGTTGAGAGGAGAAGGTGGCATC
AAAGCATTGCTGGGAATGGTCAAATGCGGGCACCCTGATGTCCTTGCTCAAGTTGCACGT
GGCATCGCAAACTTTGCTAAATGTGAATCTAGAGCAGCTACGCAAGGAAATAAGGTGGGA
AAATCGTTATTAATTGATGATGGTGCGCTTCCCTGGATTGTAAAAAATGCAAATAATGAA
GCTGCTCCAATTAGGAGGCACATTGAGCTTGCACTGTGCCATTTGGCGCAACATGAAGTA
AATTCAAAGGATATCATTAGTGAAGGTGCTTTATGGGAACTTGTTCGGATTTCAAGGGAT
TGTTCTCGTGAGGACATAAGGATGCTAGCGTACCGGACATTGACTTCCAGCCCCACTCTT
CAATCAGAGATGAGAAGATTGCGCATAGAATGCTGA
