# Supplementary material for: SRAssembler: Selective Recursive local Assembly of homologous genomic regions
Source: BMC Bioinformatics. 2019 Jul 2;20:371. doi: 10.1186/s12859-019-2949-4 (PMC6604332; doi:10.1186/s12859-019-2949-4)
Supplement: Supplementary file 3 — Scripts and files for complete replication of results. Unpacking this tarball will create directories and scripts that, when executed, will download all necessary reads and perform all of the experiments described in this manuscript. The scripts will reproduce all of the tables and figures in this manuscript except for the workflow diagram. (TAR 340 kb) [file 12859_2019_2949_MOESM3_ESM.tar › SRAssembler_manuscript/sequences/Os07g26660.1.gene]

>LOC_Os07g26660
AACACAAACACTTGCAACCCCCAAGCATTTCCGTTTCTTGCTCTCCTCCGTCCGTCGAGC
CAATCAGGCAAGCGAGAGCAAACGCAATGGGCAAAGAGGCCGACGTCGAGGCCGGCGGCG
TCCGGGACTACGAGGACCCGCCGCCGGCGCCTCTCGTCGACATCGACGAGCTCGGGAGGT
GGTCGCTGTACCGCGCCGTCATCGCCGAGTTCGTGGCCACGCTGCTGTTCCTGTACGTCA
CGGTGGCCACGGTGATCGGGTACAAGCACCAGACGGACGCGTCGGCGTCCGGCGACGACG
CGGCGTGCGGCGGCGTGGGCGTCCTCGGCATCGCGTGGGCGTTCGGCGGCATGATCTTCA
TCCTGGTGTACTGCACCGCCGGCATCTCCGGCGGGCACATCAACCCGGCGGTGACGTTCG
GCCTCTTCCTGGCGCGCAAGGTGTCCCTGGTCCGCGCCATCCTCTACATCGTGGCGCAGT
GCCTCGGCGCCGTCTGCGGCGTCGCGCTCGTCAAGGGGTTCCAGAGCTCGTTCTACGACA
GGTACGGCGGCGGCGCCAACGAGCTCGCCGCCGGCTACTCCAAGGGCACCGGCCTCGCCG
CCGAGATCATCGGCACCTTCGTGCTCGTGTACACCGTCTTCTCCGCCACCGACCCCAAGC
GCAACGCCCGCGACTCCCATGTCCCGGTAAGCACCGGAGACACACACTTCATACTTGTGA
TTGCACGTTGCAAGAACTCGATCTCATTGCCTCTCTTTTTTCAATGAATTAATCAATCAA
GGTGTTGGCGCCGCTGCCGATCGGGTTCGCCGTGTTCATGGTGCACCTGGCGACCATCCC
CGTCACCGGCACCGGCATCAACCCGGCGAGGAGCCTCGGCGCCGCCGTCGTCTACAACAA
CAGCAAGGCATGGAGTGATCAGGTACATATGTTCTTCCAAGATTACTACTATCAAACAGA
AAAATATGCATGGTTTCATCATGCGGTTGAACTCTGAATTATCAAGCTATGAACTGATAT
TGCAATTGCATTGCTGTTCATCTGTGTGACGCAGTGGATCTTCTGGGTTGGGCCGTTCAT
CGGGGCGGCGATCGCAGCGCTGTACCACCAGATCGTCCTTCGTGCCAGCGCCAGGGGGTA
CGGCTCCTTCCGGAGCAATGCTTAAGCCGCAATCAAATGTGCTCTTTCTCCTTTCAGAGT
TTAAGGTGAATGGGAAGAACAGAGCACAGGGTGATCAGTAGTAGAAGCGGCTTCAATTAA
GAAGAGTGAAGCCTGCACCCTCAAGTGTTTTGTGTGTGCGCTATCAAAAGCAAGTGTGAC
ATTGTTCGATCGAATAAATTATGATATATATGAATGAATGCAAGATATGAGGAGAAA
