# Supplementary material for: SRAssembler: Selective Recursive local Assembly of homologous genomic regions
Source: BMC Bioinformatics. 2019 Jul 2;20:371. doi: 10.1186/s12859-019-2949-4 (PMC6604332; doi:10.1186/s12859-019-2949-4)
Supplement: Supplementary file 3 — Scripts and files for complete replication of results. Unpacking this tarball will create directories and scripts that, when executed, will download all necessary reads and perform all of the experiments described in this manuscript. The scripts will reproduce all of the tables and figures in this manuscript except for the workflow diagram. (TAR 340 kb) [file 12859_2019_2949_MOESM3_ESM.tar › SRAssembler_manuscript/sequences/At1g01950.3.pep]

>F4HU83_ARATH
MAMASSRNGAVRGSMRPVSGANSSNLRSSSFKSRIPSSAPAPRRSSSASIGAADNGVPGR
VRVAVRLRPRNADESVADADFADCVELQPELKRLKLRKNNWDTETYEFDEVLTEAASQKR
VYEVVAKPVVESVLEGYNGTVMAYGQTGTGKTFTLGRLGDEDTAARGIMVRSMEDIIGGT
SLDTDSISVSYLQLYMETIQDLLDPTNDNIAIVEDPRTGDVSLPGATHVEIRNQQNFLEL
LQLGETHRVAANTKLNTESSRSHAILMVHVKRSVVENEFPVSNEMESSSHFVRPSKPLVR
RSKLVLVDLAGSERVHKSGSEGHMLEEAKSINLSLSALGKCINAIAENSPHVPLRDSKLT
RLLRDSFGGTARTSLIVTIGPSPRHRGETTSTILFGQRAMKVENMLKIKEEFDYKSLSKK
LEVQLDKVIAENERQLKAFDDDVERINRQAQNRISEVEKNFAEALEKEKLKCQMEYMESV
KKLEEKLISNQRNHENGKRNGEVNGVVTASEFTRLKESLENEMKLRKSAEEEVSKVKSQS
TLKTRSGEGEDAGITRLQKLLEDEALQKKKLEEEVTILRSQLVQLTFEADQISLHCMPSL
KILLNTHVLFFQMRRCLDRGAPGNSYSGTDSLPSRHSQARESVNGQKAPFATLCEQVGLQ
KILQLLESDDANIRIHAVKVVANLAAEEANQEKIVEAGGLTSLLMLLRSYEDETVRRVAA
GAIANLAMNEVSQQLIVDQGGISLLSLTAADAEDPQTLRMVAGAIANLCGNDKLQARLWS
DGGIKALLGMVRCGHPDVLAQVARGIANFAKCESRATTQGVKSGRSLLIEDGALPWIVQH
ANDEAAPIRRHIELALCHLAQHEVNAKEMISGGALWELVRISKECSREDIRSLAHRTLSS
SPVFRSEIRRLGIQF
