# Supplementary material for: SRAssembler: Selective Recursive local Assembly of homologous genomic regions
Source: BMC Bioinformatics. 2019 Jul 2;20:371. doi: 10.1186/s12859-019-2949-4 (PMC6604332; doi:10.1186/s12859-019-2949-4)
Supplement: Supplementary file 3 — Scripts and files for complete replication of results. Unpacking this tarball will create directories and scripts that, when executed, will download all necessary reads and perform all of the experiments described in this manuscript. The scripts will reproduce all of the tables and figures in this manuscript except for the workflow diagram. (TAR 340 kb) [file 12859_2019_2949_MOESM3_ESM.tar › SRAssembler_manuscript/sequences/Os03g19510.1.gene]

>LOC_Os03g19510
GTCGGCATGGCCCGCGTCTTCTCCTCGTCTTCCTCTCTCTCGAGTCTCGAAGAAGACACA
CACTATTCTCTCTTCTTCTTACCACCCTCTCCCGGATAAGAGGCGCAACCAAAGCCCCCA
CCCTCGCCCAAAACCCCCACGAGCCGCGGCCATGGCGACCACCACCACCACCCCCTCCTC
CTCTCTCACCGCCCCTCTCCTCCGCCCGAGCTCGAACGCGAACCCCGCCCCGAGATCTCT
GCCGCTCCTCAGGTTCACTCCCCTCTTCCCCCTCCCTCCTCACTCTACTCTGTCGTGGCT
CCACTCGCTCTACCCTAACTGACTCGGTCTTGCAGGAGCCGGAGGTGCGCTCGGGCCGTG
GCGACCGCCGCCGCCGCCGCTGGCCACGGGGCCGCTCATCAGAGGAGCGGGATTTGGTCG
ATCAGGTGGGGGGGGGGGTTGATTTTGTGACGAACCATTTGTAGCTCTGCATCGTCTGGT
TGGGGGAGGGTTGGGTGGGGATGCGAGGGAGCTGATGATGCTGTGGTTGTTGTGTGTTTC
GTAGGGATGATTTGGTGGTGCCGAGGTCGCCCTACTTCCCTGTGGAGTATGCGTCGGGGC
AGGAACGCGGGCCATCGCCCATGGTGATGGAGCGGTTCCAGAGCGTCGTCAGCCAGCTCT
TCCAGCACGTACGGGAGCACTAGATTGTTGCACAAGTTTATTTGTGGAGGGTTCTGTGTG
CTGTCTGACTCTGTGTGATTGTGGAACAGAGGATTATCCGGTGTGGTGGACCCGTGGAGG
ATGATATGGCGAACATCATCGTTGCCCAGCTGCTATATCTCGATGCCATCGATCCTAACA
AGGTGAAAATGATGAATAAGACGCTATCCGACATCCAATTCCTATTTCCTATACCAATAG
CTGCCAAAGCTTTGTTACGAACTGCTTACTCTAAAAATACTGAGGCGATGAAGGGAGTGG
TGCTCACTGTATTTACAATTTTACATGAACTATATGGTGTCTTGTTTTAATGGATGATTG
TTGTTAATCCCCAGATAAAATGGTCCTTTTATCTGTCAATACTCAATACCAGACACTAAA
GTACCATTGCTACTCACTTTGGGTTATATATGAGTCCTTGTTAGTCCTAGCTTAGGCTGT
GATTCAGTTATGTAGTTGTGACCTCAAACCTTATGGTGAGGCTTGTATTGCGATTTCATC
TACCAGGACCTGATTCCATGGCACCATATATTCATGATTTCGTACTTACATTCAGTACTC
GATTCTTGACTTCCTCTCAACATTCCTGTAGGATATCATTATGTATGTGAATTCTCCTGG
AGGATCAGTGACAGCTGGTAATAACTCATCCATTTTTTTTCATAGCTCCATCTCACTCTT
GGAACATTTGTTTCACACCAAACTGCATTTTGTGTTTAGGGATGGCCATATTCGACACGA
TGAAGCATATCAGACCTGATGTTTCCACAGTTTGTATTGGACTTGCTGCAAGGTATTTAG
TACTGAAAAACTGATATCCTTAATTGGCAATTGATTTGGATTTGTGACGCTCTGCAATTT
ATGCATCTTATAATGTTTAATTCTTTAGCATTCTGTTCAATTATTCAAGTAAGGGTTTCA
GTTGCTATATTCTGGTCAACATGTAAACATGCACCTGTTTCCAGTTGTATATCCCGCCTA
ATTCCTTCTCCTTTCATAATGTGGGAAGCACACCAAATCATTGATTGTATCAGGCATGTT
CTATTCAGTATAATCAGCCTCAATCTAGGATTTTGGGTTGACTGAGATCAAATTTTGTGC
TGCGCATGTTAGCAAAGAAGCTTTGTACCCTCATACCTCCTTAATCAAAATATAATTTTT
CAAACTTTATGTTTGTGAGAATCCATATGGATGTTGATAACAGGAGAGTTTCTTCATTTC
ATGTACTTTATCAATGTTTAGCCAACAATGCAAATTCAGGAGTGCTTATCAGTATTCCAG
GCACACAGTTTATTAGTAAAACATGATAACTGTTCAGCTGCAAATCTGTAACCATTTCTT
TCTCATTGTACTTTTGGAATGCTCTCTTTTAGCTATCCATCTTGCCTTAAGTTGCATTGA
TTTCGGTTATGCACTCATTTTCACTGTTTTGTTTCCCTTTTTGGCAGTATGGGAGCTTTT
CTGCTTAGTGCTGGGACAAAAGGTAATTGAGTGATTGTTAATGCAAGTACTACATTTATT
CTACAACTAGACTGATCTGAATCCTTGAATACTGTACTTGTGAATGTAACACAGGGAAGC
GATACAGCTTACCTAACTCAAGAATAATGATCCATCAACCTCTCGGAGGAGCCCAAGGAC
AAGAGACTGATCTTGAGATCCAGGTAAATCCACAAAGTTAAATTGTGTTTTTATCAAGAT
CAGGACGACATCTCAATAGCAAATAATTAACCATATCATTGTTTCTCTCTTGCCGGTATA
TGGTTCGATCTACATGAAATACATTTATTTCCACAAGCGAATAGCAACTCCGCTGGCTTT
CTATTGTTACTTGTATCACCAGAAGATTTTTCTGTCACTGATTTTCCATTATTTCTTTTA
GGCTAATGAGATGCTGCATCACAAGGCTAACCTGAATGGATACCTAGCATACCACACTGG
GCAGCCCCTAGATAAGATCAACGTAGATACTGACCGTGATTACTTCATGAGCGCGAAGGA
GGCAAAGGAGTATGGTCTAATTGATGGAGTTATCATGAATCCCCTTAAAGCCCTTCAACC
GCTTCCTGCTTCTAGTTAGCCATGGAGTGCTCAATCTCCACGGAGCATTTTTTGGTTATC
TTTTAGAACTGTTATTGCATCCACTGTTTTTATTAGCTTGGCAAGATAGTTTTGCGATTC
CACAAGCAACCACATCCTGAGGCTTCAAAGTTTGTACAATACAGATGTACTACTAGGAGG
ATATCTTCTGCGATGAATATTGCAACTTATTTGATGTACTATTAGGAGGATATCTTCTGC
GATGAATATTGCAACTTATTTGATACTCCCTCTGTTTCATGCCAAGTCGATTTGATTTTT
TTTCCTTAGACAATTTTCTGTAGGTTTGACTAAATTTATCAAAAAATTAGCATAATCTAC
AACACTAAA
