# Supplementary material for: SRAssembler: Selective Recursive local Assembly of homologous genomic regions
Source: BMC Bioinformatics. 2019 Jul 2;20:371. doi: 10.1186/s12859-019-2949-4 (PMC6604332; doi:10.1186/s12859-019-2949-4)
Supplement: Supplementary file 3 — Scripts and files for complete replication of results. Unpacking this tarball will create directories and scripts that, when executed, will download all necessary reads and perform all of the experiments described in this manuscript. The scripts will reproduce all of the tables and figures in this manuscript except for the workflow diagram. (TAR 340 kb) [file 12859_2019_2949_MOESM3_ESM.tar › SRAssembler_manuscript/sequences/Os03g02970.1.cds]

>LOC_Os03g02970.1
ATGGCGGGAGGAGGAGGAGTTGGAGGAGGCGCTGGCGAGCACGCGGCGGCGGCGTACTGG
TACGACGCGTGCGAGGACGGCGCGTCGCTGCTGTGCGGCATCGACTTCGCCGCGTCCGCG
GACTTCGACCCCGGCCTCATACCCGCGATGGACACCGGCGCCGACGACGGCTTCGTCGCC
GAGATCGACAGGATACTCGAGAGCATCAACGCGGAGAGCTCCCCTGCGCCCCCACCCCCG
CCGCCGCCGCCGCTACCTGAGCCCGTGCCTGTGGCTCCGCCGGAGCTACCGATTCAGGAA
AAGCAATTACAGGTGGCCTCTGCGCCCGTGGCCAACAATGCCGTGGCGGTGGTGGGCGTT
GTGCAGAGAAGTAAAGGCGTGGTGGCGAGGAAGGAGCCGAGGAGGGAGTCGCATGGCTGT
GCTGCAAATGGCGGCGGCGGTGGGGAGTGGAGGGACGGGAAGCGCCCGCGCCTCGCCTCC
GGTGGTGTCGGGGGACCGCGTCAGGAGTGGCGGCGGAGGCCGATGCTGCCACCACCGCCC
TCGCGTGGGTGGGATGACAGGCGTGGAAGGCGCGATTTCGACAGGGTCCGCAAGCACGAG
CACCATCGGCGCGAGGCCCGGGGTTTCTGGGAGCGTGACCGCGGCGGCAAGATGGTGTTC
CGCTCAGGCACCTGGGAGCAGGAGTCTGACCGCGAGGCAAAGCGTGCCAGGACGCAAGAT
GGAGGCTCCATGGAGAAGAAGGCAGAGGCAGATAGGATGGGGGCTGCGCAGCGGGAGAAG
CCTGTCGCGGAGGAGCGTGCAAGGCAATACCAGCTAGAGGTGCTTGAGCAAGCTAAGAGC
AGGAACACAATAGCCTTCCTGGAGACTGGCGCAGGGAAGACTCTCATCGCCGTGCTTCTC
ATCAAAAGTGTGTGCGATAAAATGCTCAAGGAGAACAAGAAGATGCTTGCTGTCTTCTTG
GTTCCCAAGGTGCCTCTTGTGTATCAGGTACTAGTTATGACAGCCCAAATTTTGTTAAAC
ATCCTCAGGCACAGTATTATTAAAATGGATGCGATACATCTTTTGATTTTAGATGAGTGC
CATCATGCAGTGAAAAAACATCCATATTCTCTAGTGATGTCAGAATTTTATCACACGACT
CCGAAGGAGAAGAGGCCAGCAGTTTTCGGTATGACGGCTTCTCCTGTCAATCTAAAAGGA
GTGACGAGTCAAGAGGACTGTGCCATCAAGATAAGAAATCTTGAGAGCAAACTAGATTCA
GTAGTTTGTACCATCAAAGATCGTAAAGAGCTTGAGAAGCATGTCCCCATGCCTTTGGAA
GTTGTTGTCCAATATGACAAAGCAGCCACTCTTTGGTCCTTGCATGAGCAAATCAAACAA
ATGGAAAGCACGGTTGAAGAAGCTGCACTCTCTAGCTCTAAGAGAACTAAATGGCAGTTC
ATGGGGGCTAGGGATGCTGGGTCTAGAGATGAGCTGCGTCTTGTCTATGGTGTTTCAGAG
CGTACAGAGAGTGATGGTGCGGCTAATTTAATCCAGAAGTTGAGAGCTATAAATTATGCT
TTAGGTGAACTTGGACAATGGTGTGCATATAAGGTTGCACAGTCCTTTTTGACTGCATTA
CAAAATGATGAAAGGGCAAACTATCAGGTTGATGTCAAGTTTCAAGAGTCTTATTTAAAA
AAGGTTGTTGATCTGTTACACTGCCAGTTGACTGAAGGGGCTGCAATGAAAAGTGAGACC
AGTGATGTTGAAATGCAAAATACTGAAAAACACAACACAAATGACCTTGAGGAGGGGGAG
CTGCCTGACAGTCATGGTGAGCATGTAGATGAAGTTATCGGTGCTGCCGTAGCAGATGGT
AAAGTTACTCCTAGGGTGCAGGCTTTGATCAAAATACTTCTCAAATATCAGCATACTGAG
GATTTTCGTGCCATAATCTTTGTGGAGAGAGTTGTGACAGCATTAGTTCTTCCTAAGGTA
TTGGCAGAACTTCCATCTCTAAGTTTTATTCGATGTGCAAGCTTGATAGGCCATAACAAT
AATCAAGAGATGCGCGCGTGCCAGATGCAGGATACAATTTCAAAATTTCGTGATGGCCGT
GTTACACTTTTAGTCGCAACAAGCGTTGCAGAGGAAGGGCTTGATATTCGACAGTGCAAT
GTTGTCATTCGATTTGACCTTGCAAAGACCGTCTTAGCCTACATACAGTCACGTGGTCGT
GCAAGAAAGCCTGGATCTGATTATATATTAATGCTTGAAAGGGGCAATATATCACATGAA
ACTTTTTTGAGGAATGCTCGGAATAGTGAGGAGACGTTGAGAAAGGAAGCTATGGAAAGA
ACCGATCTTAGTCATTTGGATGGTACTTCTGTGTTGAGTCCTGTTGATACATCACCTGGT
TCAATGTATCAGGTTGAATCAACAGGTGCTGTTGTCAGCTTGAACTCAGCAGTTGGACTC
ATACATTTTTACTGTTCACAGTTGCCAAGTGACAGATACTCAATTCTTCATCCGGAATTC
ATTATGCAAAAGTATGAGAAGCCAGGTGGTTCAGTGGAATATTCTTGCAAGCTTCAGCTC
CCTTGTAATGCCCCGTTCGAAAAACTTGAGGGTCCTATATGCAGTTCAATACGACTGGCA
CAGCAGGCTGTTTGTTTGGCTGCTTGTAAGAAGCTGCATGAGATGGGTGCCTTCACAGAT
ACGCTCTTACCTGACAGAGGAAGCGGGGAAGGGGAAAAAACTGAGCAGAATGATGAAGGT
GAACCACTTCCTGGAACAGCTCGCCATAGAGAGTTTTATCCTGAAGGTGTTGCTGATATT
CTACGGGGAGAATGGATTTTATCTGGCAGAGATGGCTACCAAAACTCTCAATTTATTAAG
TTATATATGTATTCTGTGAACTGTGTAAACGTTGGGACTTCTAAGGACCCTTTCGTTACA
CAACTTTCAAATTTTGCAATTATTTTTGGCAATGAGCTGGATGCAGAGGTTTTATCGACG
ACGATGGATCTCTTTGTTGCAAGGACAATGATAACAAAGGCATCTCTCGTATTCCGTGGA
CGAATTGAAATTACAGAAAGTCAGCTGGTGTTGCTGAAGAGCTTTCATGTTAGGCTCATG
AGCATAGTACTTGATGTTGATGTTGATCCCTCAACTACACCTTGGGATCCCGCAAAAGCA
TACCTCTTTGTCCCTGTAGGAGCTGAGAAGTGTACAGATCCTTTAAGAGAGATTGATTGG
ACTTTGGTTAACAACATTGTTAACACTGATGCCTGGAACAATCCACTTCAGAGGGCACGC
CCAGATGTCTATCTAGGCACCAATGAACGAACACTTGGTGGGGATAGGAGGGAATACGGG
TTTGGGAAATTGCGCCATGGGACTGCTTTTGGACAAAAGGCCCATCCTACTTATGGTATT
AGGGGAGCTATTGCTGAATTTGACATTGTGAAAGCATCTGGATTAGTTCCTGCTCGTGAT
AGAGGACATTTTAGTGATTATCAGAACCAAGGCAAGTTGTTCATGGCAGATTCATGTTGG
AATGCTAAAGATCTTGCTGGAATGGTTGTCACTGCTGCCCACTCAGGGAAGAGGTTTTAT
GTGGACTGCATTTGCTATAACATGAATGCAGAAAATTCATTCCCTAGGAAAGAAGGCTAC
CTGGGGCCATTGGAGTATAGTTCATATGCTGATTACTACAAGCAGAAGTACGGTGTGGAG
TTAATCTATAGGAAACAGCCTCTTATACGGGCCCGTGGTGTTTCATATTGCAAGAATCTT
CTTTCTCCTAGATTTGAGCATTCTGACGCTAGAGAAGGTGACTTCTCTGAGAACCTTGAC
AAAACATACTACGTGTATTTGCCACCTGAGTTGTGCCTTGTGCACCCACTTCCTGGATCA
CTAGTTCGTGGAGCTCAGAGGTTGCCCTCAATAATGAGAAGGGTGGAGAGCATGCTTCTT
GCAGTTCAATTGAAGGACATAATTGATTACCCTGTTCCTGCAACTAAGATACTAGAAGCC
TTGACTGCTGCATCATGCCAGGAGACATTATGCTATGAAAGAGCAGAGCTGCTGGGTGAT
GCATACCTGAAATGGGTCGTGAGTAGATTCCTCTTCCTAAAATATCCTCAAAAGCATGAG
GGACAGCTTACAAGGATGCGGCAGCAGATGGTTAGTAACATGGTCCTGTACCAATATGCT
CTGAATAAAACCCTCCAATCATATATTCAAGCAGACCGGTTTGCTCCATCAAGATGGGCA
GCTCCAGGAGTGCTACCTGTATTCGATGAAGAGTCTAGAGAGTATGAACCTTCCATCTTT
GACGAGGAATCAACTGGTTGCGAGTTACAGAAGGAATCCTATGATGACTATGCAGATAAC
ATGCAAGAAGATGGTGAAATTGAAGGAGACTCTAGCTGCTATCGGGTTCTGTCGAGCAAA
ACTTTAGCGGATGTTGTTGAGGCACTTATTGGGGTGTATTATGTAGCAGGAGGGAAAATC
GCTGCAAACCACCTGATGAAATGGATTGGAATTCATGCAGAGTTGGATCCTGAAGAGATC
CCACCTCCAAAGCCATATGACATTCCTGAGAGCATAATGAGAAGCATCAACTTTGACACG
TTGAAAGGTGTCTTGGGTATCGAATTCCAGAATAAAGGTTTACTTGTTGAGGCCATAACA
CATGCATCGAGACCATCTTCTGGTGTTTCCTGTTACCAGCGTTTGGAATTTGTTGGTGAT
GCTGTGTTGGATCATCTCATAACCAGGCATTTGTTTTTTACATATACTGACCTACCTCCT
GGCCGCTTGACTGATTTGAGAGCTGCAGCTGTTAATAATGAGAATTTTGCAAGGGTTGCA
GTTAAGCATAAGCTGCATGTACATCTTCGCCATGGATCATCTGCATTAGAAACACAGATT
CGAGAGTTTGTGAAAGATGTCCAAGAGGAGCTTTTGAAACCAGGTTTCAATTCTTTTGGG
CTTGGGGATTGTAAGGCTCCTAAAGTTCTTGGTGACATTGTTGAGTCGATTGCTGGCGCG
ATATTCCTGGATAGTGGATATGATACCTCAGTTGTCTGGAAGGTTTTTCAGCCACTCCTT
CATCCAATGGTGACGCCAGAGACCCTTCCGATGCATCCAGTTAGGGAGCTCCAAGAACGC
TGCCAACAGCAGGCTGAAGGCCTGGAATACAAAGCATCCCGAGCAGGCAACATAGCTACT
GTTGAAGTATTTGTTGATGGTGTTCAGATCGGTGTAGCTCAGAACCCTCAGAAGAAGATG
GCACAGAAGTTGGCAGCGAGGAATGCACTTGTGGTCCTGAAGGAGAAGGAAACCGCAACA
AAGAAAGAAGATGAAAGGGATGGCGAGAAGAAAAATGGTGCTCAGATGTTCACCAGGCAG
ACCCTGAACGACATCTGCTTGAGAAGGCAGTGGCCAATGCCTCAGTACAGGTGCGTAAAC
GAGGGTGGCCCTGCCCATGCTAAAAGATTCGTCTATTCGGTGAGGGTGAACACTTCTGAT
CGTGGATGGACGGATGAATGCATTGGAGAGCCAATGCCTAGTGTGAAGAAGGCTAAAGAC
TCTGCTGCAGTTCTTCTCCTCGAGCTTCTGAATAGAGATTTCCCTGACAAGCCTGACGGT
AAGCAGCCGTAG
