# Supplementary material for: SRAssembler: Selective Recursive local Assembly of homologous genomic regions
Source: BMC Bioinformatics. 2019 Jul 2;20:371. doi: 10.1186/s12859-019-2949-4 (PMC6604332; doi:10.1186/s12859-019-2949-4)
Supplement: Supplementary file 3 — Scripts and files for complete replication of results. Unpacking this tarball will create directories and scripts that, when executed, will download all necessary reads and perform all of the experiments described in this manuscript. The scripts will reproduce all of the tables and figures in this manuscript except for the workflow diagram. (TAR 340 kb) [file 12859_2019_2949_MOESM3_ESM.tar › SRAssembler_manuscript/sequences/Os08g06060.1.gene]

>LOC_Os08g06060
TTATCTCCTCCCAACGCCATTGAATCCAATCCAATCCTCTAGGCTTTACCTCCTCCTTCT
CCCTCCTTGAGGCGACCGGGTTCGTTTCTTGGCTGGTTTTCTTGGGCGGCGATCGATCGA
TGCGCATGGAGGGCGGCGGCGGCGGCGGCCATGGCCATCACGGCGGCGGCGGCGGTGGCC
ATGGCCATCACGGTGGCATCGGAGGAGGGGAGGCGCAGATCAAGGGGACGCTGACGCACG
GCGGGAGGTACGTGCAGTACAACGTGTATGGTAACCTGTTCGAGGTTTCGTCCAAGTACG
TCCCTCCCATCCGCCCCGTCGGCCGCGGCGCCTGCGGCATCATCTGGTCAGTTTCAGACT
TTCACTTCAGTTCATCTCCATCTAATTCTGATTCTTCCTCCTCTGGATTGTTAATTGCTT
TGTCAACCTCGTGTGATCGTGAATTCGTGATGAACTGATCGATGATCATCATGTTCTGAA
TTTGTTGATTTTGTGGCTGGTTGATCATCATCATTCATCATCATCTTGTTTCTTGTTTCA
TCTGCAGTGCGGTTGTGAATGCGCAGACTCGTCAGGAGGTGGCAATCAAGAAGATCGGCA
ACGCGTTCGACAACCAGATCGACGCCAAGCGCACCCTGCGAGAGATCAAGCTGCTTCGGC
ACATGGATCATGATAATGTGAGTAGCTGTTGCAATCTCTGCTTGCTTTTTTTACTGCAGG
CTCTTGTTGTAAGTTCATGTGGTTGGCTCATTGGCTGGCATACCCCATTCTTTTCGGGTA
TGAATTTTGTTTTGCCACTCTATGTTGATTGACCATGGTTAAACTCTGTAGTTTCATTGC
AAAAGGTAAGCCGTCCTGAGGGGATGTTCACAAAATTTCTGGCGATTTTTTCTCTCGAGC
AAGGCCAAATTCTTTTATTTCATCCCAGCAAAGAATTGCCATAGATATTTTTAGCTTCAG
ATGATCTTTTTAATGTGTTTTAGATTTTCTCTTTTGACTCATTGTCCAACTTGAGTGTGA
ATTCAGTTTGTGTTATTAATATTCACTGATGATATGGAACATATATATGTAGTGTCTTTT
ATCTTGGCAATACTAGGGATTGTTAGATGATTAGATAGTAACAAGAAACAATTTTTTTTG
TGACTTGTGACAAAATCTAGCCATTTTTCACAGGTCATCTCAATAAAGGACATCATACGG
CCACCAAGGAGGGAGAACTTCAATGATGTCTACATTGTCTATGAGCTCATGGACACTGAT
CTTCACCACCTTCTTCGATCAAACCAGCCACTAACAGATGATCACTGTCAGGTCTCACTC
TATTCTTGTTTGTTTCTGTATTAAACCATCTCTTCGTTATCCATCAATTCAATTCAAGCA
CTAAATAACTGTAAGTTTTCTCTCCATTCTAACACATCCCCTTCTTTTTTTTTTTTGCAG
TATTTTCTCTATCAGGTACTACGAGGATTGAAGTATGTGCATTCAGCAAATGTCTTGCAC
AGAGACCTCAGGCCAAGTAATTTGCTGCTGAATGCGAAATGCGATCTTAAGATCGGAGAC
TTTGGATTAGCAAGGACCACAAATGAAACTGACTTCATGATGGAGTATGTTGTTACTCGA
TGGTACAGGGCACCTGAACTCCTGCTAAACTGCTCAGAGTACACTGCAGCTATTGATATC
TGGTCGGTAGGCTGCATCCTTGGTGAGATCGTTACAAGGGAGCCTTTGTTTCCTGGAAAG
GATTATGTCCATCAGCTGAGGCTAATAACTGAGGTATGATCACTAATTCATAATTCAAGA
TACTGTCTTCTTTGCTATCAGTCAATCATCTGTTCATGGGAATGTTGTTTTTTTGTTTGT
TCTTTTGTTAGCAACTTCAATAAGCTATTTATGATAATATGTTGAATATCCAATCACAAT
TCATAGGTTGAAGCTTTGGATTATGTTTTTCTTTAGTATCACATGGTATTATTCAGATCA
GCATTTGGTGATACTTCTTGGTTTCTGAAACTGACTTGCACTCCTTTTCTACTGAATGGG
TTATCTCCTACAGTTTTGATCTATTCTGTTTATAACTTTATTTTTCACTCTTTGATCCAA
AAAGTTAATAGGCTCACCTGATGACTCGAGCCTTGGGTTTCTTCGAAGCGACAACGCCCG
CAGATATGTGAGGTCGCTTCCTCAATACCCCAAGCAACAATTCCGTGCACGGTTCCCCAC
TATGTCTAGTGGTGCCATGGATTTGCTTGAGAGGATGCTTGTGTTTGATCCCAGCAAAAG
GATTACTGGTAATTTTGCAGCCTTGCATAATCTTGCTAGATTGCAAAATGACATATTCTG
CTACCTGATACATAAGCTGAAATGCTTCTTGTCATTATAACTAAGTTTAAATGACATTCA
TGTACACACTAATTAATCTCAGATCCTGACAATAACATGAGATACTAACCTTGACTTCTG
TGGCATTGCAGTTGATGAAGCTCTGTGCCATCCATACTTGGCATCCCTTCATGAGATATA
TGATGAACCAGTCTGCCCAGCGCCTTTCAGCTTCGATTTCGAGCAGCCGTCGCTCACCGA
AGAAGATATCAAGGAGATCATATGGAGGGAGGCACTTAAGTTCAACCCTGAACCAATTCA
CTAGATGAATTTCCAATGAAGAACGGAAGCAGATCACACTGGCAGATGATCATCCATCCA
CTCCTTGGGGAAGACATGAGCCAACAGCATGATGTATAGTTGATCACCCTCTCAGCATCT
CATCTTGTGGCTTGTCAGCGACACCCTGACATCGCAAATTCGGACATTTATGAAAACAAG
AAAAGCTTGATCAAATAATTTGTAGTACGAAAAAAATCAGGAGCTTAACTGTATCTTCTT
GTTAGATTTGTATCTATCCCATTTGGTTGTATGCTTAAGAAACCTGGGAGCTTGTCACTA
GTTATGGAGGTACAGCAATCTCCAGATACTCTTCAGTCATCAGTTCAGTTCACCAGCTGC
AAAGATGCTCTAGACTCTAAGTGAACTTAAAATTATTTCGATATAATGTGCACTTACTCA
TTGGACTCGTC
