# Supplementary material for: SRAssembler: Selective Recursive local Assembly of homologous genomic regions
Source: BMC Bioinformatics. 2019 Jul 2;20:371. doi: 10.1186/s12859-019-2949-4 (PMC6604332; doi:10.1186/s12859-019-2949-4)
Supplement: Supplementary file 3 — Scripts and files for complete replication of results. Unpacking this tarball will create directories and scripts that, when executed, will download all necessary reads and perform all of the experiments described in this manuscript. The scripts will reproduce all of the tables and figures in this manuscript except for the workflow diagram. (TAR 340 kb) [file 12859_2019_2949_MOESM3_ESM.tar › SRAssembler_manuscript/sequences/At1g02560.gene]

>AT1G02560
caacacgtgacaatcgcgttttgtaagtaccgaaaggcgttagcgtgtaatataatcgga
cctaaaattgacccgtcccaatcctaaattaacgggttcaaaacccgacccgataacaca
cacacagatatcaccaccattagtctcacttcgaagaagcaaaacaaaatccccaaattt
tcaacaaggataagagccggaagctcatcgccggtgaacggaactagggtttcattcatc
cccaaattgataacaagaaaatggctcatgcttgcgtctctacatcggcttcttctctca
gattcacagctggattcgtctccgctagtcccaatggctcctctttcgattctcccaagc
tttctcttcctttcgagcctctccgttcaaggtttttttgccattttccacttttcttca
ctctcgaaactatggattctttagattaacttagggattgtgtttgcaggaagacgaata
agttagttagcgatagaaagaattggaagaattcaactccgaaagctgtatattccggca
atctctggacaccggagattccgtctcctcaaggagtttggtccattaggtgaaacttga
gcttttaaccatgttcttgaactgtgtgattttgaactctttttgatggtcaagtctgga
taaatttgttactttgcagagatgatttacaagtcccttcttcgccgtattttcctgctt
atgctcaaggacaaggaccacctcctatggtgcaagaacgtttccagagtatcattagtc
agctcttccaatatgtaaacttatgaaatctactctttctttaagattgattatcatagt
ttctagcttagtgttaatgaatggtttcgtttgttttgatcttttagaggattattcgct
gtggtggtgctgtggatgacgatatggcaaacataattgtagctcaactcctgtatcttg
atgctgttgatcctactaaggtcagatattgttgaattctaattcatgtcttgttacttg
attcagatgttttgctttaggattctgatatttgcttatgttgaacaggatattgtcatg
tatgttaattctcctggtggatcagttacagctggtaataacaactttgtcagcttactc
tttatcttttttccggttttatggttaatgactcgtgcatctcttactttacccaggcat
ggctatattcgatactatgaggcacatccggcctgatgtgtccactgtttgtgttggtct
agctgctaggtaaaactttcaccatcctttcactctcattatctcttgattttcttaggt
tccttggtaaattgataatttctcttttcaatgtggttaactgttcttgatcttttgttg
gattcatgaccaaaagttaccagttaaaaacatagtgtttctcgaaaacacggaatcctt
ttttatctgtgtggttgaatgtttcctagattatgacatcctcctctttttctgtgttgg
ttttcttatgaacagtatgggagcttttctgcttagtgctggaaccaaaggtagtctctt
aatcctttcaatcattagtaaaaatcttttagtgaagtcttatgaatttcatttttctga
tgtgagtcatgctttattcgtaaaactgtaggaaaaagatacagtctaccaaactcaagg
ataatgatccatcagccgcttggtggagctcaaggtggccaaaccgacattgacattcag
gtcattcatcctcgcctttatatttcggtttttaatcccagtcatcttcttaagttcttg
gagcgactagattgatttgaatatcagatgattttgaaacctaaccacacaagttcatgg
tctgaaaccaggcaaatgaaatgctgcatcacaaggcaaacctaaacggttacctcgcat
accacactggtcaaagcctggagaagataaaccaggacacagaccgtgatttcttcatga
gtgccaaagaagcaaaagagtatggacttatcgacggtgttatcatgaaccctcttaaag
ctctccagccacttgcagcagcttaatcgcctaaaggtagtggttcagctttagcacttg
ttcttttttgggcctttgatgaactgagattttccatgaaatatgtttctattctacaag
gaaaatcagatttgtttgggatcaaactctgtagttgatacatacatgaagaccaaagta
aagtttcttactgtgctgtttgattgaacaacctatgatcttttaatttgttttactgaa
tctggtagttacacccagctttgtagcaacattcataataaggcttttgatgttgactgt
ctttagtggtaaggagtagaagattgatgcatttttatctgacttcca
