# Supplementary material for: SRAssembler: Selective Recursive local Assembly of homologous genomic regions
Source: BMC Bioinformatics. 2019 Jul 2;20:371. doi: 10.1186/s12859-019-2949-4 (PMC6604332; doi:10.1186/s12859-019-2949-4)
Supplement: Supplementary file 3 — Scripts and files for complete replication of results. Unpacking this tarball will create directories and scripts that, when executed, will download all necessary reads and perform all of the experiments described in this manuscript. The scripts will reproduce all of the tables and figures in this manuscript except for the workflow diagram. (TAR 340 kb) [file 12859_2019_2949_MOESM3_ESM.tar › SRAssembler_manuscript/sequences/Os04g02900.1.cds]

>LOC_Os04g02900.1
ATGGCCGCCGCGTCCTCCTTCACCGCCGCCGCCAAGTTCTTGGCGCCGGTGTCCGCGAGA
TCCGCCGGGGACTACAAGCCGCCGCTCCCGCTCCCGGCCTCCGCCTCCCTCAGGCCCGGG
AGGAAGCCCGCGCCCCGCCTCCGCACCGCGCTCGCCGTCTCCTCCGACGTGCTCCCCGGG
AACAAGGCCGCCCCCGCCGCCGCCGCCCACTCCGCTGTCACGCGGGAAGAGGCTTTGGAG
CTGTACGAGGACATGGTTCTTGGCCGTATTTTCGAGGATATGTGCGCGCAAATGTACTAC
CGTGGCAAGATGTTTGGTTTTGTCCATTTATACAATGGGCAAGAAGCTGTCTCCACTGGC
TTCATCAAGCTGCTCAACCAAGCTGACTGTGTTGTCAGCACATACCGTGACCACGTCCAT
GCCCTATCCAAGGGTGTCCCTGCACGTTCTGTCATGGCTGAGCTTTTCGGTAAGGCCACT
GGCTGCTGCCGTGGACAAGGTGGTTCTATGCACATGTTCTCTGAACCCCACAACCTCCTT
GGAGGTTTTGCCTTCATCGGAGAGGGCATCCCTGTTGCTACTGGTGCTGCCTTTGCTGCT
AAATACCGCCATGAGGTGCTCAAGCAGTCTAGCCCTGATGGACTTGATGTAACCCTGGCA
TTCTTTGGTGATGGTACCTGTAACAATGGCCAATTCTTTGAGTGCCTGAACATGGCTCAG
CTTTGGAAGCTTCCTATTGTGTTTGTTGTGGAGAACAATCTATGGGCAATTGGGATGTCG
CATCTTAGGGCTACTTCAGACCCAGAGATTTATAAGAAGGGTCCAGCGTTTGGAATGCCC
GGCGTGCATGTTGATGGGATGGATGTCCTGAAGGTCAGGGAGGTGGCTAAGGAGGCCATT
GAGAGGGCAAGGAGAGGTGAAGGACCGACTCTTGTGGAGTGTGAGACTTACCGGTTCAGA
GGGCATTCTCTTGCTGATCCAGATGAGCTCAGGAGACCTGATGAGAAATCTCATTACGCC
GCAAGGGACCCCATTACAGCCTTGAAGAAGTACATCATCGAACAGAACCTTGCAACTGAA
TCCGAGCTGAAGAGCATCGAGAAAAAGATCGATGATGTTGTTGAAGAGGCCGTGGAGTTC
GCTGACGCAAGCCCGCTCCCTCCCCGGAGCCAGCTTCTGGAAAACGTGTTCTCAGATCCC
AAGGGCTTTGGAATTGGCCCTGACGGGAAGTACCGGTGTGAGGATCCCTTGTTCACGCAA
GGCACGGCCCAAGTCTGA
