# Supplementary material for: SRAssembler: Selective Recursive local Assembly of homologous genomic regions
Source: BMC Bioinformatics. 2019 Jul 2;20:371. doi: 10.1186/s12859-019-2949-4 (PMC6604332; doi:10.1186/s12859-019-2949-4)
Supplement: Supplementary file 3 — Scripts and files for complete replication of results. Unpacking this tarball will create directories and scripts that, when executed, will download all necessary reads and perform all of the experiments described in this manuscript. The scripts will reproduce all of the tables and figures in this manuscript except for the workflow diagram. (TAR 340 kb) [file 12859_2019_2949_MOESM3_ESM.tar › SRAssembler_manuscript/sequences/At1g01820.gene]

>AT1G01820
cactagataataattatctcacactatattttaactttttttttttaggtctatcttgtt
gctaggaaacataataataacacacacacacacacacacaaaaaaaagaacgatagagat
atttagtgataattttgttgggtcaacgtaatcaacggtcagaaatagatcacggtgcgt
tcgtctggcggcttcatttggcacaaggagtttactagtctggacaatatgtccttaatt
gctcttatcggagaaggcttactctgtttttcaggcgaactctgtttatcttctccgagc
tcgtacgagaatattcgtaaaggtaaagtatttacttggatctcaaattgcttttatcct
ttgtttgccttatgaaattgcaatgaatatgtgtttgcaaagctgattatcactttgggt
agaaatgttagggcttcttcttagactctgaaaatcttattacaaaagtaccatctttgc
tcgactaagatgagattttgttgtgaactgactaataaaaaatcgggttttctttgtttt
gacttttttggatatggttacctcaaacctaatttggtgttaaaataaaaggtttcttgt
gagcttaaacgatgagtacccttgagaccacaagagctgagcttggtctggtagttgtgt
atttgaataaagcggaggcgagagacaagatttgtcgagctattcaatatggttccaagt
tcttgagtgatggccaacctggcactgctcaaaatgtcgacaagaacaccagcttggcta
ggaaagttttccgtctcttcaaggttggtttcttcatcttttatcaaacttcaaatcaca
cttttacctgaaaccagtcttaagggtatgagctagctaacatctgttttaagttggtga
ctttaaggggaaaagactatttgttctattatgggagttgataaatgcaactagatgtat
agatccatggttatacctcagttataggatttatgggttatatcacttgaattatggaga
tacaagatttgcaactggaatacatatcttatggggaattatataattcagactccgaaa
ggaaaaaaatggttctgtgattatgcttagtggttttattgtaaatctagttaaatggtg
ttcttcttgtgttgtgcagtttgtaaatgatcttcatgctctcattagccctgttcccaa
agggactccactcccgcttgttctgctcggaaaggtaatgttattgttgctttgcttgct
tttagagcttgtcttttccaaacattgattgatcttctggttttggcagtctaaaaacgc
gttgctgtcaacgttcttgttcctagatcaaattgtgtggcttggcaggactgggattta
caaggttaggagaagcctgcaatataggagactttatttccttcaggttaaactgagcct
actctgtttatgttatgaatctgctgctttaggacaaagaacgtgctgagattcttggac
gtatatcacttttctgttggatgggttcttcggtttgcacatccttggttgaggtctgtt
cactgccattgaattgtctcttacttctggttcaaatgcaataccgcataatgtaataat
ttcgacatgtttaggttggggagcttggtaggctgtcagcatcaattaagaagttagaaa
aagagatagggaacaaggataaacaccaggtacgcaagctttcctcaagatattggttcc
ctttctctatggagtgaagaagaaattttgctgatttttgagataacatcattaagcaga
atgagcaataccgtgcaaaagtagagaaatcaaacgagaggtcattggctctgatcaaag
cagggatggatgtagttgttgctttcggattgcttcaattggctccaaagaaagtcactc
cccgagtcacaggtgctttcggattcgcctcatcacttatctcttgttatcaggtatatt
taccagatctcatttcaagaaaacagtttgcttatatatatatgtgtgtgttgcaatctt
gggatcaaaccaatgaataaaagccatcaatctctcgcttgtgcagctattgccgtcaca
tcccaagtccaagatggtctgataaaagggaaacaaggaaaggcgaactagtttcattgt
ccacatgttccatatatagtttgtgtctgttttactattacttggtgttaaatttgtctt
gcttgactactttaatgtttgtgttagattctatggtatataagataatgataaacattg
cagtctctgtagaataataagaacagataagcattacgaggtgttaaatttgaa
