# Supplementary material for: SRAssembler: Selective Recursive local Assembly of homologous genomic regions
Source: BMC Bioinformatics. 2019 Jul 2;20:371. doi: 10.1186/s12859-019-2949-4 (PMC6604332; doi:10.1186/s12859-019-2949-4)
Supplement: Supplementary file 3 — Scripts and files for complete replication of results. Unpacking this tarball will create directories and scripts that, when executed, will download all necessary reads and perform all of the experiments described in this manuscript. The scripts will reproduce all of the tables and figures in this manuscript except for the workflow diagram. (TAR 340 kb) [file 12859_2019_2949_MOESM3_ESM.tar › SRAssembler_manuscript/sequences/At1g02130.gene]

>AT1G02130
ctcatattattattcaaggcccaaacactgaatctcctcctcttgtaaatcgcgagagaa
aatcagaaaagagagagagagatctctggctctgtatcgctcgctgctcttcctcccaca
gatcgaaaaccatgaatcctgagtagtaagttcctttctccatcgacacatacttgggtc
gaaattacctctgttatatatttgattctccgggtggttcctagggtttaattagcgttt
tgggatttgcagcgactatcttttcaagctcctgcttatcggggattctggcgtaggcaa
gtcttgtcttcttttgagattctctgtaagtttttttttttgtctttttctttctcagag
atcaaacactgtagctttctacatttgttcatgtttgttgttctgctgcaggatgattct
tatgtagaaagttacattagcactattggagtcgattttgtaagttgatgttttcttttt
tttcttcttgctactgatgacgatgctttgatctgacctttttttttttcttatatatct
cttgttcagaaaattaggactgtggaacaagatggcaaaacaattaagctccaaattgta
tgtaactattttcacacttgtcaagttaatagctctacgtctctttcccttaattcatat
ttttccctcttcacttattttcagtgggacactgctggtcaagaacggttcaggactatt
actagcagttactaccgtggggcacatggaattattgtaagcaacatcttatctaggttc
tttctgttgactcctttaagtttatgtcctaatttagttcttgcacctggtagattgtct
acgatgtcacagatgaagaaagcttcaataatgtcaagcaatggttgagtgaaattgatc
gttatgctagtgacaatgtcaacaaactccttgttggaaacaagtctgatcttactgaaa
acagagccattccttatgaaactgccaaggtatatatatgccacttgaaccaattctttc
ttctcaagttttgaaaatcatcaaactctaaggctattattactttcctgattacttcga
aacattcataggcttttgccgatgaaatcgggattccttttatggagactagtgcaaaag
atgctacaaacgtagaacaggctttcatggcaatgtctgcatccatcaaagagaggtatt
tatcttacatcgttctttttaagtaactgcggttaatatactcatcatacctgatggaac
ttttgcgaagccataatctcatttttgtaagtgtttatatagatctcagaaagtgtcact
gtgtaagtgaccttggagtgaaataaataaatgactgatgttgaccttgcagtgttcaaa
ttgaaaattcaagtagttgtacttaatcaatttgcagagagtgtgcgttcgtgtgatata
tgagagaaattgatctctgtggtttggatgcagaatggctagccaaccagctgggaataa
tgcaagaccaccgaccgtgcagatcagaggacagcctgtggcacagaagaacggctgctg
ctcaacttgattgacgtgaccagcctagcaatatcctttccaatcttagaacacgtgttc
cttcttttgactaggctccaattcactactacttggtttttacacaacatccccccaaat
ctgtcttgtctgtaattaagctcctttggttggttattattctgtttttcacgtttccta
tttgctttacctcatgatgaggtcctcatctttccaacattcttgtttttcatttctgcc
tttagtggttttctatgggtttctttgcataacaatgttctacgactcgatttaaaaccc
acaaattgttttttcctatatcaaacgtgatcatcattgaaaacaaagataatcgtctcg
ggaatttaaattagaat
