# Supplementary material for: SRAssembler: Selective Recursive local Assembly of homologous genomic regions
Source: BMC Bioinformatics. 2019 Jul 2;20:371. doi: 10.1186/s12859-019-2949-4 (PMC6604332; doi:10.1186/s12859-019-2949-4)
Supplement: Supplementary file 3 — Scripts and files for complete replication of results. Unpacking this tarball will create directories and scripts that, when executed, will download all necessary reads and perform all of the experiments described in this manuscript. The scripts will reproduce all of the tables and figures in this manuscript except for the workflow diagram. (TAR 340 kb) [file 12859_2019_2949_MOESM3_ESM.tar › SRAssembler_manuscript/sequences/Os09g34970.1.gene]

>LOC_Os09g34970
GTGGAGAGGAGAGAAGCTGAGAAGGGAAGGAATTCTTGCACGTAGCCCCCACCCGCACCA
CCACCGGCGTCGTCGTCTCTCTCCCCCAGATCTCCCCTCCCCTCCCCTCCCCCCTCGCCA
CCACCGCCAGCCACCGCGCGGGATCGGGGAGAGCGATGGCGGACGGCGGCGGCGACGGCG
CGATGCCGGACCCGACGGTGCGGAACCTCCTGGAGCAGGAGAGCCTCAAGTGGGTGTTCG
TCGGGGGGAAGGGCGGGGTGGGGAAGACGACGTGCAGCTCCATCCTCTCCATCCTCCTCG
CCTCCGCCCGCCAGTCCGTCCTCGTCATCTCCACCGACCCCGCCCACAACCTCAGCGACG
CCTTCCAGCAGCGCTTCACCAAGTTCCCCACCCTCGTCCGCGGCTTCAACAACCTCTACG
CCATGGTAATATCACGCCCAATCCCTCCCCCTCCCCTCCCCCCCGAATTCGTCGATAGAC
CTGTAGTTTCCACGAATTTGAGGGAATTGTGGTGTGTGCTATGATGGAGGTCTGAAGGAG
GAGAGGAGATTGAGCAAGTAGAAAATTACTTGGTTTTGTAACGAAGCATAGGCGATTCAC
ACTAACTATTTCCATAATTGGGGCTCGTTTCTGTGTGTGCGCGCGCGCTGCTACGTGTGT
TATGTAGACTTTGTTTTGTGATGTGGGGTTGTATGCTTTTGAACCTTTCCGAATGGAGGT
GTTTCTTGTGCTTAATACCTATTTATTTCCTCTAGTATTATGCCTCTTCGGGGATGCTAA
TTGAAGGTACCGGGCTTGCAGATGTTTGGCTCATGTGTAATAGATAGAGAATAAGGCGTC
TGGTTTGTGCAAAAACAATCACCCATTATCTCGCAATTATCTCTTCCTATGTTCCACTTG
TTGTAATTGAAAGTGATACTTATCAAACAAGTGGATGTTGTTTAGTGATTTTGTGATGGT
TTATTCAATTGACCTTACTTTTAGTCCATGTAAAATAAATTTTCGTTAAGAACTTTTCAG
AAAAGATACTTAATTGTGTTTTCTAATTCGTGATAAACAAGATAAAACAGGTTCCAGTAC
AGTGTCATGATTTTCTTTTGCAGACTGTTGGTGCCCATATCTTTAAACTGCCCCCCCCCC
CCCCTTTTCTGTCTTTGTTATTGTACCACTTTGAATTGTTACTCTAAATTTAGGATTGTC
TCAACCACTTCATTGTCAATACTTAACTTGCAGGAAATTGATCCAAAGGTCGAAAATGAT
GACTTCGCTAATGAAGGAATGGAAGGATTCCTTTCAGAACTGACAAATGCAATTCCAGGA
GTTGATGAAGCTATGAGTTTTGCTGAAATGCTGAAGTAAGTCTTCCCTTCATTCTGGTGT
TCAGCATTCTTCTCATTGCACAGAAGTTTCTTACTCAATGCACTCCTCGATGTGAAACAA
CTCTTGAGGCTGATCCGTTTTCCTTACTGCAGACTGGTCCAAACAATGGATTACTCTGTT
GTAGTTTTTGATACTGCTCCAACAGGTCATACTTTACGATTGCTCCAGTTCCCTGCAACA
CTAGAGAAAGGTCTAGAGAAAATGATGGCCTTGAAAAATAAATTTGGTGGACTGTTGAAT
CAGGTGTTCCTTATATATTTCAAGATACTATGCGTGTTGCTTTAGTTATTTGAAACTATA
CTGATTGTTGGTTGATAATTTTGTTAATATATACTTTGACAGGCAACTCGATTGTTTGGT
CTTGGTGATGAACTGAATGAGGATGCAATGCTAGGGAGACTTGAAGGCATGAAGGATGTG
ATTGAGCAAGTGAACAGGCAATTTAAAGATCCAGTAAGTCTAACCAAAACCTGCAGAGAA
TCAGAATTTTTTTATTAACTATCAAGACAGACTCTTAGCCTGTTTATTATGGGTGGTCAG
CCAACTCATGATATTGACATCTTGAACAACTCATGAGTTTCAAGTGTTATTAAGCTAGAG
CCTATAGGAAATCATTATTTAACATTGGGAGTGTATAATGATGTACTGATGTTGTTTAGA
TTTGGTCAAATTTGTTGGAGAAGGTAGAACTGTACTCACAGTACGCTGAGAACCAATAAC
CTTTAGTTTGTACAGCAACTTTACAGTACAGATCTACTGCAACCAGAGAAAGTACCCTGG
AAATGTTGGTTTGTGCTGTCTCAAAAATATTTAGTGCCAGTACGTTAGTTGCTAGATGGG
CAATCAACAGTCAGACCTGTCGTCCAACTTATATACATGAGAATACAACTGGACTAGCGT
AAGACTGATATCATTTTTAACCCTTCTTTTTTGTAGTACTACTACTCTACATTAATGAAA
GCACCTAATTTTATAAAATTGACTTCTCATTACTCTTGCTTCCCCTTTCTCCCCAGGACT
TGACAACTTTCGTATGTGTTTGTATTCCTGAATTTCTTTCATTGTATGAAACGGAGAGAT
TGGTGCAAGAGTTGGCAAAGTTCGAGATTGATGCACATAATATTATTATCAATCAAGTTC
TCTTTGATGAGGAAGGTTAGTACCAGAACTATTTTTTTCTTTCAGTTTTACTGCCTTGAG
GTTTCCTTGCAAATGTAGACATAATAGATTGACCTTGAATTTCACGGGCTTATATTTGCT
TGTCCTCGTTAACTTCGGCTGAAATACCGAGCTCTGAAGTACAAATGAAACCTTTAAATG
CACAAGACAGGGACCCTCCATAATGATTCATTGCAAAGACCTTTCAATTGTTTTCATTTT
GAATGCATCTAAGTTCTTAATATACATTTCAATATAACCATTACTTATTCCTTGCAGCCG
TTGAGTCTAAACTTCTAAAGGCACGGATAAAAATGCAACAAAAATATATTGATCAGTTCC
ATATGTTATATGATGACTTCAACATAACCAAGTTGCCCTTGCTTCCAGAAGAGGTAAGGA
ATCCACCAGTTTACCTTTTCGAATCTCAATTTTGTGCTGTCCACTGGTTGTTAAAGATAT
CTGGAATCTGTAATTCTTCAGGTATGCGGCGTCCAGGCTCTGCAGAACTTTTCACGGCAT
TTCCTTACACCATACAAGGCTGCTCTGAAAAGAGGTACAGTGGAGGAGGTGGAACAGAGA
GTATCACTACTAAAATCAGCACTGCAAGAGGCCGAGTCAGAACTAGATAGACTAAGGAAA
GGGAAGCAGGTAGCATAATCTTTTTTCACATGTCAAGTGCATGGGAATGCCAAAATCGTG
AAAAAAGCGGAACTAGAGAGAAACATCTCCTTTTTGTCTCGCTACATACTGCAGTCGATT
TTATAAAATTTTATTTTTCTCCAAATGGGATTTTTAACCTTGTTATAGCTATTGGCAGAA
AGTGTACTTCTAGAGTGAGACAAATGTGGGATTTTGCCCTTATTTATTCAATGATCGGTT
TGAAGAGTCTGTTCCCC
