# Supplementary material for: SRAssembler: Selective Recursive local Assembly of homologous genomic regions
Source: BMC Bioinformatics. 2019 Jul 2;20:371. doi: 10.1186/s12859-019-2949-4 (PMC6604332; doi:10.1186/s12859-019-2949-4)
Supplement: Supplementary file 3 — Scripts and files for complete replication of results. Unpacking this tarball will create directories and scripts that, when executed, will download all necessary reads and perform all of the experiments described in this manuscript. The scripts will reproduce all of the tables and figures in this manuscript except for the workflow diagram. (TAR 340 kb) [file 12859_2019_2949_MOESM3_ESM.tar › SRAssembler_manuscript/sequences/Os06g03660.2.gene]

>LOC_Os06g03660
ATGACGATGATTCCAAAGACACCAGAAACAAAGTAGGTAGAACACCCTGGAATGTTTGTT
GGGAATTTGATGTGGCAGAAGAAGAGAAGCCAGCTCACACATTGACGCAATGTTGACCTG
AATATTAAGGTTGTCCTAAAAAGCAGCAGCAAAGGGGCAGTGTAGGCACAGATACGAAGC
CGTTTCTTTAGCCGAGTTGCAAAGATCACAGGCGGGGGTGGACACAATGTTCTTCTTACA
AAGGTTTTTCTTCATTGGGAGCCGATCTTTAGCAAGGAGCCAGGCGAAGAACTGGACCTT
GAGCGGTGCTTTGTTGTTCCAGATAAACTTCCAATTGAGGCAAGGAGGCAGTTCACTGCG
TTGGACAAGATAGAGGTGGCTCGTCTTCAGAATGTCACTAGAATATTTCGAGTTTCTCAC
ATCAGGTCTGTCATTTGCCGTGGTATGCTCAGTCAAGAGAACACGAAGGTAGTTAAATTG
TTCAGCCATAATCGACGACAGGCGGAGAGCAAAGTGATCTCTCAAATCCATAGAAAGGAC
CTCGGTAACCGAGTCTTGCTTGCCAAGCGAGTGCGTGTAGAGTGGTTTTATTGATTAAAC
ATAATGGTCTCACAATATTTTAGTTACCTTTTAAAGAAAGGGTTAGGCTTTATTGATTAA
ACATAATGGTTACAATCCCGCAAAATAAGATAATGTACCTTTACTATTGTGAGACGTGAC
ATTACTAACAAAAATAATTATTTGGATAGGGAGACTCGGGGTTTTCAAAATCGTGCAGTT
GTCATATAAGATAAACCTTCTCAGTTTTTGAAACCACAATATACCTCATGGTAACCGTAC
GGTTTTCACGGTAATCGTACGATTATCACAGTAACCGCTAAAGCGTGGGGTGACGGTAAC
CCACCTAGGTTCGGTGAACTTGCATGGAGTACACAAATCATACGGACTTGCAAAACAGGT
GCGGGTACGTTCCCAAGTGCGCGTAGCAAATTATTAGACGTGCAGAGGGTGGAGTCGCTG
TCCCGATCTCCTCTCCTAATAAATCACAACTTCGCTTCTCGGTTGGCAGCAGCGATTTCA
TCCAAGCACCACGCCGCCGCCGCCGTCGAAGCCGATCTCCTGCGCGCGGAGCGGATCGCC
TCTGTCAGGTACGACCCGCCCTCTTCCTCCTCCCCTGCTAATTTCTCTTCGCTTCGTCGG
CCACGCCACGCCACGCGCGTTCTTGCCAACCTTGGTCTCGCGAGCAGCGAGGATGGGGAG
GAGGAGAGGAATTCCTCTCGAATTGATCGCCGGTTGATGCGCCCGGCTTGTTCCTCTTCT
GCGGCCTAATTTTGTACGAGTTCGGGGGTTGTTTAGGTGGAGAAATTTGGTACAGATTCG
ATTTTACCCTTTTGGTCTTCTTCTTGTGCGTCCATGCCGCCGTTCATCAGCTACGGTGAC
CTTTTCCAGTCTAGCTTTTGGAAGGGGCCGAGCTCCCAGCCATGGATTAGCTATCATCAA
CTTAGTCAAGTGACTTGTCGAGTTGTCGGGGTGTAGTTCACTGTCTAGGTGTTCTCAAAA
TCACCACCTTTTATAGTGGCACGCCTCTTAAACTGTATCCATGCAATCAAATTTAAATCA
CATGTCATTGAGTTAACCTTTATGCTACTTTACAGGCCACTGTAAATTTTACCGAGTTTA
TGAAATTGTGAATATGTGCTAAAGGTTATATGAGCTCCTTTTTTTTTAGCAGAGCCTGCT
GTTTAAATTATAGTCTTATAGGTAGCCTGATGAGTGATGACAAACCTTATTCTGCTACTG
CCAATTTTTCCGAGATTCTTTAAACCTTTAGCTGTTAGCCCTGTTACATTGCTTTCGGTT
TTGGCAATTTCTTCGTTATCACTATGCAACAGAGATCACGACTGAGCCTATATTATTTTT
GGAATTAATTTGTTTCTTTTCCTGCTTCAATTGTGTCCCTGATTCTGTCACGGTAATGCT
CATCTATTCACTGCTATAATTGTGACCCAACATCTTATCACCGATGCAGTCACCAGCTAT
ACAGTATGAGTTCACTGGAGAGTGCAAGAGCAGATCTTGCTCTGCTTATTTTATACCTAA
ACAAGGCTGAAGCAAGAGATAAGATCTGTAGAGCTATACAATATGGCTCGAAATTTGTGA
GTAATGGACAACCAGGGCCTGCACAGAATGTTGACAAGTCGACTAGTCTAGCTCGTAAAG
TTTTCCGACTTTTTAAGGTAAAGTTTTAATCCTTGTCCGCAGTAGATATTGCAAATGAGA
AGCTATTTTTTCATACCTTGACATGATCTGTGGCACCACATTATTTTGCAGTTTGTTAAT
GATCTGCATGCTTTGATTAGTCCTCCTGCCAAAGGAACTCCACTACCCCTGATCTTACTT
GGAAAGGTATGTTGAAGCTTGTATTGCCTTGTAGGAACTCTGAGAACCTAAAGATACGTT
TTTTCACTTCTCATTGTATCTTTTTGCTTTGTGCCATCCACAGTCGAAGAATGCACTGCT
ATCAACTTTCCTCTTTCTGGACCAAATTGTATGGGCTGGAAGGACAGGAATATACAAGGT
TTGATTTTCTCTTCACATCATTACTGATATACATAAGCACCATACAGCATATGGTTTTAT
CATACCTAGATGTTGACAGTAGAAATTAATGGTAGGTAATCTAATTGTTTGTACAGAACA
AGGAGCGAGCAGAATTCCTCAGCAAGATAGCATTTTATTGCTTCCTGGGTTCTAACACAT
GTACTAGTATTATTGAGGTATGAGACTTCAGACTGTAGAATCTATTTAATCCTGCCCCTG
ATATTATTACAATCAAGAGAATACCATCTGACTAGTATTTCATTATAGGTAGCCGAGCTT
CAGCGGCTATCCAAGTCGATGAAGAAACTAGAGAAGGAGCTTAAACACCAGGAGCTGTTA
AAGGTACCGTCTTATATGATCATAGCTCAATGTAACCACAATTTTCACATCTTGCTTTTG
ATGACATAATGGCGTGTGATGGTATTGGCAGAACGAGCAATACCAGATGAAACTGCAGAA
GTGCAACGAGAGGCGTCTCGCTCTCATCAAATCGAGCCTCGACATAGTTGTTGCTATAGG
GCTGCTTCAACTGGCTCCCAAGAAAGTGACTCCGCGTGTGACAGGGGCGTTTGGATTTGC
TAGCTCACTCATTGCTTGCTATCAGGTACCTTAACTCTCACATATTGTCATGTGGACTAT
CGTCTGTTTAGAGTTAGCAACTGCAAAACCTGAAACTTTCATTTTGATCTGCTTATTTCC
TCTGCAGTTGCTCCCAGCCCCAGCCAAATCCAAGTGATCCACCTGAAGGGGTGTCAGTGG
GCAGTTCCAATGTTGCAACCAGTAAGAAATAAAAGTGGAGCTGCTTGATTGACTCATGTG
GACTTGAAAATCCTTTGTGGGTTATGGTTAATATGATGATCTAGTGGATTGCTGCAGCTG
TAATTTTAAGGTGCAGTACTTGTGACAAAAAATAAGAAACTTAGCATGGGAAAAATGTTG
CATTGTTTGCCAATGGTTTAGTGTTGGGACTAGCTAATAAGAACATTGCCATTATATCAA
CATCTGTTTGTGTGCCTTGTTCGAGACTGATGAGTGGTTAAATATGCTGTGCTTGCTTCC
TGCGTGTGTAGCGTGAAAGCAATGGATGTCCGGTTTCGGTGCATCGTGGAGGAAGGCTTT
TTCTGTGGGCCGTAGTTTGTGTGGGCCGGCATAGCTAGCTCGTGGGCCTCCGTTTGCGTT
CCTTGTCCACTGTCGTCGCCGACAAGCTATTTATTGAGTGAAAAAAAGATCTAACCATAA
AAAAAAAAAGCATCGCAATACATGTCTCTACTATTATAAAAA
