# Supplementary material for: SRAssembler: Selective Recursive local Assembly of homologous genomic regions
Source: BMC Bioinformatics. 2019 Jul 2;20:371. doi: 10.1186/s12859-019-2949-4 (PMC6604332; doi:10.1186/s12859-019-2949-4)
Supplement: Supplementary file 3 — Scripts and files for complete replication of results. Unpacking this tarball will create directories and scripts that, when executed, will download all necessary reads and perform all of the experiments described in this manuscript. The scripts will reproduce all of the tables and figures in this manuscript except for the workflow diagram. (TAR 340 kb) [file 12859_2019_2949_MOESM3_ESM.tar › SRAssembler_manuscript/sequences/Os01g18860.1.cds]

>LOC_Os01g18860.1
ATGGCTGAGGTTGACACCTTCCTCTTCACTTCCGAGTCCGTCAATGAGGGACACCCTGAC
AAGCTCTGCGACCAGATATCCGATGCGGTGCTTGATGCGTGCCTTGCTGAAGACCCTGAA
AGCAAGGTTGCCTGTGAGACCTGCACCAAGACCAACATGGTCATGGTGTTTGGTGAGATC
ACTACCAAGGCCAATGTTGACTATGAGAAGATCGTCAGGGATACTTGCCGCGGCATCGGC
TTTGTGTCCAATGATGTAGGCCTTGATGCTGAACACTGTAAGGTGCTTGTCAACATTGAG
CAGCAATCCCCTGACATCGCACAGGGTGTCCATGGGCACTTCACCAAGCGCCCAGAGGAG
ATTGGTGCCGGTGACCAGGGGCATATGTTTGGATATGCAACCGATGAGACCCCTGAATTG
ATGCCACTCAGCCATGTTCTTGCTACCAAGCTCGGTGCCCGTCTCACCGAGGTCCGCAAG
AACGGGGCATGCGCATGGCTGAGGCCTGATGGGAAGACGCAAGTGACAGTGGAGTACCAG
AACGACAATGGCGCCATGGTCCCTCTCCGCGTCCACACCGTGCTCATCTCCACCCAGCAC
GATGAGACCGTGACCAACGACGAAATCGCGGCTGACCTGAAGGAGCATGTCATCAAGCCT
GTCATCCCAGAGCAGTACCTTGATGAGAAGACCATCTTCCATCTCAACCCGTCAGGTCGC
TTCGTCATCGGTGGACCTCATGGAGATGCAGGTCTCACCGGGCGCAAGATCATCATCGAC
ACCTACGGTGGCTGGGGAGCACACGGTGGTGGCGCGTTCTCCGGCAAGGACCCGACCAAG
GTTGACCGGAGCGGAGCCTACATTGCAAGGCAGGCGGCCAAGAGCATCGTTGCCAATGGC
CTCGCTCGCCGCTGCATTGTCCAGGTGTCGTATGCCATTGGCGTGCCGGAACCGCTCTCG
GTGTTCGTCGACACTTACGGCACGGGCAAGATCCCTGACAGGGAGATCCTCAGGATTGTC
ACGGAGAACTTCGATTTCAGGCCAGGCATGATCATCATCAACCTCGACCTGATGAGGGGT
GGCAATGGCCGCTACCTGAAGACGGCGGCTTACGGGCACTTCGGGAGGGAGGACCCTGAC
TTCACCTGGGAGGTGGTGAAACCCCTCAAGTGGGAGGAGCCTTCTGCATAA
