# Supplementary material for: SRAssembler: Selective Recursive local Assembly of homologous genomic regions
Source: BMC Bioinformatics. 2019 Jul 2;20:371. doi: 10.1186/s12859-019-2949-4 (PMC6604332; doi:10.1186/s12859-019-2949-4)
Supplement: Supplementary file 3 — Scripts and files for complete replication of results. Unpacking this tarball will create directories and scripts that, when executed, will download all necessary reads and perform all of the experiments described in this manuscript. The scripts will reproduce all of the tables and figures in this manuscript except for the workflow diagram. (TAR 340 kb) [file 12859_2019_2949_MOESM3_ESM.tar › SRAssembler_manuscript/sequences/At1g01090.gene]

>AT1G01090
agagccgggatcgtctgcctcctctgcctctcatctcttgttctctccgcccatctctgc
tctcttttattttcccagaaagttttttttttttttttccgaattccgttaatctcattg
gggtttccattgatagcaatggcgacggctttcgctcccactaagctcactgccacggtt
cctctgcatggatcccatgagaatcgtctcttgctcccgatccgattggctcctccttct
tctttcctcggatccacccgttccctctcccttcgcagactcaatcactccaacgccacc
cgtcgatctcccgtcgtctctgtccaggaagttgtcaaggagaagcaatccaccaataat
accagcctggtacgcttcctctcctcgtctccttcttttggaattttacaagttgtgaga
tttgttgtattgatttaagtaatttgaaatagttgataaccaaagaggaaggattggagt
tgtatgaagatatgatactaggtagatctttcgaagacatgtgtgctcaaatgtattacc
gaggcaagatgtttggttttgttcacttgtacaatggccaagaggctgtttctactggct
ttatcaagctccttaccaagtctgactctgtcgttagtacctaccgtgaccatgtccatg
ccctcagcaaaggtgtctctgctcgtgctgttatgagcgagctcttcggcaaggttactg
gatgctgcagaggccaaggtggatccatgcacatgttctccaaagaacacaacatgcttg
gtggctttgcttttattggtgaaggcattcctgtcgccactggtgctgcctttagctcca
agtacaggagggaagtcttgaaacaggattgtgatgatgtcactgtcgcctttttcggag
atggaacttgtaacaacggacagttcttcgagtgtctcaacatggctgctctctataaac
tgcctattatctttgttgtcgagaataacttgtgggccattgggatgtctcacttgagag
ccacttctgaccccgagatttggaagaaaggtcctgcatttgggatgcctggtgttcatg
ttgacggtatggatgtcttgaaggtcagggaagtcgctaaagaagctgtcactagagcta
gaagaggagaaggtccaaccttggttgaatgtgagacttatagattcagaggacactcct
tggctgatcccgatgagctccgtgatgctggtaaatatcgacttccttctgcttcttgat
gcttgtactgattatctaagggttgaaacaaccttctctttaatttgaatttttttttgc
agctgagaaagccaaatacgcggctagagacccaatcgcagcattgaagaagtatttgat
agagaacaagcttgcaaaggaagcagagctaaagtcaatagagaaaaagatagacgagtt
ggtggaggaagcggttgagtttgcagacgctagtccacagcccggtcgcagtcagttgct
agagaatgtgtttgctgatccaaaaggatttggaattggacctgatggacggtacagatg
tgaggaccccaagtttaccgaaggcacagctcaagtctgagaagacaagtttaaccataa
gctgtctactgtctcttcgatgtttctatatatcttattaagttaaatgctacagagaat
cagtttgaatcatttgcactttttgctttttgtttggtgttactaaactatcacaaggtt
cttcttgtagttcgttgggttttcattggttaccacttaccagagaattgtatttttttt
tttaaagataattattttgcaacctcgggtgattacactctaaacaagatgggctctgca
acaggagccagtaccaccaattacacacaatctcgtataagaacaatacatgccaataca
gcttccacagcacagaaaactcttttcctctttgcttcatctctgcatagcttgcttata
atatagctttaaacctcaagatttgcagacttcttcatagtaagatcaaagaagacagtg
ttgtggtttgcataacgatcatttgggtcaa
