# Supplementary material for: SRAssembler: Selective Recursive local Assembly of homologous genomic regions
Source: BMC Bioinformatics. 2019 Jul 2;20:371. doi: 10.1186/s12859-019-2949-4 (PMC6604332; doi:10.1186/s12859-019-2949-4)
Supplement: Supplementary file 3 — Scripts and files for complete replication of results. Unpacking this tarball will create directories and scripts that, when executed, will download all necessary reads and perform all of the experiments described in this manuscript. The scripts will reproduce all of the tables and figures in this manuscript except for the workflow diagram. (TAR 340 kb) [file 12859_2019_2949_MOESM3_ESM.tar › SRAssembler_manuscript/sequences/Os05g05260.1.cds]

>LOC_Os05g05260.1
ATGAAGTTCGACCTGGAGGGCCTGACGGTGCACTTCCCGTACGCGGCGATCTACCCGGAG
CAGCACGCGTACATGGGCGAGCTGAAGCGCGCCCTCGACGCGCGCGGCCACGCGCTGCTC
GAGATGCCGACGGGCACCGGCAAGACGTCGGCGCTCATCTCCCTCATCACCTCCTACTCC
CTCGCCAGCCCGTCCCGCCCGCTCCGCCTCATCTACTGCACCCGCACCGTCCACGAGATG
GAGAAGACCCTCGCCGAGCTCCGCCTCCTCTTCGCCCACCTCCCCGCCGCCGCCTCCCGC
TCCCTCCTCGCCCTCGGCCTCTCCTCCCGCAAGAACCTCTGCGTCCACCCCCAGGCCTCC
GCCGCCGCCGCCCGCGACTCCGTCGACACCGCCTGCCGCCGCCTCACCGCGTCCTGGGTG
CGCGACAGGGCCGCCTCCGACCCGGACTCCACCCCGCTCTGCGACTTCTTCGAGTCCTTC
GACCGCGCCGCCGCCGCCGGTGACCTCGCCTCCTACATGCCCCCCGGCGTCTACACCCTC
GCCGACCTCCGCGCCCTCGGCCGCGACCGCGGGATCTGCCCCTACTTCCTCGCGAGGCAG
ATGGTCAAGTACGCCAATGTCGTGGTCTACAGCTACCAGTACCTGATTGATCCCAAGGTG
GCCAGCATTGTGTCCAGGGAGATGCAGAAGGAGTGCGTCGTCGTCTTCGACGAGGCGCAC
AACATCGATAATGTCTGCATTGAGGCTCTCAGTGTCAGCATCCGCAAGCAGACGCTCGAA
GGTGCCGAGCGAAACTTGCGGCGCATCTCGCAAGAGATCGATAGGTTCAAGGCCACTGAT
GCCAATAGGCTTCGTGCTGAATACAACAGGCTGGTTGATGGATTGGCACAGAGGGGAAAC
CTGCCAATATCGGATGCTTGGCTCGCGAACCCGGCCTTGCCTGAGGACATTCTGAAGGAG
GCTGTACCAGGAAACATCAGGAGGGCTGAGCATTTTCTTGCTGTTTTGCGGAGGCTTGTC
AGGTTCCTAGATGGACGCCTGGAAACAGAGAATGTTGAGAATGAAATGCCTGTTGCCTTT
GTTGCTTCAATCCATTCCCAGGCTGGAATTGACCAGAAAATGTTAAGGTTTTGTTATGAT
CGGCTACACTCTCTAATGCTTACCTTGGAGATAACCGATACAGATGAGTTCATGCACATC
CAGACAATTTGTGACTTTGCCACATTGATTGGAACTTATACACGGGGCTTTTCTATAATA
ATAGAACCCTATGATGAGAGAATGCCTGATATCCGTGATCCTGTGATTCAGCTCAGTTGC
CATGATGCATCGCTTGCAATACAGCCTGTTTTTGAGCGTTTTCAAACAGTAGTCATAACT
TCTGGTACTCTCAGCCCAATAGACCTCTACCCTCGCCTTTTGAACTTTAATCCTGTTATA
AGCAGGAGCTTCACAATGTCTTTAACAAGGGATTGCATATGTCCCATGGTCTTGACAAGA
GGAAGTGACCAGCTACCTGTCAGTACAAAGTTTGATATGCGTAGCGATCCTGGCGTTGTA
AGGAATTATGGTCGGCTCTTGCTGGAGATGGCTTCTGCTGTGCCAGATGGCATAGTTTGT
TTTTTTGTCAGTTACTCTTATATGGATGGCATTGTCAACAGCTGGAATGAGATGGGTATT
TTGCAGGACATCATGCAGCATAAGTTGGTATTCATTGAAACACCAGATGTTGTTGAGACA
ACATTGGCTCTTGATAATTACAGAAAGGCATGTGATTGTGGAAGAGGTGCTATATTCTTT
TCCGTTGCCAGGGGCAAAGTAGCCGAAGGTATTGATTTTGATCGACACTATGGCAGACTT
GTGATCATGTTTGGTGTTCCTTTCCAGTACACACTCAGCAGGATATTACTTGCTAGGTTG
GAGTACCTAAGAGAAACTTTTCAAATAAAGGAGGGTGACTTCCTGACCTTCGATGCTTTG
AGGCAAGCTGCGCAATGTGTTGGCCGTGTGATCCGTTCTAAAGCAGATTATGGAATGATG
ATATTTGCTGACAAGAGATACAGTCGCCATGATAAACGGTCTAAACTGCCTGGGTGGATA
CTGTCACACTTACATGATGCGCACCTAAATCTGAGCACTGATATGGCTTTGCATATAGCT
CGTGAGTTCCTACGGAGGATGGCGCAGCCTTACGATAAGACGGGGAGCGGCGGCAACAAG
ACTCTCTTAACCGAAGAGGATTTGCAGAATATGGCGCAGGACGCCATGGAGATGTGA
