# Supplementary material for: SRAssembler: Selective Recursive local Assembly of homologous genomic regions
Source: BMC Bioinformatics. 2019 Jul 2;20:371. doi: 10.1186/s12859-019-2949-4 (PMC6604332; doi:10.1186/s12859-019-2949-4)
Supplement: Supplementary file 3 — Scripts and files for complete replication of results. Unpacking this tarball will create directories and scripts that, when executed, will download all necessary reads and perform all of the experiments described in this manuscript. The scripts will reproduce all of the tables and figures in this manuscript except for the workflow diagram. (TAR 340 kb) [file 12859_2019_2949_MOESM3_ESM.tar › SRAssembler_manuscript/sequences/Os03g02970.1.gene]

>LOC_Os03g02970
ATGGCGGGAGGAGGAGGAGTTGGAGGAGGCGCTGGCGAGCACGCGGCGGCGGCGTACTGG
TACGACGCGTGCGAGGACGGCGCGTCGCTGCTGTGCGGCATCGACTTCGCCGCGTCCGCG
GACTTCGACCCCGGCCTCATACCCGCGATGGACACCGGCGCCGACGACGGCTTCGTCGCC
GAGATCGACAGGATACTCGAGAGCATCAACGCGGAGAGCTCCCCTGCGCCCCCACCCCCG
CCGCCGCCGCCGCTACCTGAGCCCGTGCCTGTGGCTCCGCCGGAGCTACCGATTCAGGAA
AAGCAATTACAGGTGGCCTCTGCGCCCGTGGCCAACAATGCCGTGGCGGTGGTGGGCGTT
GTGCAGAGAAGTAAAGGCGTGGTGGCGAGGAAGGAGCCGAGGAGGGAGTCGCATGGCTGT
GCTGCAAATGGCGGCGGCGGTGGGGAGTGGAGGGACGGGAAGCGCCCGCGCCTCGCCTCC
GGTGGTGTCGGGGGACCGCGTCAGGAGTGGCGGCGGAGGCCGATGCTGCCACCACCGCCC
TCGCGTGGGTGGGATGACAGGCGTGGAAGGCGCGATTTCGACAGGGTCCGCAAGCACGAG
CACCATCGGCGCGAGGCCCGGGGTTTCTGGGAGCGTGACCGCGGCGGCAAGATGGTGTTC
CGCTCAGGCACCTGGGAGCAGGAGTCTGACCGCGAGGCAAAGCGTGCCAGGACGCAAGAT
GGAGGCTCCATGGAGAAGAAGGCAGAGGCAGATAGGATGGGGGCTGCGCAGCGGGAGAAG
CCTGTCGCGGAGGAGCGTGCAAGGCAATACCAGCTAGAGGTGCTTGAGCAAGCTAAGAGC
AGGAACACAATAGCCTTCCTGGAGACTGGCGCAGGGAAGACTCTCATCGCCGTGCTTCTC
ATCAAAAGTGTGTGCGATAAAATGCTCAAGGAGAACAAGAAGATGCTTGCTGTCTTCTTG
GTTCCCAAGGTGCCTCTTGTGTATCAGGTACAGATAAACGAGTGTGCTTTCAATCTGTAA
AGGTTGGAAGTTTTGGGAGGAATAACTGTGTTACTGAAATTGCAGCAAGCTGAGGTGATT
CGTGACAGAACCGGCTATCGTGTTGGGCATTATTGTGGAGAGATGGGACAGGATTTCTGG
GATGCTAGAAAGTGGCAGCGCGAATTCGAGTCGAAACAGGCAAATTTATTTCTTCAATTT
GCTTTTGCATTTCTAATTTTACACCATTATTATTGAGGATGTTTCATGGCCTAACTCTGA
GCTGTACCTTTTCCTAAAATCGCTCTTATTTGACCAACACTTGTTTGTGCAATTCCCTCG
GATATTAAATTGTATTATAATGGAGCAATTGCGTGAATGGCATTGCTATATATTATCAAT
GATAATACTCAAGACCTAGATAGCAGATTTCTAAAAAAATCCTTCATATATAGTACATCA
TTTTGTGAACGTGACCTGTGCATCCTTCATTCGTGATCATGGCTTTTGGTATCAATCAAG
ACATAGTGTAGCCGACTTGCCATGCATGAAAGAAAAATTGGGATGGTAAAAGGGATCGGC
TACCTGATATATATTCTCGTAATTTTGGGATATATTGATAACCATCTTTATATTCTAATT
AACCACAGCCTTTCGTTTTCTTGCACGTCCCATACTTGGCACGTTTTGCTCGTGTGGAAG
TTGAAAATATCTCAATTTATCACGTGCTGTATGCCTGTATATCGATGGCTGGATGCGCAT
CCATCTGTGGAAATTATTTATGTTTTTCTATTACAAAAGGAAAGGCGTATTTGCATTGAA
TTAAATATCTTTTGTGATTTGCTCACATTAGATGCATTCCTTTTCACGCAGGTACTAGTT
ATGACAGCCCAAATTTTGTTAAACATCCTCAGGCACAGTATTATTAAAATGGATGCGATA
CATCTTTTGATTTTAGATGAGTGCCATCATGCAGTGAAAAAACATCCATATTCTCTAGTG
ATGTCAGAATTTTATCACACGACTCCGAAGGAGAAGAGGCCAGCAGTTTTCGGTATGACG
GCTTCTCCTGTCAATCTAAAAGGTATTTCCCTGCCCTGTTTCCTGCCACCGTTTCCATCT
TTCATGATCAATCGCTGTTTCATACGTAGATTCGCCGTTGGTTTTCATATGTTTGTTAAT
ACTATTATGTGGATAGGAGTGACGAGTCAAGAGGACTGTGCCATCAAGATAAGAAATCTT
GAGAGCAAACTAGATTCAGTAGTTTGTACCATCAAAGATCGTAAAGAGCTTGAGAAGCAT
GTCCCCATGCCTTTGGAAGTTGTTGTCCAATATGACAAAGCAGCCACTCTTTGGTCCTTG
CATGAGCAAATCAAACAAATGGAAAGCACGGTTGAAGAAGCTGCACTCTCTAGCTCTAAG
AGAACTAAATGGCAGTTCATGGGGGCTAGGGATGCTGGGTCTAGAGATGAGCTGCGTCTT
GTCTATGGTGTTTCAGAGCGTACAGAGAGTGATGGTGCGGCTAATTTAATCCAGAAGTTG
AGAGCTATAAATTATGCTTTAGGTGAACTTGGACAATGGTGTGCATATAAGGTATTTCTT
TCATGTTGAACATTAGCGTCTCATTAATCATTGTGCATTTTTAATTGTTCTTCTCCTAAT
TTCAGGTTGCACAGTCCTTTTTGACTGCATTACAAAATGATGAAAGGGCAAACTATCAGG
TTGATGTCAAGTTTCAAGAGTCTTATTTAAAAAAGGTTGTTGATCTGTTACACTGCCAGT
TGACTGAAGGGGCTGCAATGAAAAGTGAGACCAGTGATGTTGAAATGCAAAATACTGAAA
AACACAACACAAATGACCTTGAGGAGGGGGAGCTGCCTGACAGTCATGGTATTATTTTGT
CTTAATTTTAAGTGTGTTATGTAGTTGTTGTTCCTTTAGATTTTCCTTTTAACCTTCCAT
CATTTTGATGCCCCTTTTTCGTTAATCTTTATCATTATGTGACTTAACTTCTCCATGCCA
TTTTGATGCCTACTTTGCTTTTAATATTTGATTATTTGACTTGTGAGTCTAGCTCAGTCT
CTTTCTAATGATATCATTTTTCCCACCAGCTGTTTCTGTAGGTGAGCATGTAGATGAAGT
TATCGGTGCTGCCGTAGCAGATGGTAAAGTTACTCCTAGGGTGCAGGCTTTGATCAAAAT
ACTTCTCAAATATCAGCATACTGAGGATTTTCGTGCCATAATCTTTGTGGAGAGAGTTGT
GACAGCATTAGTTCTTCCTAAGGTGAAGTGCTGTTGAAGTTTTATTTCTGTACATGTATT
CCCTTTATATCCTTTTGTTAATGCTCTTTGTTTTTCTTTTTCTTTTTTTAACCTGATAGG
TATTGGCAGAACTTCCATCTCTAAGTTTTATTCGATGTGCAAGCTTGATAGGCCATAACA
ATAATCAAGAGATGCGCGCGTGCCAGATGCAGGATACAATTTCAAAATTTCGTGATGGCC
GTGTATGTTTCTTGACAATGTTAATTTATTTCATTTGTCAACGATAAGTGATAACCACCT
GTCAGTTGCAGCTCATTTATTACTCAATGCCAGATGATTTCTCATAAATGTTTTTGACAT
GCCTTGCAGGTTACACTTTTAGTCGCAACAAGCGTTGCAGAGGAAGGGCTTGATATTCGA
CAGTGCAATGTTGTCATTCGATTTGACCTTGCAAAGACCGTCTTAGCCTACATACAGTCA
CGTGGTCGTGCAAGAAAGCCTGGATCTGATTATATATTAATGCTTGAAAGGTTAATTTTA
CTCGATTAGCAAATATAGACACAAAATTGAACGATTAAGCCTTTGGATTTGATATAGTGG
TTATTTTTACTCAATTGGCTTGTAAATTTGTAAATGCACAGGGGCAATATATCACATGAA
ACTTTTTTGAGGAATGCTCGGAATAGTGAGGAGACGTTGAGAAAGGAAGCTATGGAAAGA
ACCGATCTTAGTCATTTGGATGGTACTTCTGTGTTGAGTCCTGTTGATACATCACCTGGT
TCAATGTATCAGGTTGAATCAACAGGTGCTGTTGTCAGCTTGAACTCAGCAGTTGGACTC
ATACATTTTTACTGTTCACAGTTGCCAAGTGACAGGTAAATTATTTAATGTATTTTTAGT
GTACAAAGCTTATTTAGAATATCATGGTGTCAGATTCAGCCTGATTTTCCAATTCTCAGA
TACTCAATTCTTCATCCGGAATTCATTATGCAAAAGTATGAGAAGCCAGGTGGTTCAGTG
GAATATTCTTGCAAGCTTCAGCTCCCTTGTAATGCCCCGTTCGAAAAACTTGAGGGTCCT
ATATGCAGTTCAATACGACTGGCACAGCAGGTAATATGATGCTTTTGTTTGAGTTAAAAA
AACCATAATAATACCAGTCCTGTAGCCCTTTTGGCCATCACTAACATGAAACCACACTTG
TTCTCTTTGTGCAGGCTGTTTGTTTGGCTGCTTGTAAGAAGCTGCATGAGATGGGTGCCT
TCACAGATACGCTCTTACCTGACAGAGGAAGCGGGGAAGGGGAAAAAACTGAGCAGAATG
ATGAAGGTGAACCACTTCCTGGAACAGCTCGCCATAGAGAGTTTTATCCTGAAGGTGTTG
CTGATATTCTACGGGTGAGAAATTTCATTCTCACTCATTTATTTCTGTGCACTTTCCAGT
GCAACTAACCATTATCTTGAATTTTTTTCAATGGATTCCAACAGGGAGAATGGATTTTAT
CTGGCAGAGATGGCTACCAAAACTCTCAATTTATTAAGTTATATATGTATTCTGTGAACT
GTGTAAACGTTGGGACTTCTAAGGACCCTTTCGTTACACAACTTTCAAATTTTGCAATTA
TTTTTGGCAATGAGCTGGATGCAGAGGTATGTTCCATCATATGCATAATGCATGTCCTGA
AACTTGAATAAAATAGTCTAAAACTGTAACATAAGCACTTGTTCTTTTCTTTTCAGGTTT
TATCGACGACGATGGATCTCTTTGTTGCAAGGACAATGATAACAAAGGCATCTCTCGTAT
TCCGTGGACGAATTGAAATTACAGAAAGTCAGGTTGACCTTCTTGGCAAATGAAGAACTT
CCATTTTCATGGTTTTACATTAATGTAGCTAATACCTAATATTGTGATTCCAGCTGGTGT
TGCTGAAGAGCTTTCATGTTAGGCTCATGAGCATAGTACTTGATGTTGATGTTGATCCCT
CAACTACACCTTGGGATCCCGCAAAAGCATACCTCTTTGTCCCTGTAGGAGCTGAGAAGT
GTACAGATCCTTTAAGAGAGATTGATTGGACTTTGGTTAACAACATTGTTAACACTGATG
CCTGGAACAATCCACTTCAGAGGGCACGCCCAGATGTCTATCTAGGCACCAATGAACGAA
CACTTGGTGGGGATAGGAGGGAATACGGGTTTGGGAAATTGCGCCATGGGACTGCTTTTG
GACAAAAGGCCCATCCTACTTATGGTATTAGGGGAGCTATTGCTGAATTTGACATTGTGA
AAGCATCTGGATTAGTTCCTGCTCGTGATAGAGGACATTTTAGTGATTATCAGAACCAAG
GCAAGTTGTTCATGGCAGATTCATGTTGGAATGCTAAAGATCTTGCTGGAATGGTTGTCA
CTGCTGCCCACTCAGGGAAGAGGTTTTATGTGGACTGCATTTGCTATAACATGAATGCAG
AAAATTCATTCCCTAGGAAAGAAGGCTACCTGGGGCCATTGGAGTATAGTTCATATGCTG
ATTACTACAAGCAGAAGTAAGATGACCTTTTATTTAATTCTGAAATCAAGGAGAGTGGCG
CTTTAGTTTTTTTTACTCTTGAGTTCCCCATTTTCCTTCCCTTTTATGGCTTTACAACTT
TAGAGAAATACAGCATGATTCACTGTCTTGTTCTCAGGTACGGTGTGGAGTTAATCTATA
GGAAACAGCCTCTTATACGGGCCCGTGGTGTTTCATATTGCAAGAATCTTCTTTCTCCTA
GATTTGAGCATTCTGACGGTAAAGTTATGCAGTCATTTTGTTTTATTATTTAATATTTCA
TTCTGAGCAGTGGTATATGACAATATTTTGAAGGAAAATAAACTAAAGTCTTATGTGATT
ATTATGCTACCATTTGTTCAACAGCTAGAGAAGGTGACTTCTCTGAGAACCTTGACAAAA
CATACTACGTGTATTTGCCACCTGAGTTGTGCCTTGTGCACCCACTTCCTGGATCACTAG
TTCGTGGAGCTCAGAGGTTGCCCTCAATAATGAGAAGGGTGGAGAGCATGCTTCTTGCAG
TTCAATTGAAGGACATAATTGATTACCCTGTTCCTGCAACTAAGGTAATCTCAGCATCCT
TGACTACCCAAATGGTCATTTTTAGGAAAAGCATCTTATGTCCCCCCTGGTAGTCCCTTG
CATTTTCTTACCTTTTTATAACACACCATTCTCATCTAGTGACTATGTGTTAAATAGGGC
ATCTAGCTTTAGTGGGTTCTGCTTGTTAGCTAGAAGACAGTAGCACATGTGACATGACTT
CACACCGAATGTCAAATGTGGCATATTACCACAGGAGGCCCACAATTATCTTGAAATCTT
GAATTTTGATTAGTGTTGGTAGGCAAGTGATAAACAAGGATTCACTCAGCATCCATAATT
TATGTTAGTTTTGAAATAACAGGTAATCATCCTAAACTAAAGGGTGCTTGTAAGGACTAT
ATTTCCAAAAGAATGATTAATTTTGGGAGGTTGCTGATTAACTGTATGCCATGTATCATA
TAGGGGGTACATGGTATTTTTAATTTTCTATCTGCTCCCTATTTTGCATTTCAGTGCCTC
CCTGGAGTGCTCACCTAATATTTTCCTCTACTCTTTTTGACTCGTTGCATGTGGGCCAAA
AATATAATTTTATTTTTGAAAAAAATGCTTATATATGCTTGTTGATTCATAAATTCACAA
GTGCTTGTTGGGGTTCATGGCAGATACTAGAAGCCTTGACTGCTGCATCATGCCAGGAGA
CATTATGCTATGAAAGAGCAGAGCTGCTGGGTGATGCATACCTGAAATGGGTCGTGAGTA
GATTCCTCTTCCTAAAATATCCTCAAAAGCATGAGGGACAGCTTACAAGGATGCGGCAGC
AGATGGTTAGTAACATGGTCCTGTACCAATATGCTCTGAATAAAACCCTCCAATCATATA
TTCAAGCAGACCGGTTTGCTCCATCAAGATGGGCAGCTCCAGGAGTGCTACCTGTATTCG
ATGAAGAGTCTAGAGAGTATGAACCTTCCATCTTTGACGAGGAATCAACTGGTTGCGAGT
TACAGAAGGAATCCTATGATGACTATGCAGATAACATGCAAGAAGATGGTGAAATTGAAG
GAGACTCTAGCTGCTATCGGGTTCTGTCGAGCAAAACTTTAGCGGATGTTGTTGAGGCAC
TTATTGGGGTGTATTATGTAGCAGGAGGGAAAATCGCTGCAAACCACCTGATGAAATGGA
TTGGAATTCATGCAGAGTTGGATCCTGAAGAGATCCCACCTCCAAAGCCATATGACATTC
CTGAGAGCATAATGAGAAGCATCAACTTTGACACGTTGAAAGGTGTCTTGGGTATCGAAT
TCCAGAATAAAGGTTTACTTGTTGAGGCCATAACACATGCATCGAGACCATCTTCTGGTG
TTTCCTGTTACCAGCGTTTGGAATTTGTTGGTGATGCTGTGTTGGATCATCTCATAACCA
GGCATTTGTTTTTTACATATACTGACCTACCTCCTGGCCGCTTGACTGATTTGAGAGCTG
CAGCTGTTAATAATGAGAATTTTGCAAGGGTTGCAGTTAAGCATAAGCTGCATGTACATC
TTCGCCATGGATCATCTGCATTAGAAACACAGGTAGGTATTTTTCTTTGTGGTGACAAAC
TAGACATTGTTGGTAGGTCTTGTTTGATTAGGAAGAACCTTTTTCCTCTTCTTTTCTGAA
AGCAATGCTGACTCTTAATTCAATCTTCCGTAGATTCGAGAGTTTGTGAAAGATGTCCAA
GAGGAGCTTTTGAAACCAGGTTTCAATTCTTTTGGGCTTGGGGATTGTAAGGCTCCTAAA
GTTCTTGGTGACATTGTTGAGTCGATTGCTGGCGCGATATTCCTGGATAGTGGATATGAT
ACCTCAGTTGTCTGGAAGGTAATCATTTCTGGACTGTTTGAAAGGGATCTTTGTTGAAGT
GCTCATTCGATATAAGTTCTCTAAATAAAACTATTCTGCACCAGGTTTTTCAGCCACTCC
TTCATCCAATGGTGACGCCAGAGACCCTTCCGATGCATCCAGTTAGGGAGCTCCAAGAAC
GCTGCCAACAGCAGGCTGAAGGCCTGGAATACAAAGCATCCCGAGCAGGCAACATAGCTA
CTGTTGAAGTATTTGTTGATGGTGTTCAGATCGGTGTAGCTCAGAACCCTCAGAAGAAGA
TGGCACAGAAGTTGGCAGCGAGGAATGCACTTGTGGTCCTGAAGGAGAAGGAAACCGCAA
CAAAGAAAGAAGATGAAAGGGATGGCGAGAAGAAAAATGGTGCTCAGATGTTCACCAGGC
AGACCCTGAACGACATCTGCTTGAGAAGGCAGTGGCCAATGCCTCAGTACAGGTGCGTAA
ACGAGGGTGGCCCTGCCCATGCTAAAAGATTCGTCTATTCGGTGAGGGTGAACACTTCTG
ATCGTGGATGGACGGATGAATGCATTGGAGAGCCAATGCCTAGTGTGAAGAAGGCTAAAG
ACTCTGCTGCAGTTCTTCTCCTCGAGCTTCTGAATAGAGATTTCCCTGACAAGCCTGACG
GTAAGCAGCCGTAGGCACTGTGGTTGTTATTGGTGGTGGCATTGTGGGCATTTGTGGTGT
TAGGCATTCAGCATTCTTACACAAACACAAAATTAATTACCCATTCAGTGCTCCTCAGCT
TTGGCTAATAAGGACATAACCAGAGCTGGTGAGTGAGAGTAGAGGATTATTTTTACCTGC
GCTGGCGATTATAGTGGTGAGATGTGATAAATAGGAGCCGCGATAGAAAAAGGATAGCTT
GATAGCATAGGATAGGCGCGGGGCCTCATAATTCTGTCGTGCAATGTGTAAACAAAACAA
TGCATTAATCCAATAAATTTATATTACCATTGCGCTGGCATGCTATGGATTTGGTGAACA
TCTTATTTCTCCTCTTAATTGACTCAAAATATCGAACTCTATTGGTGTTGCCGTTCAAAC
AAGTCTGAAAACTCCATTTAAGATGACACTAATATGGGAACATGCTATGAAAAGTTTGAT
GCAAAGTCCAGCAGCTGAACAAACAGGGCATCTTATGCAAACCCACGACGAAACGCCATA
AAAAAAAACACGATACTGAAATGGGGGAAGAGAGGTGGTGCCAATGCAGCAGCAGGAGGG
GGCTTCAGGCCGTGAGCTCCATGATGGCGCTCACAATGTCGCCGTCGTGCGCCTTGAGCG
CCTTGACGGCCTTGGCCCGCGACACGCTGGCCTGCGTCATGACGAGGTCGATGTCGCGGG
GCTCTATCCCTGTCTCGTCCACCTCTTCCTCCTCGTCGGCCGGCGCCGCCGCCGCCGCGT
CCGGCTTGGACATCACCTTGCTCAGGTCTTGCATCCTGAACTGCTGCGCGGCCTGCGCCT
GCAGCTGGGAGCTCAGGTCCTCGATCTTGGCCTCCCCGAATATGACGTACGTCTCCGACG
TCGGGCTCTTGAAGACGTCAGGCTTGGACACCACGAACAGTATCT
