# Supplementary material for: SRAssembler: Selective Recursive local Assembly of homologous genomic regions
Source: BMC Bioinformatics. 2019 Jul 2;20:371. doi: 10.1186/s12859-019-2949-4 (PMC6604332; doi:10.1186/s12859-019-2949-4)
Supplement: Supplementary file 3 — Scripts and files for complete replication of results. Unpacking this tarball will create directories and scripts that, when executed, will download all necessary reads and perform all of the experiments described in this manuscript. The scripts will reproduce all of the tables and figures in this manuscript except for the workflow diagram. (TAR 340 kb) [file 12859_2019_2949_MOESM3_ESM.tar › SRAssembler_manuscript/sequences/Os04g52130.1.gene]

>LOC_Os04g52130
CCACTACCCCGCGTCGTGCCTTTTGACTCCTCCCACCTCAAAACCGCGGGCCGCATCCCG
CGCCGCCGCCGCCCACCGGCGGCAACCACCCGCCACCGCGAGCGAACACCCCTATATAAA
CCGCCACGCCACGCCACGGCCACCAACTCCGAACACGACATGGCGCCCTCTCTCCTCACC
ACCCCGTCCCAGGCCCTGGCCCTCGCCCCCGGCGCCGCCGCCAGCCGCGTCGGCGGCGGC
GGCGGCGGGTCGGCGCGGGTGAGCTTCCCGTCCGGCCGCGTCCAGCGCCGAGGCGCGCTG
GGGATGCGGGTGCGGGCGTCGGTGGCGATCGAGAAGGAGACGCCCGAGAGCGAGCCGCCG
CCGACGTTCCTGCGGGAGGACGGGTCCGGGGCGGGGTCCGGGTCGGTGCGGGAGCGGTTC
GAGGCCATGATCCGCCGCGTGCAGGGGGAGGTGTGCGCGGCGCTGGAGGAGGCCGACGGG
AGCGGCGCCCGGTTCGTGGAGGACGTGTGGTCGCGCCCCGGCGGCGGCGGGGGCATCAGC
CGGGTGCTCCAGGACGGCCGCGTGTTCGAGAAGGCCGGGGTCAACGTCTCCGTCGTGTAC
GGCGTCATGCCCCCCGACGCGTACCGCGCCGCCAAGGGGGAGGCCGGCAAGAACGGCGCG
GCGGCAGATGGCCCCAAGGCTGGGCCCGTGCCCTTCTTTGCCGCTGGCATTAGCTCGGTA
AGGCACAATTACTGGTTCATTTTGAGTGAGAATTTTAGGTGATTTTGCAGTTCTAGTCAT
TGCATTGCCGTCAGAGATTTGGATTTCTTAGCATCAGGGGTAGTACACTACACTACGATT
CCATTCTTCAGCTTTGTTGGCATCCGAGATTCCGAGTGCAAGTGAACTGTTTAGGTGGTC
AGTAAAATTTGGGAGTCTTTACATCGCAGTTGTGTGAATGATTTGGCTATTGTGGGTGTT
TACTGTTCACAATGTCCATTTTTAAACTTCCATGTGCTGTTTGACAATAACAAACAGTTG
TTGAGAAGGAAGTGTTTGCTAGATTAGTGTTTGCTTTTCTGTTTGAAATGTAGTGATGTC
ATTGCTATCTTATTGTGAGAACTTGAAATGCATAACTTTGAATTTGGATATGTAGTTAAG
CATTTGAATGATGAATTTAGATGAGCCCGATATTCTATCGTCTTCCTGTATATTCTCATA
AGAGACTAGGAATTCTCATATATCGGAAAATTATGTTTTTAAGAAATTTGGAACATGCTG
CATTTTGTTAGATGCTTCAGCTTCAGCCATCATTTGAAGAACTGCGGTGACCATGTTTGC
CATGCCTGTGCAATATTTCCTACTGTCTCTTGTATCCCAAGCACTGGTGACTGGTCCACT
GTCTTGTGCTACTGTTTATGTGCTACTAATTGGACCAGTAGAGTTATAAAGAGCTAGATC
TTTAGCCAAACTTTGTATTTTTGTTCCACGATTAAACACACTCACTCTTGTTTCAACATA
TCATACCTTTCCAGTAATGGAATTATTCCTTTTATCTGCAGGTTCTTCACCCCAAGAACC
CATTTGCTCCAACATTGCATTTTAACTACCGCTATTTTGAGACAGATGCACCGAAAGGTA
TTTGTGCGAACAATATACACTGCATAATTTTAGTTTCATCAAGTGTAGGTCAATCTTAGC
AATTTTTATGATTACTTTCTTTTTCCGCCTGCAGTTGATATGTTCTCTGTTCTATCCTCT
TTAAATCTTTTGTTTAGATATACATGTGAATGAAGCTAGATTTTTTTTTTGAAAAAAAAA
CTGGATATCTGTATGAGACATAGAGCAATTCTATTTACAGTAATGAGTAAATATAAAACT
CTTAACATTCTCCTATATATTACGATTAATTTACATTTGGTTGGCCATTTAAACCACCTT
TATTATCAGGAACTGCGAATCTCATCATGCAGATTATTAATTCATAATGCTCTACTGCAG
ATGCTCCTGGTGCACCAAGGCAATGGTGGTTTGGAGGTGGTACTGATTTGACTCCTTCAT
ATATCATTGAAGAGGATGTGAAGCATTTCCATTCTGTATGTAACAGTTCCTGCACATTTC
AAAGCCATATGTCCTAGACTCCTAGGATCAAGAGTTTTATTTCCCTCACGTAGCCAAAAC
ACTGTTATTTGCTACTTCGTATACATGGAACTCATTTAATTTTTATGCCTTTTCAGGTTC
AAAAACAAGCGTGTGATAAGTTTGACCCAAGTTTTTACCCGAGATTCAAAAAATGGTGTG
ATGATTATTTCTATATTAAGGTACATTCAGTTTCTTATTGCGTGCTATAGCAATTAAGAA
AGGTTCTTTAATCTCTGCATATGCTGCCTTTATTTGGACACTTCAATTCTACTATTTTTT
TACATCATTTTCTTTGATAATTTATCATTGATCTTGTGCCTTCATGGTTTTCACTGTAAA
TTAGTATTTCTGAAGACAGTTGTTACCTTGTTTGAATAATTGGAACTTTGGATGAAGCAA
CCATTTTTTCCCTACATTTTGTTCCCTGTGTTGAATATTCATGGTTTGTCCTTCAATGCA
GCACCGTAATGAGCGTCGGGGGCTTGGTGGAATATTTTTTGATGATCTTAATGACTATGA
TCAAGAAATGCTTCTCAACTTTGCTACAGGTAAAAGTCCTTACTAGAATGACCACACAAA
CTTAATTTTATGAATTAGCTTGTAGAGATGTGCCGGAACCGGTCTTTCATAAGACAGGGA
TTTCTGTCAGTTTGTTTCAGGAATTAGTTCAGATAGCAGGGATATATACATGCTCTTCCT
CTTTTAGTATCTAATTGTTTGAGCCTTTTTTCAAACCCAAGTGGCACTACTATATTGATG
TTGGATGACCCAGTGAACACTGGTTAAAATGGACCCAATGTTTAAGTTTTCGTTCTCTAT
GTTGACAAACAGATTGTTTTGTCTATCTACAGAATGTGCGGATTCTGTTGTTCCTGCATA
CATACCAATCATTGAACGCCGGAAGGACACTCCATTTACTGAGGAACACAAGGCATGGCA
ACAACTGAGGAGAGGTCGCTATGTGGAGTTCAACCTTGTAAGTGATCTTAGATGAACACA
GCTAGAGTCTCACTGCAGTATCTGTTTCTGATTCCAGTGTTGCTTCTTGTGAAGGTATAT
GATCGCGGTACCACATTTGGCCTCAAGACTGGGGGGAGGATTGAGAGTATTCTGGTTTCT
CTTCCACTGACTGCACGATGGCAGTATGATCATGTAAGCTAAAATGCTCCTTTGCCTTGC
CAATTCAATAAACATCAAAGTATTTCATGCTTTCAGCTTTAAAACAATACAAAATTTAAT
ATCAAATAGTGAGCATATACTGTTGAATATGATATATTCTCGGCAAAGATCATGTTACAT
GACACATTTTCATCCTCGGGGAGTCAGTCAGGCAGGCAGGTTTCCTAATGTGCCATTTAC
TTGCAGACACCTGAAGAGGGAACTGAAGAACGGAAACTTCTTGACGCGTGCATAAACCCA
AAGGAATGGCTCGATCTCTGAACAGCTTGATTTCGTTCGTTCGTCCAATCGTTTGTTAGC
TTTCCTCGCACTCTGTAGCCTTACGATCTCCAAACATGTGTAGTTCTTTTACTTGTAGAA
TCCTGAATAAGTGTATGATGCAATGCGGGTGTTTTGTTTCATCTGTCGATGCTGTTGAGC
TTTGTAACTGTGGTATCAGTTTCTCTCTTTTTTTCGAGTGAATGAAATATAGCCGGTGAG
CCTTTTCCCAAAGAGTGGCAAAAATTTGCTGTCTATTTATCTCATGGTTCCCAATATTTG
TGTCTAATGTCATTGATTCAAATCCAAAAAATATAAACATAGCTTGAAACCTTTCAAATA
