# Supplementary material for: SRAssembler: Selective Recursive local Assembly of homologous genomic regions
Source: BMC Bioinformatics. 2019 Jul 2;20:371. doi: 10.1186/s12859-019-2949-4 (PMC6604332; doi:10.1186/s12859-019-2949-4)
Supplement: Supplementary file 3 — Scripts and files for complete replication of results. Unpacking this tarball will create directories and scripts that, when executed, will download all necessary reads and perform all of the experiments described in this manuscript. The scripts will reproduce all of the tables and figures in this manuscript except for the workflow diagram. (TAR 340 kb) [file 12859_2019_2949_MOESM3_ESM.tar › SRAssembler_manuscript/sequences/Os06g04000.1.gene]

>LOC_Os06g04000
CCGTCTTCCCCAAAGACTCGAGACTTCTCTACGCTTCTCCTCGCCGCCGAAACGAAGCAA
CCCGTCGCCTCGCCGCCGCCGCCATGGTAAGCCCTCGCCGCTCGAATCTCACTCTCCCTC
ACCGGAAAATCTCTTCCCTGTGGCTGACCGGAGGACCGATTGATCTCCGCCGCAGTCGGT
GACGCTGCACACGAATCTCGGGGACATCAAGTGCGAGGTGTTCTGCGACCAGGCGCCGCG
GACGGCGGAGAACTTCCTGGCGCTGTGCGCGAGCGGCTACTACGACGGCACCATCTTCCA
CCGCAACATCAAGGGGTTCATGATCCAGGGCGGCGACCCGACGGGCACGGGGAAGGGGGG
CACCTCGATCTGGGGGAAGAAGTTCGCCGACGAGTTCAGGGAGTCGCTCAAGCACAACGC
CCGCGGGGTGATGTCGATGGCGAACAGCGGGCCCAACACCAACGGGAGCCAGTTCTTCAT
CACCTACGCCAAGCAGCCTCACCTCAACGGCCACTACACCGTGTTCGCCAAGGTCATCCA
TGGATTCGAGGTGCTCGACCTCATGGAGAAGGCGCAGACGGGGCCCGGCGACCGCCCCCT
CGCCGAGATCAGGCTCAACCGCGTCACCATCCACGCCAACCCTCTCGCCAACTAATCCTA
TCTACTCCATCTAGTTTAAAATCTTTGGAATTCTGATTGCTTTTTTCTGTGTGGATGTGT
TGTGTTCTGCTGCTATCTGAATCTTTGTTGCAAGAACACCGTACAAACTGAGTCTGTAAC
TGATATCCCAAAAAGTGTTTGGCTTCACGATTGATGCATCTGCAGACTTGGGTTTTGTGA
TTGTGTTTTCATGTTTCAACTGGCTGTGTGATCTATGGCTAAGTACATCAATTAAGCTAC
TACTCCCTCTGGTTCTATAATAATTGACTTTTTT
