# Supplementary material for: SRAssembler: Selective Recursive local Assembly of homologous genomic regions
Source: BMC Bioinformatics. 2019 Jul 2;20:371. doi: 10.1186/s12859-019-2949-4 (PMC6604332; doi:10.1186/s12859-019-2949-4)
Supplement: Supplementary file 3 — Scripts and files for complete replication of results. Unpacking this tarball will create directories and scripts that, when executed, will download all necessary reads and perform all of the experiments described in this manuscript. The scripts will reproduce all of the tables and figures in this manuscript except for the workflow diagram. (TAR 340 kb) [file 12859_2019_2949_MOESM3_ESM.tar › SRAssembler_manuscript/sequences/Os03g22340.1.cds]

>LOC_Os03g22340.1
ATGGCGCGCGGCGTGGCGGCGGCGGCGGGGGGCAAGGGCGGCGCCGGGAAGAAGAAGGGC
TCCGTCACCTTCGTCATCGACTGCGCCAAGCCCGTCGACGACAAGATCATGGAGATCGCG
TCGCTCGAGAAGTTCCTGCAGGAGCGCATCAAGGTCGCCGGAGGCAAGGCCGGCAACCTC
GGCGAGTCCGTCACCGTCTCCCGCGACAAGACCAAGGTCACCGTCACCTCCGACGGGCCC
TTCTCCAAGAGGTACCTGAAGTACTTGACCAAGAAGTACCTGAAGAAGCACAATGTGCGT
GACTGGCTACGGGTGATTGCATCCAACAAGGACCGCAACGTGTACGAGCTCCGGTACTTC
AACATCGCCGAGAACGAGGGCGAGGAGGAGGATTAG
