# Supplementary material for: SRAssembler: Selective Recursive local Assembly of homologous genomic regions
Source: BMC Bioinformatics. 2019 Jul 2;20:371. doi: 10.1186/s12859-019-2949-4 (PMC6604332; doi:10.1186/s12859-019-2949-4)
Supplement: Supplementary file 3 — Scripts and files for complete replication of results. Unpacking this tarball will create directories and scripts that, when executed, will download all necessary reads and perform all of the experiments described in this manuscript. The scripts will reproduce all of the tables and figures in this manuscript except for the workflow diagram. (TAR 340 kb) [file 12859_2019_2949_MOESM3_ESM.tar › SRAssembler_manuscript/sequences/Os05g36260.1.gene]

>LOC_Os05g36260
GCAGTTCGCTGCTGCACGTTGAATTGAGAGGCGCCGCACAGCTGGAGTAGCTCGGAGCGA
GCACTCACTCCGCGCGCGCGGCCAACGTGCGGAACGGCAGTGACGCACGCGGGGAAGTTT
CCCACCGTCGTCCCGCGCCACGGGCGCAGCAAGCACCGGCACCGGCAGCACCGCACATGC
CATCCATCCGCCCCGCGTTAGCCGCGGCCCACCCCTTCCCCACCACCACCAACCCAGACC
GGCCGCGGCCTATATAATTCCCGGCGCGCCGCGCGCTTCGGTCGATCATCGTCCACCGGT
CGTACTCGATCGTATCGTATAGTCGTCTGTACAAACCAACCGACGCGATCGTACTACGCT
AGCTAAGACAGGATGAGCAGCGAGAATGGAGAGAACGGACACGGCGCCGCCGACGAGGTG
GTGGAGCCGTATCAGCAGACGCCGCGGCCCGGGCCGAAGCTGAACGAGAGGATCCTCTCG
TCGCTGTCGCGGAGGTCCGTCGCCGCGCACCCGTGGCACGACCTCGAGATCGGCCCTGAT
GCTCCCGCCGTGTTCAACGTCGTAAGTGCACGCCCTGTTCTTTTGCATCCTCCTCCAGCT
CCAGCTTAATTATTCCGTTCTTTGCCGCCCGGCCGCTGGCGATGATGACAGCTTTGTTGC
GATGTGTCCCGTGGTGGATTTTTGGCACAGGTCGTGGAGATCACCAAGGGGAGCAAGGTG
AAGTACGAGCTGGACAAGAAGACGGGGCTCATCAAGGTCTGCAAGACTGCAACGCTGCAC
GCATTTCCTCCCACGTCTCTAAAAACTTCTCTCGATTGCATCATGAGCTAAGATCTGAAA
AATCTCGGACAGGTTGATCGGATTCTATACTCGTCCGTGGTCTACCCTCACAACTACGGT
TTCATTCCGAGAACGCTTTGCGAGGACAACGACCCCATGGATGTCCTTGTCCTCATGCAG
GTGAACAGAATTGACGCCCTTAATTTTCTATATGACTCACATTTTCTGCATTTGCTAATT
TGTCTAACGTACAACCTTGTGTTGTTCGCAACCAGGAACCAGTTCTTCCTGGTTCATTCC
TCCGAGCCAGGGCCATTGGTCTCATGCCTATGATTGACCAGGTAAGTAAATCAATCCATT
CATCTCTGCTAAGTCAAACTTTATTAGGGAGAAAAAAATAACTTTTGTCATTTAAGTATC
GGCAACAAGCTTACACTGCACCTGCATTTTTTTCCGTTTCATGAACAGGGAGAGAAGGAT
GACAAGATCATAGCTGTCTGCGCCGATGATCCTGAGTACCGCCATTTCAATAATCTCAGC
GAGCTTTCTCCTCATCGCCTTCAGGAAATCCGGCGCTTCTTTGAAGACTGTACGCCTGCT
TCCTCAGCTCATACGATTGCTACATTTTTTATGCTTGGTATTGCACCTTGATTTCAATTG
TTTTATTCTTGATCAAAATCTTTCAGACAAGAAGAATGAGAACAAGGAGGTTGCTGTCAA
TGACTTCTTGCCTGCTCCGACAGCTCGTGAAGCAATCCAGTACTCTATGTAAGTCCTAAA
CATTTTGCAGCATTGATGTGCATATTACCATGTTGGATTGTTGATGTTCGATGATCCAAT
TTGTTGTCTTATTTTCAGGGATCTGTACGCACAGTACATTCTGCAGAGCTTGAAGCGGTA
GAGCGTATTCCAATTTTTTGATTTACGAATTCTTCCCGTGAGCTCAAGCAAAGAGTGGCT
CTGCAGAACAGTTAAGATCTGATGCATAGCCAAGTTATATGGGTTATGTATGTCAACAAA
TCATTGCTCCCCCCCCCCCCCCCAGAGATGTATTAGTCTGTATTTCGGCATTACTCATTT
GGAAATTTGTTTCAAGGCTTGTGCTTTGATCTATGTACTTCTATTTGTTATTGGAAAAGG
AATTAATATGGCGATTGGTGTTACTTCGCTATTTGATTGGGTTATTATTGTAGCCTGAAT
ATTACATTACAAACCTTCAATTCTGTAGCAATAGCTTTTTATTAGAGAAATTTTACGGGC
TCTTAA
