# Supplementary material for: SRAssembler: Selective Recursive local Assembly of homologous genomic regions
Source: BMC Bioinformatics. 2019 Jul 2;20:371. doi: 10.1186/s12859-019-2949-4 (PMC6604332; doi:10.1186/s12859-019-2949-4)
Supplement: Supplementary file 3 — Scripts and files for complete replication of results. Unpacking this tarball will create directories and scripts that, when executed, will download all necessary reads and perform all of the experiments described in this manuscript. The scripts will reproduce all of the tables and figures in this manuscript except for the workflow diagram. (TAR 340 kb) [file 12859_2019_2949_MOESM3_ESM.tar › SRAssembler_manuscript/3KRice/xCreciprocal]

#!/usr/bin/env bash
set -euo pipefail

processors=${1:-1}
if ! [ "$processors" -eq "$processors" ] 2> /dev/null; then
    printf "Integer processor number required\n" 1>&2
    exit 1
fi

source downloadRiceReads.sh
downloadIRIS_313-11802

for query in ../sequences/At*pep; do
	call="mpirun -np ${processors} SRAssembler_MPI -p ../SRAssembler.params -l small_rice_lib -r processed_reads -q ${query} -o output_Arabidopsisvsrice/out-${query##.*/} -c 0.9 -e 0.5 -E 2"
	echo $call
	eval $call
done

gth_hits() {
	cat ../sequences/Os*.pep > ../sequences/20riceproteins.pep
    for Atpep in ../sequences/At1g0*.pep; do
        at=${Atpep:13:11}
        gth -genomic output_Arabidopsisvsrice/out-${at}.pep/all_contigs.fasta -protein ../sequences/20riceproteins.pep -species rice -gcmincoverage 10 -minmatchlen 20 -prminmatchlen 15 > output_Arabidopsisvsrice/20riceproteins_spliced_onto_${at}all.gth
    done
}
gth_hits

table="Table2.tsv"
printf "Arabidopsis query   Rice target Spliced alignment similarity score  Target coverage   CONTIG OR PROTEIN   Alignment length\n" > ${table}

for Atpep in ../sequences/At1g0*.pep; do
    # Slice out the Atnumber
    at=${Atpep:13:11}
    declare -a myarray
    readarray myarray < <(grep -H "MATCH" output_Arabidopsisvsrice/20riceproteins*${at}*all.gth)
    echo "${myarray[@]}" \
        | sort -gr -k5,5 -k4,4 \
        | head -n 1
done \
| awk -v OFS='\t' '{ if ($6 < 1) { coverage = $6 } else { coverage = "1.000" }; match($1, /(At1g.+)all/, myarray); print myarray[1], substr($3,5,12), $4, coverage, $7, $5}' \
>> ${table}
