# Supplementary material for: SRAssembler: Selective Recursive local Assembly of homologous genomic regions
Source: BMC Bioinformatics. 2019 Jul 2;20:371. doi: 10.1186/s12859-019-2949-4 (PMC6604332; doi:10.1186/s12859-019-2949-4)
Supplement: Supplementary file 3 — Scripts and files for complete replication of results. Unpacking this tarball will create directories and scripts that, when executed, will download all necessary reads and perform all of the experiments described in this manuscript. The scripts will reproduce all of the tables and figures in this manuscript except for the workflow diagram. (TAR 340 kb) [file 12859_2019_2949_MOESM3_ESM.tar › SRAssembler_manuscript/3KRice/downloadRiceReads.sh]

#!/bin/bash
set -euo pipefail
# Each of the functions in this file contains the addresses necessary to download Sequence Read Archives for the Rice 3000 Genomes Project cultivars mentioned.
# Dependencies: wget, gunzip

threads="${1:-1}"

downloadERR() {
# Takes an ERR number, downloads and gunzips paired-end reads for it.
	local number=$1
	local short=${number%${number:(-3)}} # Remove the last 3 characters.
	# If we don't already have the unpacked fastq, download the gzipped file.
	if [ ! -f ERR${number}_1.fastq ]; then
		wget --continue --wait=20 --random-wait ftp://ftp.sra.ebi.ac.uk/vol1/fastq/ERR${short}/ERR${number}/ERR${number}_1.fastq.gz
		gunzip ERR${number}_1.fastq.gz
	else
		printf "ERR${number}_1.fastq is present, skipping download.\n"
	fi
	if [ ! -f ERR${number}_2.fastq ]; then
		wget --continue --wait=20 --random-wait ftp://ftp.sra.ebi.ac.uk/vol1/fastq/ERR${short}/ERR${number}/ERR${number}_2.fastq.gz
		gunzip ERR${number}_2.fastq
	else
		printf "ERR${number}_2.fastq is present, skipping download.\n"
	fi
}

downloadB231() {
	accession=B231
	mkdir -p $accession
	pushd $accession
	for number in {977792..977802}; do
		downloadERR $number
	done
	popd
}

downloadCX357() {
	accession=CX357
	mkdir -p $accession
	pushd $accession
	for number in {620705..620716}; do
		downloadERR $number
	done
	popd
}

downloadIRIS_313-10177() {
	accession=IRIS_313-10177
	mkdir -p $accession
	pushd $accession
	for number in {614797..614816}; do
		downloadERR $number
	done
	popd
}

downloadIRIS_313-10603() {
	accession=IRIS_313-10603
	mkdir -p $accession
	pushd $accession
	for number in {612451..612470}; do
		downloadERR $number
	done
	popd
}

downloadIRIS_313-11643() {
	accession=IRIS_313-11643
	mkdir -p $accession
	pushd $accession
	for number in {630582..630601}; do
		downloadERR $number
	done
	popd
}

downloadIRIS_313-11671() {
	accession=IRIS_313-11671
	mkdir -p $accession
	pushd $accession
	for number in {630970..630989}; do
		downloadERR $number
	done
	popd
}

downloadIRIS_313-11723() {
	accession=IRIS_313-11723
	mkdir -p $accession
	pushd $accession
	for number in {631613..631632}; do
		downloadERR $number
	done
	popd
}

downloadIRIS_313-11736() {
	accession=IRIS_313-11736
	mkdir -p $accession
	pushd $accession
	for number in {631831..631850}; do
		downloadERR $number
	done
	popd
}

downloadIRIS_313-11737() {
	accession=IRIS_313-11737
	mkdir -p $accession
	pushd $accession
	for number in {631851..631870}; do
		downloadERR $number
	done
	popd
}

downloadIRIS_313-11790() {
	accession=IRIS_313-11790
	mkdir -p $accession
	pushd $accession
	for number in {611465..611484}; do
		downloadERR $number
	done
	popd
}

downloadIRIS_313-11794() {
	accession=IRIS_313-11794
	mkdir -p $accession
	pushd $accession
	for number in {611517..611536}; do
		downloadERR $number
	done
	popd
}

downloadIRIS_313-11800() {
	accession=IRIS_313-11800
	mkdir -p $accession
	pushd $accession
	for number in {611637..611656}; do
		downloadERR $number
	done
	popd
}

downloadIRIS_313-11802() {
	accession=IRIS_313-11802
	mkdir -p $accession
	pushd $accession
	for number in {611677..611696}; do
		downloadERR $number
	done
	popd
}

downloadIRIS_313-11812() {
	accession=IRIS_313-11812
	mkdir -p $accession
	pushd $accession
	for number in {611849..611868}; do
		downloadERR $number
	done
	popd
}

downloadIRIS_313-11924() {
	accession=IRIS_313-11924
	mkdir -p $accession
	pushd $accession
	for number in {617233..617252}; do
		downloadERR $number
	done
	popd
}

downloadIRIS_313-15910() {
	accession=IRIS_313-15910
	mkdir -p $accession
	pushd $accession
	for number in {626467..626485}; do
		downloadERR $number
	done
	popd
}

downloadIRIS_313-8326() {
	accession=IRIS_313-8326
	mkdir -p $accession
	pushd $accession
	for number in {614068..614087}; do
		downloadERR $number
	done
	popd
}

downloadIRIS_313-8493() {
	accession=IRIS_313-8493
	mkdir -p $accession
	pushd $accession
	for number in {608037..608056}; do
		downloadERR $number
	done
	popd
}

downloadIRIS_313-8658() {
	accession=IRIS_313-8658
	mkdir -p $accession
	pushd $accession
	for number in {608185..608190}; do
		downloadERR $number
	done
	popd
}

downloadIRIS_313-8665() {
	accession=IRIS_313-8665
	mkdir -p $accession
	pushd $accession
	for number in {608191..608196}; do
		downloadERR $number
	done
	popd
}

downloadIRIS_313-8669() {
	accession=IRIS_313-8669
	mkdir -p $accession
	pushd $accession
	for number in {608197..608202}; do
		downloadERR $number
	done
	popd
}
