# Supplementary material for: SRAssembler: Selective Recursive local Assembly of homologous genomic regions
Source: BMC Bioinformatics. 2019 Jul 2;20:371. doi: 10.1186/s12859-019-2949-4 (PMC6604332; doi:10.1186/s12859-019-2949-4)
Supplement: Supplementary file 3 — Scripts and files for complete replication of results. Unpacking this tarball will create directories and scripts that, when executed, will download all necessary reads and perform all of the experiments described in this manuscript. The scripts will reproduce all of the tables and figures in this manuscript except for the workflow diagram. (TAR 340 kb) [file 12859_2019_2949_MOESM3_ESM.tar › SRAssembler_manuscript/3KRice/xAsrassembleOs07g26940FromRice]

#!/bin/bash
set -euo pipefail

# This script takes a number of processors as its argument.
# Dependencies: SRAssembler, wget, gunzip

processors=${1:-1}
if ! [ "$processors" -eq "$processors" ] 2> /dev/null; then
	printf "Integer processor number required\n" 1>&2
	exit 1
fi

source downloadRiceReads.sh

generatelibraryconfig() {
    # Generate SRAssembler library configuration files
    local cultivarpath=$1
    local cultivar=$(basename "$cultivarpath")
    # The input list of sequence read files must be in interleaved order
    filearray=($(readlink -f $cultivarpath/*.fastq))
    # These variables can be changed, but all the libraries must have the same
    # settings
    insert_size=500
    direction=0
    format=fastq
    # Begin library generation
    rm -f $cultivarpath/${cultivar}.library
    index=0
    while (( index < ${#filearray[@]} )); do
        echo "[LIBRARY]" >> $cultivarpath/${cultivar}.library
        echo "insert_size=$insert_size" >> $cultivarpath/${cultivar}.library
        echo "direction=$direction" >> $cultivarpath/${cultivar}.library
        echo "r1=${filearray[$index]}" >> $cultivarpath/${cultivar}.library
        let "index += 1"
        echo "r2=${filearray[$index]}" >> $cultivarpath/${cultivar}.library
        let "index += 1"
        echo "format=$format" >> $cultivarpath/${cultivar}.library
        echo "" >> $cultivarpath/${cultivar}.library
    done
}

SRAssemble() {
	# Takes query path and cultivarpath as arguments.
	# Takes query type as optional argument
	local extra=6

	local query=$1
	local queryname=$(basename "$query")
	local cultivarpath=$2
	local cultivar=$(basename "$cultivarpath")
	local library=$(readlink -f $cultivarpath/${cultivar}.library)
	local readslocation="processed_reads/${cultivar}"
	local outpath="output/${queryname}_against_${cultivar}"
	local querytype=${3:-"protein"}
	local SRAconfigurationfile="../SRAssembler.params"

	if [ "${processors}" == "1" ] ; then
		local call="SRAssembler"
	else
		local call="mpirun -np $processors SRAssembler_MPI"
	fi

	${call} -p $SRAconfigurationfile -l $library -r $readslocation -q $query -t $querytype -o $outpath -R 200000 -c 0.9 -e 0.9 -E ${extra} -y
}

main() {
	for cultivar in {IRIS_313-11737,IRIS_313-10603,IRIS_313-10177,CX357,IRIS_313-11643,IRIS_313-11671,IRIS_313-11723,IRIS_313-11736,IRIS_313-11790,IRIS_313-11794,IRIS_313-11800,IRIS_313-11812,IRIS_313-11924,IRIS_313-15910,IRIS_313-8326,IRIS_313-8493,IRIS_313-8658,IRIS_313-8665,IRIS_313-8669,IRIS_313-11802}; do
		mkdir -p reads/${cultivar}
		# Download the reads from EBI SRA.
		pushd reads
			download${cultivar}
		popd
		generatelibraryconfig reads/${cultivar}
		SRAssemble ../sequences/Os07g26940.1.cds reads/$cultivar dna &&
		# In order to preserve space on the local hard drive, the reads can be deleted after use, but these lines can be commented out to retain them.
		rm -r processed_reads/${cultivar}
#		rm -r reads/${cultivar}
	done
}
main
