# Supplementary material for: SRAssembler: Selective Recursive local Assembly of homologous genomic regions
Source: BMC Bioinformatics. 2019 Jul 2;20:371. doi: 10.1186/s12859-019-2949-4 (PMC6604332; doi:10.1186/s12859-019-2949-4)
Supplement: Supplementary file 3 — Scripts and files for complete replication of results. Unpacking this tarball will create directories and scripts that, when executed, will download all necessary reads and perform all of the experiments described in this manuscript. The scripts will reproduce all of the tables and figures in this manuscript except for the workflow diagram. (TAR 340 kb) [file 12859_2019_2949_MOESM3_ESM.tar › SRAssembler_manuscript/3KRice/xBalignOs07g26940]

#!/usr/bin/env bash
set -euo pipefail
# This script aligns the 20 hit contigs produced from SRAssembler runs with the reference gene sequence using MUSCLE aligner.
# Dependencies: bioawk, MUSCLE


doAlign() {
	local query="$1"
	for rice in {IRIS_313-11802,IRIS_313-11812,IRIS_313-11671,IRIS_313-8326,IRIS_313-11794,IRIS_313-8493,CX357,IRIS_313-11723,IRIS_313-11643,IRIS_313-10603,IRIS_313-11737,IRIS_313-11800,IRIS_313-10177,IRIS_313-11790,IRIS_313-8658,IRIS_313-8665,IRIS_313-11924,IRIS_313-15910,IRIS_313-8669,IRIS_313-11736}; do
		local fasta="output/${query}_against_${rice}/hit_contigs.fasta"
		local gth="output/${query}_against_${rice}/output.aln"
		local contigs=$(bioawk -c fastx '{print $name}' $fasta) || (echo "No $rice hit" 1>&2; continue)
		for contig in $contigs; do
			local match=$(grep -o -e "^MATCH	${contig}[+-]" $gth)
			local direction=${match:(-1)}
			if [ "$direction" == "+" ]; then
				bioawk -c fastx -v rice=$rice -v contig=$contig ' $name == contig {print ">"rice$name; print $seq }' $fasta
			elif [ "$direction" == "-" ]; then
				bioawk -c fastx -v rice=$rice -v contig=$contig ' $name == contig {print ">"rice$name"rev"; print revcomp($seq) }' $fasta
			else
				echo "Problem with $query and $rice" 1>&2
				exit 1
			fi
		done
	done | cat - ../sequences/${query%.cds}.gene | muscle -out ${query%.1.cds}_in_20cultivars.muscle
}

main() {
	doAlign "Os07g26940.1.cds"
}
main
