# Supplementary material for: SRAssembler: Selective Recursive local Assembly of homologous genomic regions
Source: BMC Bioinformatics. 2019 Jul 2;20:371. doi: 10.1186/s12859-019-2949-4 (PMC6604332; doi:10.1186/s12859-019-2949-4)
Supplement: Supplementary file 3 — Scripts and files for complete replication of results. Unpacking this tarball will create directories and scripts that, when executed, will download all necessary reads and perform all of the experiments described in this manuscript. The scripts will reproduce all of the tables and figures in this manuscript except for the workflow diagram. (TAR 340 kb) [file 12859_2019_2949_MOESM3_ESM.tar › SRAssembler_manuscript/simulated_data/xCsrassembleWith20RiceProteins]

#!/usr/bin/env bash
set -euo pipefail
# This script creates symlinks to Arabidopsis thaliana genes that are orthologous to rice query proteins.
# BLAST+ databases are generated so that SRAssembler results can be searched for the expected Arabidopsis gene.
# SRAssembler is run for each combination of 20 query rice proteins, 20 sets of simulated Arabidopsis thaliana chromosome 1 sequencing reads, and 4 read coverage depths.
# SRAssembler outputs are stored in the "output_SRAssembler" directory.
# It uses blastn to compare the contigs produced by each SRAssembler run to the Arabidopsis ortholog of the rice query.
# The percentage of the orthologous gene covered by a contig from each run is recorded in "targetcompletion_SRAssembler.tsv".
# This script takes an optional argument giving it the number of processors to use.
# Dependencies: BLAST+, SRAssembler, bioawk.


processors=${1:-1}
if ! [ "$processors" -eq "$processors" ] 2> /dev/null; then
	printf "Integer processor number required\n" 1>&2
	exit 1
fi

prepare_blastdb() {
	mkdir -p blastdb blastout_SRAssembler
	pushd blastdb
		ln -s ../../sequences/At1g01040.gene Os03g02970.1.ortholog
		ln -s ../../sequences/At1g01050.gene Os05g36260.1.ortholog
		ln -s ../../sequences/At1g01090.gene Os04g02900.1.ortholog
		ln -s ../../sequences/At1g01230.gene Os07g26940.1.ortholog
		ln -s ../../sequences/At1g01560.gene Os08g06060.1.ortholog
		ln -s ../../sequences/At1g01620.gene Os07g26660.1.ortholog
		ln -s ../../sequences/At1g01750.gene Os02g44470.1.ortholog
		ln -s ../../sequences/At1g01820.gene Os06g03660.2.ortholog
		ln -s ../../sequences/At1g01910.gene Os09g34970.1.ortholog
		ln -s ../../sequences/At1g01940.gene Os06g04000.1.ortholog
		ln -s ../../sequences/At1g01950.gene Os06g04560.1.ortholog
		ln -s ../../sequences/At1g02130.gene Os01g08450.1.ortholog
		ln -s ../../sequences/At1g02140.gene Os12g18880.1.ortholog
		ln -s ../../sequences/At1g02500.gene Os01g18860.1.ortholog
		ln -s ../../sequences/At1g02560.gene Os03g19510.1.ortholog
		ln -s ../../sequences/At1g02780.gene Os03g21940.1.ortholog
		ln -s ../../sequences/At1g02830.gene Os03g22340.1.ortholog
		ln -s ../../sequences/At1g03190.gene Os05g05260.1.ortholog
		ln -s ../../sequences/At1g03475.gene Os04g52130.1.ortholog
		ln -s ../../sequences/At1g03630.gene Os10g35370.1.ortholog
		for gene in *.ortholog; do
			makeblastdb -in ${gene} -parse_seqids -dbtype nucl -out ${gene}
		done
	popd
}

# This function was written to allow easy experimentation with some of the command line options of the SRAssembler run.
do_SRAssembler_run() {
	local query=$1
	local queryname=$(expr "$query" : '.*/\(.*\)\..*')
	local seed=$2
	local coverage=$3
	local blastout=$4
	local processors=$5

	local outputdirectory="output_SRAssembler/seed${seed}_${queryname}_${coverage}X"
	local readslocation="processed_reads/seed${seed}_readsdata"
	local library="reads/seed${seed}_${coverage}X.libraries"
	local SRAconfigurationfile="../SRAssembler.params"

	# Maximum number of rounds SRAssembler will run.
	local rounds="15"
	# This determines how many reads are in the split files created from the input read files.
	local readspersplit="100000"
	# This is the minimum coverage of the query that is treated as successful.
	local mincoverage="0.8"
	# This is how often SRAssembler checks for contigs and reads that do not match the query.
	local cleanround="4"
	# This is the round SRAssembler starts assembling contigs to use as queries.
	# It is set to 2 because the lower-coverage runs benefit from an extra round to collect enough reads to make decent contigs.
	local assemblyround="2"
	# Iff you want to ignore previous data from a disrupted or finished run, set to ' -y '
	local restartrun=" -y "
	# This is the number of extra rounds to continue recursing after finding a hit.
	local extra="5"

	# When experimenting with options, output directory can be easily named after the options.
	#local outputdirectory="output_SRAssembler/seed${seed}_${queryname}_${coverage}X_n${rounds}b${cleanround}R${readspersplit}l${library}c${mincoverage}a${assemblyround}E${extra}"

	# Run MPI version if given a processor number.
	if [ "${processors}" == "1" ] ; then
		local call="SRAssembler"
	else
		local call="mpirun -np $processors SRAssembler_MPI"
	fi

	local run="mkdir -p ${outputdirectory}"
	run+=" && "
	run+="${call} -q ${query} -p ${SRAconfigurationfile} -r ${readslocation} -o ${outputdirectory} -n ${rounds} -b ${cleanround} -R ${readspersplit} -l ${library} -c ${mincoverage} -a ${assemblyround} ${restartrun} -E ${extra}"
	run+=" && "
	run+="blastn -query ${outputdirectory}/all_contigs.fasta -db blastdb/${queryname}.ortholog -max_target_seqs 1 -outfmt 6 > ${blastout} || true"
	printf "\e[31;1m${run} ;\e[0m\n"
	eval ${run}
}

main() {
	prepare_blastdb
	# Write the header to the file tracking the SRAssembler results.
	completionfile="targetcompletion_SRAssembler.tsv"
	printf "Seed\tCoverage\tQuery\tTargetGene\tAlignedLength\tTargetLength\tAlignedPercentage\tIdentity\n" > ${completionfile}

	for seed in {1..20}; do
		for riceProtein in ../sequences/Os*.pep; do
			local queryname=$(expr "${riceProtein}" : '.*/\(.*\)\..*')
			local targetlength=$(bioawk -c fastx '{print length($seq)}' blastdb/${queryname}.ortholog)
			# Make the 'T' and 'G' in the Arabidopsis locus ID lowercase.
			local targetgene=$(bioawk -c fastx '{print $name}' blastdb/${queryname}.ortholog | tr 'TG' 'tg')
			for coverage in {10,20,30,40}; do
				local blastout="blastout_SRAssembler/seed${seed}_${queryname}_${coverage}X.allblast"
				do_SRAssembler_run "${riceProtein}" "${seed}" "${coverage}" "${blastout}" "${processors}"
				# Sort to get longest alignment, then parse that BLAST output line.
				sort -gr -k 4,4 ${blastout} \
				| head -n 1 \
				| bioawk -v OFS='\t' -v coverage=${coverage} -v seed=${seed} -v queryname=${queryname} -v targetlength=${targetlength} -v targetgene=${targetgene} \
					'{ print seed, coverage "X", queryname, targetgene, $4, targetlength, ($4/targetlength)*100, $3 }' \
				>> ${completionfile}
			done
		done
	done
}

main
