# Supplementary material for: SRAssembler: Selective Recursive local Assembly of homologous genomic regions
Source: BMC Bioinformatics. 2019 Jul 2;20:371. doi: 10.1186/s12859-019-2949-4 (PMC6604332; doi:10.1186/s12859-019-2949-4)
Supplement: Supplementary file 3 — Scripts and files for complete replication of results. Unpacking this tarball will create directories and scripts that, when executed, will download all necessary reads and perform all of the experiments described in this manuscript. The scripts will reproduce all of the tables and figures in this manuscript except for the workflow diagram. (TAR 340 kb) [file 12859_2019_2949_MOESM3_ESM.tar › SRAssembler_manuscript/simulated_data/xAgenerateReads]

#!/bin/bash
set -euo pipefail
# This script generates 20 sets of simulated sequencing reads of Arabidopsis thaliana chromosome 1, each representing an average 40X coverage depth.
# These sets are each split into 4 equal parts.
# SRAssembler library configuration files are generated for each combination of 20 read sets and 4 coverage depths (10X, 20X, 30X, 40X).
# Dependencies: wget, wgsim, bioawk


length_of_reads=70
insert_size=340
# The maximum coverage we need is 40X.
maxcoverage=40
# Size of Arabidopsis chromosome 1 times coverage. Derived size with `tail -n +2 reads/TAIR10_chr1.fas | tr -d '\n' | wc -m`
numerator=$(( 30427671 * $maxcoverage ))
# Half as many because paired end.
denominator=$(( $length_of_reads * 2 ))
number_of_reads=$(( $numerator / $denominator ))

generateReads() {
	seed="$1"
	wgsim -e 0.02 -r 0 -R 0.10 -1 $length_of_reads -2 $length_of_reads -d $insert_size -s 50 -S $seed -N $number_of_reads TAIR10_chr1.fas seed${seed}readsleft_${maxcoverage}Xcoverage.fq seed${seed}readsright_${maxcoverage}Xcoverage.fq
}

splitReads() {
	seed="$1"
	for side in {left,right}; do
		bioawk -v prefix="seed${seed}reads${side}_part" -v lines=8693620 'BEGIN {i = 0} NR%lines==1 {i += 10; file = prefix i "X.fq"} {print > file}' seed${seed}reads${side}_${maxcoverage}Xcoverage.fq
	rm seed${seed}reads${side}_${maxcoverage}Xcoverage.fq
	done
}

makeLibraryFiles() {
	local seed="$1"
	local array=(10 20 30 40)
	local index=0
	# Make sure any pre-existing library files are erased.
	for coverage in ${array[@]}; do
		local library="seed${seed}_${coverage}X.libraries"
		rm -f $library
	done
	for coverage in ${array[@]}; do
		# These variables can be changed, but all the libraries must have the same settings.
		local direction=0
		local format=fastq
		# Begin library configuration file generation.
		local library="seed${seed}_${coverage}X.libraries"
		# Use a heredoc with the hyphen (<<-) to suppress tabs.
		cat >> $library <<-EOF
		[LIBRARY]
		insert_size=$insert_size
		direction=$direction
		r1=reads/seed${seed}readsleft_part${coverage}X.fq
		r2=reads/seed${seed}readsright_part${coverage}X.fq
		format=$format
		
		EOF
		# If more libraries need to be made, copy this one to be the basis of the next one.
		if (( $index < ${#array[@]} - 1 )); then
			let "index += 1"
			local next=${array[$index]}
			cp seed${seed}_${coverage}X.libraries seed${seed}_${next}X.libraries
		fi
	done
}

main() {
	mkdir -p reads
	pushd reads
		# Make sure we have the reference chromosome.
		wget --continue ftp://ftp.arabidopsis.org/home/tair/Sequences/whole_chromosomes/TAIR10_chr1.fas
		for seed in {1..20}; do
			generateReads $seed
			splitReads $seed
			makeLibraryFiles $seed
		done
	popd
}
main
