# Supplementary material for: SRAssembler: Selective Recursive local Assembly of homologous genomic regions
Source: BMC Bioinformatics. 2019 Jul 2;20:371. doi: 10.1186/s12859-019-2949-4 (PMC6604332; doi:10.1186/s12859-019-2949-4)
Supplement: Supplementary file 3 — Scripts and files for complete replication of results. Unpacking this tarball will create directories and scripts that, when executed, will download all necessary reads and perform all of the experiments described in this manuscript. The scripts will reproduce all of the tables and figures in this manuscript except for the workflow diagram. (TAR 340 kb) [file 12859_2019_2949_MOESM3_ESM.tar › SRAssembler_manuscript/simulated_data/xBassembleChromosomes1]

#!/usr/bin/env bash
set -euo pipefail
# This script coordinates the assembly of the 20 sets of simulated reads at four read coverage levels and three k-mer sizes.
# It uses the same SOAPdenovo2 parameters that SRAssembler uses by default.
# It does not bother to use k=15 because that was both slow and ineffective with these reads.
# Dependencies: SOAPdenovo2

processors=${1:-1}
if ! [ "$processors" -eq "$processors" ] 2> /dev/null; then
	printf "Integer processor number required\n" 1>&2
	exit 1
fi

make_SOAPdenovo2_configs() {
	# Clear out the old configuration files.
	rm -f reads/*.soapconf
	for seed in {1..20}; do
		array=(10 20 30 40)
		index=0
		# Make new configuration files.
		for coverage in ${array[@]}; do
			# Use a heredoc with the hyphen (<<-) to suppress tabs.
			# Append the parts for this coverage level to the config file.
			cat >> reads/seed${seed}_${coverage}X.soapconf <<-EOF
			[LIB]
			asm_flags=3
			rank=1
			avg_ins=340
			q1=reads/seed${seed}readsleft_part${coverage}X.fq
			q2=reads/seed${seed}readsright_part${coverage}X.fq
			max_rd_len=70
			reverse_seq=0
			
			EOF
			# If there are higher coverages remaining, copy this config file to use as the base for the next level.
			if (( $index < ${#array[@]} - 1 )); then
				let "index += 1"
				next=${array[$index]}
				cp reads/seed${seed}_${coverage}X.soapconf reads/seed${seed}_${next}X.soapconf
			fi
		done
	done
}

do_assemblies() {
mkdir -p output_SOAPdenovo2
for coverage in {10,20,30,40}; do
	for kmer in {25,35,45}; do
		for seed in {1..20}; do
			configfile="reads/seed${seed}_${coverage}X.soapconf"
			outputprefix="output_SOAPdenovo2/seed${seed}k${kmer}_AtChr1_${coverage}X"
			logfile="output_SOAPdenovo2/seed${seed}k${kmer}_AtChr1_${coverage}X.log"
			# The date commands allow you to check how long the assembly takes.
			date > $logfile
			SOAPdenovo-63mer pregraph -s $configfile -o $outputprefix -p $processors -K ${kmer} -d 0 -R 2>&1 | tee -a $logfile
			SOAPdenovo-63mer contig -s $configfile -g $outputprefix -p $processors -M 3 -D 2 -R 2>&1 | tee -a $logfile
			date >> $logfile
		done
	done
done
}

do_blasts() {
	for seed in {1..20}; do
		for coverage in {10,20,30,40}; do
			for kmer in {25,35,45}; do
				contigfile="seed${seed}k${kmer}_AtChr1_${coverage}X.contig"
				makeblastdb -in output_SOAPdenovo2/${contigfile} -parse_seqids -dbtype nucl -out blastdb/${contigfile}
				for gene in ../sequences/At*.gene; do
					local target=$(expr "$gene" : '.*/\(.*\)\..*')
					blastn -query ${gene} -db blastdb/${contigfile} -max_target_seqs 1 -outfmt 6 > blastout_SOAPdenovo2/seed${seed}k${kmer}_AtChr1_${coverage}X_${target}.blast
				done
			done
		done
	done
}

process_blasts() {
	# Set up a main output file for 20 main rice queries
	local completionfile="targetcompletion_SOAPdenovo2.tsv"
	local header="Seed\tCoverage\tKmer\tTargetGene\tAlignedLength\tTargetLength\tAlignedPercentage\tIdentity\n"
	printf "${header}" > $completionfile

	for gene in ../sequences/At*.gene; do
		local targetlength=$(bioawk -c fastx '{print length($seq)}' $gene)
		local target=$(expr "$gene" : '.*/\(.*\)\..*')
		for seed in {1..20}; do
			for coverage in {10,20,30,40}; do
				for kmer in {25,35,45}; do
					# Sort the blast results by their match length, take the best one and parse it.
					sort -gr -k 4,4 blastout_SOAPdenovo2/seed${seed}k${kmer}_AtChr1_${coverage}X_${target}.blast \
					| head -n 1 \
					| bioawk -v OFS='\t' -v seed=${seed} -v coverage=${coverage} -v kmer=${kmer} -v target=${target} -v targetlength=${targetlength} \
						'{ print seed, coverage "X", kmer, target, $4, targetlength, ($4/targetlength)*100, $3 } ' \
					>> $completionfile
				done
			done
		done
	done
}

main() {
	make_SOAPdenovo2_configs
	do_assemblies
	mkdir -p blastdb blastout_SOAPdenovo2
	do_blasts
	process_blasts
}
main
