# Supplementary material for: SRAssembler: Selective Recursive local Assembly of homologous genomic regions
Source: BMC Bioinformatics. 2019 Jul 2;20:371. doi: 10.1186/s12859-019-2949-4 (PMC6604332; doi:10.1186/s12859-019-2949-4)
Supplement: Supplementary file 3 — Scripts and files for complete replication of results. Unpacking this tarball will create directories and scripts that, when executed, will download all necessary reads and perform all of the experiments described in this manuscript. The scripts will reproduce all of the tables and figures in this manuscript except for the workflow diagram. (TAR 340 kb) [file 12859_2019_2949_MOESM3_ESM.tar › SRAssembler_manuscript/simulated_data/xDgenerateFigure2]

#!/bin/bash
set -euo pipefail
# This script runs SRAssembler for 4 rounds with the Os07g26940.1 protein as a query against simulated sequencing reads representing an average of 20X coverage depth of Arabidopsis thaliana chromosome 1.
# The reads found during each recursion round of SRAssembler are mapped to the final hit contig.
# The query protein sequence and the orthologous Arabidopsis cDNA are aligned with a spliced-aligner to the final hit contig.
# The protein, cDNA and read maps are visualized with igv and saved as an image.
# Dependencies: SRAssembler or SRAssembler_MPI, bowtie2, samtools, GenomeThreader, IGV
# Also requires files "igv_prefs" "igv_Figure2.batch"

processors=${1:-1}
if ! [ "$processors" -eq "$processors" ] 2> /dev/null; then
    printf "Integer processor number required\n" 1>&2
    exit 1
fi

seed=15
coverage=20
rounds=4
# Clean round is high so no reads go missing for the figure.
clean=10
query="../sequences/Os07g26940.1.pep"
queryname=$(expr "$query" : '.*/\(.*\)\..*')
targetname="At1g01230.1"
out="seed${seed}n${rounds}_${queryname}_${coverage}X"

do_run() {
	if [ "$processors" == "1" ] ; then
		call="SRAssembler"
	else
		call="mpirun -np $processors SRAssembler_MPI"
	fi

	readslocation="processed_reads/seed${seed}_readsdata"
	library="reads/seed${seed}_${coverage}X.libraries"
	$call -q $query -p ../SRAssembler.params -t protein -r ${readslocation} -o Figure2/${out} -s arabidopsis -n $rounds -b $clean -R 100000 -l $library -c 0.2 -a 1 -f -y
}

do_bowtie2() {
	local directory=$1
	local index=$2

	pushd $directory
		# The matched read files in the directory are taken in as array elements.
		local reads=(matched_reads*.fasta)

		# Align the reads against the indexed reference "genome". The extra ".." is because we pushed down a directory.
		bowtie2 -f --threads $processors -x "../${index}" -1 ${reads[0]} -2 ${reads[1]} -S tmp.sam
		# Convert to BAM format
		samtools view -b tmp.sam > tmp.bam
		# Sort and index the bam file
		samtools sort tmp.bam > ${directory}.bam
		samtools index ${directory}.bam
		rm tmp.sam tmp.bam
	popd
}

map_reads() {
	mkdir -p bowtie2_index
	rm -f bowtie2_index/${out}*
	# The final hit contig will be the standard against which the figure is assembled.
	cp ${out}/hit_contigs.fasta bowtie2_index/${out}finalhitcontig.fasta
	# Build a bowtie2 index.
	pushd bowtie2_index
		bowtie2-build -f ${out}finalhitcontig.fasta ${out}finalhitcontig
	popd
	# Clear out the old mapped reads so the rerun is clean.
	rm -rf ${out}r*_foundreads/
	# Use eval to get $rounds value before brace expansion.
	for round in $(eval echo {1..$rounds}); do
		mkdir ${out}r${round}_foundreads/
		# Grab the reads from each of the SRAssembler rounds.
		cat ${out}/aux/matched_reads_left_r${round}_lib*.fasta > ${out}r${round}_foundreads/matched_reads_left_r${round}.fasta
		cat ${out}/aux/matched_reads_right_r${round}_lib*.fasta > ${out}r${round}_foundreads/matched_reads_right_r${round}.fasta
	done
	for directory in ${out}r*_foundreads; do
		do_bowtie2 "$directory" "bowtie2_index/${out}finalhitcontig"
	done
}

spliced_align() {
	# Use GenomeThreader to generate gff3 files showing the relationship of the cDNA and the query protein to the contig.
	# Use sed to modify the gff3 files for best display in IGV.
	gth -genomic bowtie2_index/${out}finalhitcontig.fasta -cdna ../../sequences/${targetname}.cDNA -species arabidopsis -gff3out -skipalignmentout \
		| tee gth_${targetname}cDNA_against_${out}finalhitcontig.gff3 \
		| sed \
			-e "s/mRNA1.*/${targetname} cDNA/" \
			-e '/.*gene1.*/d' \
			-e '/.*splice_site.*/d' \
		> ${targetname}cDNA_${queryname}_against_${out}finalhitcontig.gff3
	gth -genomic bowtie2_index/${out}finalhitcontig.fasta -protein ../${query} -species arabidopsis -prminmatchlen 15 -gcmincoverage 10 -gff3out -skipalignmentout \
		| tee gth_${queryname}_against_${out}finalhitcontig.gff3 \
		| sed \
			-e "s/mRNA1.*/${queryname} protein/" \
			-e '/.*gene1.*/d' \
			-e '/.*splice_site.*/d' \
			-e '/^##gff-version/d' \
			-e '/^##sequence-region/d' \
			-e "/ID=${queryname}/ s/$/;color=#000000/" \
		>> ${targetname}cDNA_${queryname}_against_${out}finalhitcontig.gff3
}

make_figure(){
	# Generate custom IGV preferences file and batch file to make the figure.
	cat > igv_prefs <<-EOF
	BACKGROUND_COLOR=255,255,255
	CHART.DRAW_TRACK_NAME=false
	DEFAULT_FONT_ATTRIBUTE=0
	DEFAULT_FONT_SIZE=12
	DEFAULT_GENOME_KEY=hg19
	EXPAND_FEATURE_TRACKS=false
	IGV.Frame.ExtendedState=0
	IGV.single.track.pane=true
	IGV.track.height=15
	IGV.track.show.attribute.views=false
	NAME_PANEL_WIDTH=0
	PORT_ENABLED=false
	SAM.COLOR_BY=READ_STRAND
	SAM.DOWNSAMPLE_READS=false
	SAM.FLAG_UNMAPPED_PAIR=false
	SAM.SHADE_BASE_QUALITY=false
	SAM.SHOW_CENTER_LINE=false
	SAM.SHOW_COV_TRACK=false
	SAM.SHOW_MISMATCHES=false
	SAM.SORT_OPTION=STRAND
	TRACK_ATTRIBUTE_NAME_KEY=Glyph
	EOF

	cat > igv_Figure2.batch <<-EOF
	new
	genome bowtie2_index/seed${seed}n${rounds}_Os07g26940.1_20Xfinalhitcontig.fasta
	load At1g01230.1cDNA_Os07g26940.1_against_seed${seed}n${rounds}_Os07g26940.1_20Xfinalhitcontig.gff3,seed${seed}n${rounds}_Os07g26940.1_20Xr1_foundreads/seed${seed}n${rounds}_Os07g26940.1_20Xr1_foundreads.bam,seed${seed}n${rounds}_Os07g26940.1_20Xr2_foundreads/seed${seed}n${rounds}_Os07g26940.1_20Xr2_foundreads.bam,seed${seed}n${rounds}_Os07g26940.1_20Xr3_foundreads/seed${seed}n${rounds}_Os07g26940.1_20Xr3_foundreads.bam,seed${seed}n${rounds}_Os07g26940.1_20Xr4_foundreads/seed${seed}n${rounds}_Os07g26940.1_20Xr4_foundreads.bam
	squish
	expand At1g01230.1cDNA_Os07g26940.1_against_seed${seed}n${rounds}_Os07g26940.1_20Xfinalhitcontig.gff3
	snapshot FigureSimulationReads.png
	#snapshot FigureSimulationReads.eps
	exit
	EOF

	# Use the igv batch file to generate a snapshot of the reads mapped to the contig.
	igv --preferences="igv_prefs" --batch="igv_Figure2.batch"
}

main() {
	do_run
	mkdir -p bowtie2_index
	pushd Figure2
		map_reads
		spliced_align
		make_figure
	popd
}
main
