# Supplementary material for: SRAssembler: Selective Recursive local Assembly of homologous genomic regions
Source: BMC Bioinformatics. 2019 Jul 2;20:371. doi: 10.1186/s12859-019-2949-4 (PMC6604332; doi:10.1186/s12859-019-2949-4)
Supplement: Supplementary file 3 — Scripts and files for complete replication of results. Unpacking this tarball will create directories and scripts that, when executed, will download all necessary reads and perform all of the experiments described in this manuscript. The scripts will reproduce all of the tables and figures in this manuscript except for the workflow diagram. (TAR 340 kb) [file 12859_2019_2949_MOESM3_ESM.tar › SRAssembler_manuscript/simulated_data/generateSupplementalFigure1.Rmd]

---
title: "Simulated reads analysis notebook"
output:
  html_document: default
---

```{r, setup, include = FALSE}
# Load the necessary libraries
library(ggplot2)
library(readr)
library(magrittr)
library(dplyr)
```


Twenty rice proteins that have homologs in Arabidopsis chromosome 1 were used as queries for 20 different sets of simulated Arabidopsis reads at four different levels of coverage. 
The final assembled contigs were BLASTed against the Arabidopsis homologs they were meant to target, and the maximum coverage of the target was calculated.
```{r, include = FALSE}
# Import data.
blastSRAssembler <- read_delim("targetcompletion_SRAssembler.tsv", "\t")
# Use expand.grid to fill in missing values.
# expand <- expand.grid(Seed = unique(blastSRAssembler$Seed), Coverage = unique(blastSRAssembler$Coverage), TargetGene = unique(blastSRAssembler$TargetGene))
# blastSRAssembler <- merge(blastSRAssembler, expand, all = TRUE)
# rm(expand)
# Convert the missing values to zeroes.
# blastSRAssembler[is.na(blastSRAssembler)] <- 0
```

If we want to look at how different the different Seeds can be, we need to facet by gene but show each Seed in the same plot.

```{r, echo = FALSE, message = FALSE}
plotCompareAll20SRAamongSeeds <- function(df){
	# Facet by gene and seed.
	p <- ggplot(df, aes(x = Coverage, y = AlignedPercentage, color = as.factor(Seed), group = Seed)) +
		# Using stat = "summary" and fun.y = "mean" gets us averages.
		geom_line() +
		facet_wrap( ~ TargetGene ) +
		scale_fill_brewer() +
		labs(title = "SRAssembly of target gene as a factor of read coverage depth", 
			color = "Simulated\nreads seed", 
			y = "Percent of gene aligned to contig", 
			x = "Read coverage depth" 
			) +
		theme_bw(11) +
		theme(plot.title = element_text(hjust = 0.5))
	#ggsave("SupplementalFigure1.pdf", plot = p, device = "pdf", width = 85, height = 85, units = "mm")
	ggsave("SupplementalFigure1.pdf", plot = p, device = "pdf")
	show(p)
}
plotCompareAll20SRAamongSeeds(blastSRAssembler)
```


Reads coverage for 10X, 20X, 30X, and 40X were also used to try to do complete assemblies of AtChr1 using SOAPdenovo2 with kmer sizes 25, 35, and 45. The 20 Arabidopsis genes were also BLASTed against the assembly contigs to see what kind of coverage we got.
```{r, include = FALSE}
# Import data.
blastSOAPdenovo2 <- read_delim("targetcompletion_SOAPdenovo2.tsv", "\t")
# Use expand.grid to fill in missing values.
expand <- expand.grid(Seed = unique(blastSOAPdenovo2$Seed), Coverage = unique(blastSOAPdenovo2$Coverage), TargetGene = unique(blastSOAPdenovo2$TargetGene), Kmer = unique(blastSOAPdenovo2$Kmer))
blastSOAPdenovo2 <- merge(blastSOAPdenovo2, expand, all = TRUE)
rm(expand)
# Convert the missing values to zeroes.
blastSOAPdenovo2[is.na(blastSOAPdenovo2)] <- 0
```

Did the full-genome assemblies do significantly better than SRAssembler at finding these genes?

```{r}
# Add the bestSOAP value (the best AlignedPercentage from any of the kmer sizes for the SOAPdenovo2 assembly) to the SRAssembler blast data.
comparison <- merge(blastSRAssembler, blastSOAPdenovo2 %>% group_by(Seed, Coverage, TargetGene) %>% summarize(bestSOAP = max(AlignedPercentage)))
total <- nrow(comparison)
betterSOAP <- sum(comparison$bestSOAP > comparison$AlignedPercentage)
betterSRAssembler <- sum(comparison$bestSOAP < comparison$AlignedPercentage)
same <- sum(comparison$bestSOAP == comparison$AlignedPercentage)

c("How often was the full chromosome assembly better than SRAssembler for finding a gene?", 
	paste(betterSOAP, "out of", total, " = ", betterSOAP / total),
	"And how often was SRAssembler better than the full chromosome assembly?",
	paste(betterSRAssembler, "out of", total, " = ", betterSOAP / total),
	"So they were the same most of the time.",
	paste(betterSRAssembler, "out of", total, " = ", betterSOAP / total)
)
```
