# Supplementary material for: SRAssembler: Selective Recursive local Assembly of homologous genomic regions
Source: BMC Bioinformatics. 2019 Jul 2;20:371. doi: 10.1186/s12859-019-2949-4 (PMC6604332; doi:10.1186/s12859-019-2949-4)
Supplement: Supplementary file 3 — Scripts and files for complete replication of results. Unpacking this tarball will create directories and scripts that, when executed, will download all necessary reads and perform all of the experiments described in this manuscript. The scripts will reproduce all of the tables and figures in this manuscript except for the workflow diagram. (TAR 340 kb) [file 12859_2019_2949_MOESM3_ESM.tar › SRAssembler_manuscript/RNAseq/mouseMuscle.params]

## Vmatch is the default aligner used to find reads.
# 'l' determines how long the alignment must be. Increasing 'l' will make the
# search more stringent, lowering it will find more reads.
# 'e' determines how many errors are allowed. Increasing 'e' will find more
# reads, but also make Vmatch take longer to run.

## In the first round, reads are aligned against the probe. Because this is a
## search for homologous reads, the matches should be allowed to be shorter and
## more error-prone than when searching for reads to extend the contigs.

# If the probe is a protein, it is indexed and the reads are used as queries.
[Vmatch_protein_init]
l=7
e=1
# If the probe is DNA, it is used as a query against the indexed reads.
# Searching the read index is much faster than using the reads as queries.
# Because DNA probes are most likely only going to be used in situations where
# close homology is expected, longer initial matches may be desired than with
# a protein probe.
[Vmatch_dna_init]
l=35
e=3

## During recursion rounds, assembled contigs are aligned to the indexed reads
## to find reads that might allow longer contigs to be assembled.
[Vmatch_extend_contig]
l=13
e=0

## Found reads will sometimes be assembled into a contig that is not homologous
## to the probe, and SRAssembler will extend this contig along with the others.
## The reads found during this extension will slow the assembly step, and can
## even prevent the assembly of correct homologous contigs. During cleaning
## rounds, contigs and reads that are not relevant to the probe are removed.

# First the assembled contigs are aligned to the probe sequence.
[Vmatch_protein_vs_contigs]
l=10
e=2
# or
[Vmatch_dna_vs_contigs]
l=35
e=3

# After irrelevant contigs have been removed, the found reads pool is aligned
# against the remaining contigs to identify the relevant reads. Consider making
# 'l' at least half the average length of your reads. You can also set "l=0" to
# require the entire read length to match an assembled contig.
[Vmatch_reads_vs_contigs]
l=15
e=1

## The assemblers have parameters that can be adjusted to change their tendency
## to assemble contigs in the face of uncertainty. You may use other parameters
## than the ones shown here. Check the assembler manuals for more information.

# SOAPdenovo2 indexes the kmers of the input reads in its pregraph stage.
[SOAPdenovo_pregraph]
# KmerFreqCutoff: kmers with frequency no larger than 'd' will be deleted.
d=0
# -R (optional)  resolve repeats by reads
R

# Indexed kmers are assembled into contigs in a separate step by SOAPdenovo2.
[SOAPdenovo_contig]
# mergeLevel(min 0, max 3): the strength of merging similar sequences during
# contiging.
M=3
# EdgeCovCutoff: edges with coverage no larger than 'D' will be deleted.
D=2
# -R (optional)  resolve repeats by reads
R

# Abyss assembler has only one step for assembly. We do not have suggestions
# for alternate parameters, but they are allowed.
[Abyss_contig]

## The spliced-aligners have parameters that should be set to adjust their
## sensitivity to your probe. Check their manuals for more information.
[GenomeThreader]
gcmincoverage=10
prminmatchlen=15

[GeneSeqer]
x=14
y=16
z=40
w=0.5

## If you use the SNAP gene finder, it needs a Hidden Markov Model to use.
# If using SNAP, the environmentmal variable "ZOE" must be set to the path of
# the SNAP directory, as described in the SNAP manual.
[Snap]
snaphmm=A.thaliana.hmm
