# Supplementary material for: SRAssembler: Selective Recursive local Assembly of homologous genomic regions
Source: BMC Bioinformatics. 2019 Jul 2;20:371. doi: 10.1186/s12859-019-2949-4 (PMC6604332; doi:10.1186/s12859-019-2949-4)
Supplement: Supplementary file 3 — Scripts and files for complete replication of results. Unpacking this tarball will create directories and scripts that, when executed, will download all necessary reads and perform all of the experiments described in this manuscript. The scripts will reproduce all of the tables and figures in this manuscript except for the workflow diagram. (TAR 340 kb) [file 12859_2019_2949_MOESM3_ESM.tar › SRAssembler_manuscript/RNAseq/xrun]

#!/usr/bin/env bash
set -euo pipefail

# Dependencies: wget, gunzip, SRAssembler

processors=${1:-1}
if ! [ "$processors" -eq "$processors" ] 2> /dev/null; then
	printf "Integer processor number required\n" 1>&2
	exit 1
fi

getMouseMuscleReads() {
	mkdir -p reads
	pushd reads/
	for sample in {SRR001361,SRR001362}; do
		short=${sample%${sample:(-3)}} # Remove the last 3 characters.
		# Download reads from European Bioinformatics Institute SRA.
		wget --no-verbose --output-document=- ftp://ftp.sra.ebi.ac.uk/vol1/fastq/${short}/${sample}/${sample}.fastq.gz | gunzip > ${sample}.fastq
	done
	popd
}

doSRAssembly() {
	local processors=$1
	# Run MPI version if given a processor number.
	if [ "$processors" == "1" ] ; then
		local call="SRAssembler"
	else
		local call="mpirun -np ${processors} SRAssembler_MPI"
	fi

	$call -p mouseMuscle.params -l mouseMuscle.library -q ../sequences/MYF6.pep -r processed_reads -o MYF6_against_MouseMuscle -k 11:4:27 -y
}

main() {
	getMouseMuscleReads
	doSRAssembly ${processors}
}
main
