# Supplementary material for: SRAssembler: Selective Recursive local Assembly of homologous genomic regions
Source: BMC Bioinformatics. 2019 Jul 2;20:371. doi: 10.1186/s12859-019-2949-4 (PMC6604332; doi:10.1186/s12859-019-2949-4)
Supplement: Supplementary file 4 — FASTA-format alignment of hit contigs from 20 rice cultivars. The Os07g26940.1 CDS sequence was used as the SRAssembler query against sequencing reads from 20 rice cultivars. The hit contigs were aligned with the reference genomic sequence for Os07g26940.1 using MUSCLE. (MUSCLE 154 kb) [file 12859_2019_2949_MOESM4_ESM.muscle]

>IRIS_313-11802contig1
--------------------------------------------------------------------------------
--------------------------------------------------------------------------------
--------------------------------------------------------------------------------
--------------------------------------------------------------------------------
--------------------------------------------------------------------------------
------------------------------------------------------CCTCCCC-----------TCGCTCCC
TCCGGCGCTCACGGCGACAATGTGGCGA----CTCTCGGCGGCGGCTGGCGATGTGGTCCTCAAACAAATCGAA------
------------------CTCGCGGCCTGGGTGGACGGGGCTTTAAGCCGGACTGTCGAACGCCCATTGTTCGATAGGGT
CGG--TGGAGGGCCCTGTCGAACGCCCCCGGTTCAACAGGCCTCGCGGCGCCGGGTGGTGGG------------------
------------------------CCCTGTCGAACTCCCTCCGTTCGAC-------------------------------
-----------------------------AGGTGACCG------------------------------TGTCGAACGCCA
GCCGTTCGACAGGGCTTTATCGACTGCC--------CGTCGTTCGATAGG------------------------------
-TGCCCTATCGAATTGCACCCGTTCGA---CAGGGACCTACTTTCGCGA---------TTTTCCCCGGTTGGCCAC----
-----------------------------------------TACTTTTGCGATTTTCCATA---------------AAAA
T-----------AATATTAATTCTC------------------AAAAAAAT-------------TCGCTAATCTGCTATT
GCCCTGATATCAATCCAGACGTA--------------------TTTACTCCCAATTTCTCAGACAACAACGAGGAGGCAA
GTTGTTGGTACTGTGGGTGGAGTGAGTAGTACCAAATCCATACCCAATCCACACCCACC---TAGTCCCCGGCTCCCAGC
TGGGTCGCCGGAGAGTGTTCCCTGTAAAACGCAGTCTAGTCTACTACTGTGCGCCCCTCCGCCCACGGAACAATCCAGAA
CGCAACTCGGACTTCTAGATATTTCAATCCCCCACCGGATTTAGTACACCCACCCCGTAC-------ACAATAGGGTATC
ATCATCACACCATCACGAGCGCCACCACCACTCACCACGCGCCACCCACCCCCGCACCGCACGCCAAGATCCGA---CCG
CCGCCGCCGCCGCCGCCGGAGTAGGGAGAGGGAGAGGAGATGGGGCGGAGGGCGGGGTCCTACCCCTACTACGTGGAGGC
GGCGCCGCCGGTGGACGTGAACAAGAACACGGAGTGGTTCATGTACCCCGGGGTGTGGACCACCTACATCCTCCTCCTCT
TCTTCGCCTGGCTGCTCGTCCTCTCCGTCTCCGCCTGCTCCCCCGGGATCGCGTGGACCGTCGTCAACCTCGCCCACTTC
GCCGTACGTCCCGCCTCGCCCCCCGATTCATTCATCCATCCATCCATTCATTGACGGCGAGTTTGCTCCTTCTTTCATTA
GTCCGATCCGTTCTTGATTAGCGCCGCTAGCTAGTCCTATCCTGTCGCGTGTTGGTCTCACGCACCCGATCTGAGAGTCG
CTTCTGCTGCTGTTCTTCTTTGGTACTATCTTTGATGAGATACAGTGGCGGAAGGAATCGAGGAACACACCAACTTGCGG
AGATAATTTTTCTCTTCTTCACAAATATCTTTTTCTCAAAGAAGCGTCGATTTCGCAAGCTGAAATATCAGGGAATAGTC
TTCCTTACCTTTTTCTCTGCTAGTTTGTCTCAAGTATATTCCAACCTTGCAAAAGTCAAAAGAGATTTCTTGGTGTATGT
ACAATCTGTTCAGGTTGGACTTTTCCAAAGTCCAACTACGCCTTCAGTCTAAAACAACTAGCAGTGAGTTGATGCAAGAA
TCTGTTCACTGTTCACATCATTGCGCTAAAAAAAATGTTAAATGTTAAATCCAGATTATGTTATGCGTCGTGCTTTATTT
GTGGACTTGCATACGTTTCTTGATTGTCCTAATTGACAAACGTTGCATTGATAGAATTATGGGTTGACAATTGTCATATG
TTCTTTGTCATACTGGGTGGTTGTGTGTGGCAAATGGTTTGTTGGGCTGGATATGTGCTTGAACAAATTTCTCTATGTAA
CGAAGCAAAGTAATTTTAAGGCCATCAGCAGCAAGTTGCCAAGCACACATTATGTTGGAGTTGATTTAATCTACCATTTT
CTTTCTCCCTTTAACACAATAAAACATTGCTTCTATATCTGTAAGAGGGCTTGAGTTAGATGTCTACAATTTGTAGTCCT
CAACATTCAGCTACTAGTACTACATACTGTATTTAAGTAAATTTTATTTTAATTTTTTTTGGCAGATCACTTATCACTTC
TTCCATTGGAAGAAGGGAACTCCATTTGCTGCTGATGACCAAGGCATCTACAACAGACTAACTTGGTGGGAACAAATTGA
TAACGGGCAGCAACTTACTCGTAATAGGAAGTTCTTGACTGTGGTACCTGTGGTGCTGTAAGTTCCATTTCCATTTCAAC
CTAATGTACTTCATCATGGGATTTTGTTGTAGTTGTAGAAAGAACTCAAAATGTATAATTGTTGTTACAATAAGTATTTC
TGGGGTGGAAGCATCGTCCATTGTGAAGGAATTTATTTTCCTGCC-TTTTTTTTTGTGTGAAACGTGGACAGGAAGGCTG
TCTGGATGATTAACAAACAAGGGTTCATTTTCCTGCTCTTAAGACTATTGTTTGTTTAGTTCCATAAGGCTAGAACTTAT
TCTGATTAGGATTGTGCATGTTTATTTGCATTGCACTTAAATGGAAAGTTTGATTCATATAACTGATGTGATCGGAAGTT
GCATATCAATGTTACTTGCTTTTCACGTTATTCTGTTAGTTCCAGAGTAAGTTAAGAAAGGGTTGTCATCATGATCGAGC
ATCTTCTGACTTAGGAGAAAGTAGATTAGCTTCTTTTTTGTTGAAGTCGCTTTCTGGAATTCTGGTACTATTTTCAGGCA
ATGGCCTTCTGTTAAGATCATGGATATCCTATTAGTAATATCTGTTCTTTGCATTAGTTGATTCTCCTATGATGCTTTTA
ACTCTCAGGCCAACAGAGATGCTCTTTTTTTCTTGAATGGCATGTTCTAAGATATGCTCATACACTTTGTTGCAGGTACC
TGATCGCGTCACACTTGACCGATTACAAACAGCCAATGCTTTTCCTCAACACCATTGCAGTTCTGGTACTAGTGGTAGCA
AAGCTGCCAAACATGCACAAGGTCCGTATATTTGGAATCAATGCAGATATCTGAGGACCATATGAAGAACATCAGGGCAC
AAGCTTCTGTGTGTTTGCAACGAGGGACAAGCGAACTTTGTGCAAACACGGTATCTAAAGTAGTGAAAAAACTAAACTTT
TTCACCACTGCAATCTGTAGTATGTGCATAGGTGTAGGAAGAACCTGTAAATGTTACTGTAGCTTAGAATTTGCCTACAG
GTTGGAGGCTGCTGCATGTTTGCTCATGCCACTTCCTTTAAGAACTCTAGTGGAGAGTGTAGACTGTAACTTAAATAAAC
ATGTAATCTTGTGGATATGGAAAGTTTGGTGGTTGTTAAAATGGTGAACCGGAGTTCAGTTCCTGCAAAAATCTCCCCCA
TTTATGTCAGCACATTGTTGCTGAACGTAGGCTTCGGACTGTTTTTCACAGAATTTCGGT-CTCCTTGAGTGGTGATAAT
TGACAAAACGAATGCTTCTGGAAGAGAGAATGAGCCACGTAACTTGATTGAAAACTCTGTCACTCTTAGGGCCTGTTTAG
TTAGGAAAAGAAAATTTTTAGATGTTACATCGGATGTTTGACCGGATATC-GGAAGGGGTTTTTGGACATGAATGAGAAA
ACTAATTTCATAAATCGCAGAAACTAATTTCATAAATCGCATGGAAACTGCGAGACGAATCTTTTGAGCCTAATTA----
--------------------------------------------------------------------------------
--------------------------------------------------------------------------------
--------------------------------------------------------------------------------
--------------------------------------------------------------------------------
--------------------------------------------------------------------------------
--------------------------------------------------------------------------------
--------------------------------------------------------------------------------
--------------------------------------------------------------------------------
--------------------------------------------------------------------------------
--------------------------------------------------------------------------------
--------------------------------------------------------------------------------
--------------------------------------------------------------------------------
--------------------------------------------------------------------------------
--------------------------------------------------------------------------------
--------------------------------------------------------------------------------
--------------------------------------------------------------------------------
--------------------------------------------------------------------------------
--------------------------------------------------------------------------------
--------------------------------------------------------------------------------
--------------------------------------------------------------------------------
--------------------------------------------------------------------------------
--------------------------------------------------------------------------------
--------------------------------------------------------------------------------
--------------------------------------------------------------------------------
--------------------------------------------------------------------------------
--------------------------------------------------------------------------------
--------------------------------------------------------------------------------
--------------------------------------------------------------------------------
--------------------------------------------------------------------------------
--------------------------------------------------------------------------------
--------------------------------------------------------------------------------
--------------------------------------------------------------------------------
--------------------------------------------------------------------------------
--------------------------------------------------------------------------------
--------------------------------------------------------------------------------
--------------------------------------------------------------------------------
--------------------------------------------------------------------------------
-----------------------------------------
>IRIS_313-11812contig6
--------------------------------------------------------------------------------
--------------------------------------------------------------------------------
--------------------------------------------------------------------------------
--------------------------------------------------------------------------------
--------------------------------------------------------------------------------
-------------CCGGCCGGCGCCTCCTCGGCCTCCTCTCCGGCCTGCTATCCCCTCCCC-----------TCGCTCCC
TCCGGCGCTCACGGCGACAATGTGGCGA----CTCTCGGCGGCGGCTGGCGATGTGGTCCTCAAACAAATCGAA------
------------------CTCGCGGCCTGGGTGGACGGGGCTTTAAGCCGGACTGTCGAACGCCCATTGTTCGATAGGGT
CGG--TGGAGGGCCCTGTCGAACGCCCCCGGTTCAACAGGCCTCGCGGCGCCGGGTGGTGGG------------------
------------------------CCCTGTCGAACTCCCTCCGTTCGAC-------------------------------
-----------------------------AGGTGACCG------------------------------TGTCGAACGCCA
GCCGTTCGACAGGGCTTTATCGACTGCC--------CGTCGTTCGATAGG------------------------------
-TGCCCTATCGAATTGCACCCGTTCGA---CAGGGACCTACTTTCGCGA---------TTTTCCCCGGTTGGCCAC----
-----------------------------------------TACTTTTGCGATTTTCCATA---------------AAAA
T-----------AATATTAATTCTC------------------AAAAAAAT-------------TCGCTAATCTGCTATT
GCCCTGATATCAATCCAGACGTA--------------------TTTACTCCCAATTTCTCAGACAACAACGAGGAGGCAA
GTTGTTGGTACTGTGGGTGGAGTGAGTAGTACCAAATCCATACCCAATCCACACCCACC---TAGTCCCCGGCTCCCAGC
TGGGTCGCCGGAGAGTGTTCCCTGTAAAACGCAGTCTAGTCTACTACTGTGCGCCCCTCCGCCCACGGAACAATCCAGAA
CGCAACTCGGACTTCTAGATATTTCAATCCCCCACCGGATTTAGTACACCCACCCCGTAC-------ACAATAGGGTATC
ATCATCACACCATCACGAGCGCCACCACCACTCACCACGCGCCACCCACCCCCGCACCGCACGCCAAGATCCGA---CCG
CCGCCGCCGCCGCCGCCGGAGTAGGGAGAGGGAGAGGAGATGGGGCGGAGGGCGGGGTCCTACCCCTACTACGTGGAGGC
GGCGCCGCCGGTGGACGTGAACAAGAACACGGAGTGGTTCATGTACCCCGGGGTGTGGACCACCTACATCCTCCTCCTCT
TCTTCGCCTGGCTGCTCGTCCTCTCCGTCTCCGCCTGCTCCCCCGGGATCGCGTGGACCGTCGTCAACCTCGCCCACTTC
GCCGTACGTCCCGCCTCGCCCCCCGATTCATTCATCCATCCATCCATTCATTGACGGCGAGTTTGCTCCTTCTTTCATTA
GTCCGATCCGTTCTTGATTAGCGCCGCTAGCTAGTCCTATCCTGTCGCGTGTTGGTCTCACGCACCCGATCTGAGAGTCG
CTTCTGCTGCTGTTCTTCTTTGGTACTATCTTTGATGAGATACAGTGGCGGAAGGAATCGAGGAACACACCAACTTGCGG
AGATAATTTTTCTCTTCTTCACAAATATCTTTTTCTCAAAGAAGCGTCGATTTCGCAAGCTGAAATATCAGGGAATAGTC
TTCCTTACCTTTTTCTCTGCTAGTTTGTCTCAAGTATATTCCAACCTTGCAAAAGTCAAAAGAGATTTCTTGGTGTATGT
ACAATCTGTTCAGGTTGGACTTTTCCAAAGTCCAACTACGCCTTCAGTCTAAAACAACTAGCAGTGAGTTGATGCAAGAA
TCTGTTCACTGTTCACATCATTGCGCTAAAAAAAATGTTAAATGTTAAATCCAGATTATGTTATGCGTCGTGCTTTATTT
GTGGACTTGCATACGTTTCTTGATTGTCCTAATTGACAAACGTTGCATTGATAGAATTATGGGTTGACAATTGTCATATG
TTCTTTGTCATACTGGGTGGTTGTGTGTGGCAAATGGTTTGTTGGGCTGGATATGTGCTTGAACAAATTTCTCTATGTAA
CGAAGCAAAGTAATTTTAAGGCCATCAGCAGCAAGTTGCCAAGCACACATTATGTTGGAGTTGATTTAATCTACCATTTT
CTTTCTCCCTTTAACACAATAAAACATTGCTTCTATATCTGTAAGAGGGCTTGAGTTAGATGTCTACAATTTGTAGTCCT
CAACATTCAGCTACTAGTACTACATACTGTATTTAAGTAAATTTTATTTTAATTTTTTTTGGCAGATCACTTATCACTTC
TTCCATTGGAAGAAGGGAACTCCATTTGCTGCTGATGACCAAGGCATCTACAACAGACTAACTTGGTGGGAACAAATTGA
TAACGGGCAGCAACTTACTCGTAATAGGAAGTTCTTGACTGTGGTACCTGTGGTGCTGTAAGTTCCATTTCCATTTCAAC
CTAATGTACTTCATCATGGGATTTTGTTGTAGTTGTAGAAAGAACTCAAAATGTATAATTGTTGTTACAATAAGTATTTC
TGGGGTGGAAGCATCGTCCATTGTGAAGGAATTTATTTTCCTGCC-TTTTTTTTTGTGTGAAACGTGGACAGGAAGGCTG
TCTGGATGATTAACAAACAAGGGTTCATTTTCCTGCTCTTAAGACTATTGTTTGTTTAGTTCCATAAGGCTAGAACTTAT
TCTGATTAGGATTGTGCATGTTTATTTGCATTGCACTTAAATGGAAAGTTTGATTCATATAACTGATGTGATCGGAAGTT
GCATATCAATGTTACTTGCTTTTCACGTTATTCTGTTAGTTCCAGAGTAAGTTAAGAAAGGGTTGTCATCATGATCGAGC
ATCTTCTGACTTAGGAGAAAGTAGATTAGCTTCTTTTTTGTTGAAGTCGCTTTCTGGAATTCTGGTACTATTTTCAGGCA
ATGGCCTTCTGTTAAGATCATGGATATCCTATTAGTAATATCTGTTCTTTGCATTAGTTGATTCTCCTATGATGCTTTTA
ACTCTCAGGCCAACAGAGATGCTCTTTTTTTCTTGAATGGCATGTTCTAAGATATGCTCATACACTTTGTTGCAGGTACC
TGATCGCGTCACACTTGACCGATTACAAACAGCCAATGCTTTTCCTCAACACCATTGCAGTTCTGGTACTAGTGGTAGCA
AAGCTGCCAAACATGCACAAGGTCCGTATATTTGGAATCAATGCAGATATCTGAGGACCATATGAAGAACATCAGGGCAC
AAGCTTCTGTGTGTTTGCAACGAGGGACAAGCGAACTTTGTGCAAACACGGTATCTAAAGTAGTGAAAAAACTAAACTTT
TTCACCACTGCAATCTGTAGTATGTGCATAGGTGTAGGAAGAACCTGTAAATGTTACTGTAGCTTAGAATTTGCCTACAG
GTTGGAGGCTGCTGCATGTTTGCTCATGCCACTTCCTTTAAGAACTCTAGTGGAGAGTGTAGACTGTAACTTAAATAAAC
ATGTAATCTTGTGGATATGGAAAGTTTGGTGGTTGTTAAAATGGTGAACCGGAGTTCAGTTCCTGCAAAAATCTCCCCCA
TTTATGTCAGCACATTGTTGCTGAACGTAGGCTTCGGACTGTTTTTCACAGAATTTCGGT-CTCCTTGAGTGGTGATAAT
TGACAAAACGAATGCTTCTGGAAGAGAGAATGAGCCACGTAACTTGATTGAAAACTCTGTCACTCTTAGGGCCTGTTTAG
TTAGGAAAAGAAAATTTTTAGATGTTACATCGGATGTTTGACCGGATATC-GGAAGGGGTTTTTGGACACGAATGAGA--
--------------------AAACTAATTTCATAAATCGCATGGAAACTGCGAGACGAATCTTTTGAGCCTAATTAATCT
GTCATTAGCACATATGTGTTACTG----------------------------TAGTACTTATGGCTAATCATGGACTAAT
TAGGCTCAAATGATTCGTCTCGTGATTTCTCTTCTAATTGTGCAATTAGTTTTTTGTTTTTATCTATATTTAATGCTTCA
TATATATATCCAAACATTCGATGTGAGGCCATAAGTATATATCTTGTTGGGAATGGAAGAAATACATAGGTGTCCCAGGA
GTCTTTTGGTGAGCGACCTCTTCCTTGCACGCTAAAAACATTGCTTGAAGGTTAGTGCCAATATGCCTTGTCCGTTGGTT
GTGACGAGGCAGTGCTTTCAAATAGCTATCTCAAATATAGCGGCCTGAAAAGCGTAGCAGTGGCCTAACAAGCATAACAA
C-------------------------------------------------------------------------------
--------------------------------------------------------------------------------
--------------------------------------------------------------------------------
--------------------------------------------------------------------------------
--------------------------------------------------------------------------------
--------------------------------------------------------------------------------
--------------------------------------------------------------------------------
--------------------------------------------------------------------------------
--------------------------------------------------------------------------------
--------------------------------------------------------------------------------
--------------------------------------------------------------------------------
--------------------------------------------------------------------------------
--------------------------------------------------------------------------------
--------------------------------------------------------------------------------
--------------------------------------------------------------------------------
--------------------------------------------------------------------------------
--------------------------------------------------------------------------------
-------------------------------------------------------------------------AGCTAGT
CAGCTACTCCCTCAGTCCTAAAATATAAGC--------------------------------------------------
--------------------------------------------------------------------------------
--------------------------------------------------------------------------------
--------------------------------------------------------------------------------
--------------------------------------------------------------------------------
--------------------------------------------------------------------------------
--------------------------------------------------------------------------------
--------------------------------------------------------------------------------
--------------------------------------------------------------------------------
--------------------------------------------------------------------------------
--------------------------------------------------------------------------------
--------------------------------------------------------------------------------
--------------------------------------------------------------------------------
--------------------------------------------------------------------------------
-----------------------------------------
>IRIS_313-11671contig2rev
--------------------------------------------------------------------------------
--------------------------------------------------------------------------------
--------------------------------------------------------------------------------
--------------------------------------------------------------------------------
--------------------------------------------------------------------------------
------------------CGGCGCCTCCTCGGCCTCCTCTCCGGCCTGCTATCCCCTCCCC-----------TCGCTCCC
TCCGGCGCTCACGGCGACAATGTGGCGA----CTCTCGGCGGCGGCTGGCGATGTGGTCCTCAAACAAATCGAA------
------------------CTCGCGGCCTGGGTGGACGGGGCTTTAAGCCGGACTGTCGAACGCCCATTGTTCGATAGGGT
CGG--TGGAGGGCCCTGTCGAACGCCCCCGGTTCAACAGGCCTCGCGGCGCCGGGTGGTGGG------------------
------------------------CCCTGTCGAACTCCCTCCGTTCGAC-------------------------------
-----------------------------AGGTGACCG------------------------------TGTCGAACGCCA
GCCGTTCGACAGGGCTTTATCGACTGCC--------CGTCGTTCGATAGG------------------------------
-TGCCCTATCGAATTGCACCCGTTCGA---CAGGGACCTACTTTCGCGA---------TTTTCCCCGGTTGGCCAC----
-----------------------------------------TACTTTTGCGATTTTCCATA---------------AAAA
T-----------AATATTAATTCTC------------------AAAAAAAT-------------TCGCTAATCTGCTATT
GCCCTGATATCAATCCAGACGTA--------------------TTTACTCCCAATTTCTCAGACAACAACGAGGAGGCAA
GTTGTTGGTACTGTGGGTGGAGTGAGTAGTACCAAATCCATACCCAATCCACACCCACC---TAGTCCCCGGCTCCCAGC
TGGGTCGCCGGAGAGTGTTCCCTGTAAAACGCAGTCTAGTCTACTACTGTGCGCCCCTCCGCCCACGGAACAATCCAGAA
CGCAACTCGGACTTCTAGATATTTCAATCCCCCACCGGATTTAGTACACCCACCCCGTAC-------ACAATAGGGTATC
ATCATCACACCATCACGAGCGCCACCACCACTCACCACGCGCCACCCACCCCCGCACCGCACGCCAAGATCCGA---CCG
CCGCCGCCGCCGCCGCCGGAGTAGGGAGAGGGAGAGGAGATGGGGCGGAGGGCGGGGTCCTACCCCTACTACGTGGAGGC
GGCGCCGCCGGTGGACGTGAACAAGAACACGGAGTGGTTCATGTACCCCGGGGTGTGGACCACCTACATCCTCCTCCTCT
TCTTCGCCTGGCTGCTCGTCCTCTCCGTCTCCGCCTGCTCCCCCGGGATCGCGTGGACCGTCGTCAACCTCGCCCACTTC
GCCGTACGTCCCGCCTCGCCCCCCGATTCATTCATCCATCCATCCATTCATTGACGGCGAGTTTGCTCCTTCTTTCATTA
GTCCGATCCGTTCTTGATTAGCGCCGCTAGCTAGTCCTATCCTGTCGCGTGTTGGTCTCACGCACCCGATCTGAGAGTCG
CTTCTGCTGCTGTTCTTCTTTGGTACTATCTTTGATGAGATACAGTGGCGGAAGGAATCGAGGAACACACCAACTTGCGG
AGATAATTTTTCTCTTCTTCACAAATATCTTTTTCTCAAAGAAGCGTCGATTTCGCAAGCTGAAATATCAGGGAATAGTC
TTCCTTACCTTTTTCTCTGCTAGTTTGTCTCAAGTATATTCCAACCTTGCAAAAGTCAAAAGAGATTTCTTGGTGTATGT
ACAATCTGTTCAGGTTGGACTTTTCCAAAGTCCAACTACGCCTTCAGTCTAAAACAACTAGCAGTGAGTTGATGCAAGAA
TCTGTTCACTGTTCACATCATTGCGCTAAAAAAAATGTTAAATGTTAAATCCAGATTATGTTATGCGTCGTGCTTTATTT
GTGGACTTGCATACGTTTCTTGATTGTCCTAATTGACAAACGTTGCATTGATAGAATTATGGGTTGACAATTGTCATATG
TTCTTTGTCATACTGGGTGGTTGTGTGTGGCAAATGGTTTGTTGGGCTGGATATGTGCTTGAACAAATTTCTCTATGTAA
CGAAGCAAAGTAATTTTAAGGCCATCAGCAGCAAGTTGCCAAGCACACATTATGTTGGAGTTGATTTAATCTACCATTTT
CTTTCTCCCTTTAACACAATAAAACATTGCTTCTATATCTGTAAGAGGGCTTGAGTTAGATGTCTACAATTTGTAGTCCT
CAACATTCAGCTACTAGTACTACATACTGTATTTAAGTAAATTTTATTTTAATTTTTTTTGGCAGATCACTTATCACTTC
TTCCATTGGAAGAAGGGAACTCCATTTGCTGCTGATGACCAAGGCATCTACAACAGACTAACTTGGTGGGAACAAATTGA
TAACGGGCAGCAACTTACTCGTAATAGGAAGTTCTTGACTGTGGTACCTGTGGTGCTGTAAGTTCCATTTCCATTTCAAC
CTAATGTACTTCATCATGGGATTTTGTTGTAGTTGTAGAAAGAACTCAAAATGTATAATTGTTGTTACAATAAGTATTTC
TGGGGTGGAAGCATCGTCCATTGTGAAGGAATTTATTTTCCTGCC-TTTTTTTTTGTGTGAAACGTGGACAGGAAGGCTG
TCTGGATGATTAACAAACAAGGGTTCATTTTCCTGCTCTTAAGACTATTGTTTGTTTAGTTCCATAAGGCTAGAACTTAT
TCTGATTAGGATTGTGCATGTTTATTTGCATTGCACTTAAATGGAAAGTTTGATTCATATAACTGATGTGATCGGAAGTT
GCATATCAATGTTACTTGCTTTTCACGTTATTCTGTTAGTTCCAGAGTAAGTTAAGAAAGGGTTGTCATCATGATCGAGC
ATCTTCTGACTTAGGAGAAAGTAGATTAGCTTCTTTTTTGTTGAAGTCGCTTTCTGGAATTCTGGTACTATTTTCAGGCA
ATGGCCTTCTGTTAAGATCATGGATATCCTATTAGTAATATCTGTTCTTTGCATTAGTTGATTCTCCTATGATGCTTTTA
ACTCTCAGGCCAACAGAGATGCTCTTTTTTTCTTGAATGGCATGTTCTAAGATATGCTCATACACTTTGTTGCAGGTACC
TGATCGCGTCACACTTGACCGATTACAAACAGCCAATGCTTTTCCTCAACACCATTGCAGTTCTGGTACTAGTGGTAGCA
AAGCTGCCAAACATGCACAAGGTCCGTATATTTGGAATCAATGCAGATATCTGAGGACCATATGAAGAACATCAGGGCAC
AAGCTTCTGTGTGTTTGCAACGAGGGACAAGCGAACTTTGTGCAAACACGGTATCTAAAGTAGTGAAAAAACTAAACTTT
TTCACCACTGCAATCTGTAGTATGTGCATAGGTGTAGGAAGAACCTGTAAATGTTACTGTAGCTTAGAATTTGCCTACAG
GTTGGAGGCTGCTGCATGTTTGCTCATGCCACTTCCTTTAAGAACTCTAGTGGAGAGTGTAGACTGTAACTTAAATAAAC
ATGTAATCTTGTGGATATGGAAAGTTTGGTGGTTGTTAAAATGGTGAACCGGAGTTCAGTTCCTGCAAAAATCTCCCCCA
TTTATGTCAGCACATTGTTGCTGAACGTAGGCTTCGGACTGTTTTTCACAGAATTTCGGT-CTCCTTGAGTGGTGATAAT
TGACAAAACGAATGCTTCTGGAAGAGAGAATGAGCCACGTAACTTGATTGAAAACTCTGTCACTCTTAGGGCCTGTTTAG
TTAGGAAAAGAAAATTTTTAGATGTTACATCGGATGTTTGACCGGATATC-GGAAGGGGTTTTTGGACACGAATGAGA--
--------------------AAACTAATTTCATAAATCGCATGGAAACTGCGAGACGAATCTTTTGAGCCTAATTAATCT
GTCATTAGCACATATGTGTTACTG----------------------------TAGTACTTATGGCTAATCATGGACTAAT
TAGGCTCAAATGATTCGTCTCGTGATTTCTCTTCTAATTGTGCAATTAGTTTTTTGTTTTTATCTATATTTAATGCTTCA
TATATATATCCAAACATTCGATGTGAGGCCATAAGTATATATCTTGTTGGGAATGGAAGAAATACATAGGTGTCCCAGGA
GTCTTTTGGTGAGCGACCTCTTCCTTGCACGCTAAAAACATTGCTTGAAGGTTAGTGCCAATATGCCTTGTCCGTTGGTT
GTGACGAGGCAGTGCTTTCAAATAGCTATCTCAAATATAGCGGCCTGAAAAGCGTAGCAGTGGCCTAACAAGCATAACAA
C-------------------------------------------------------------------------------
--------------------------------------------------------------------------------
--------------------------------------------------------------------------------
--------------------------------------------------------------------------------
--------------------------------------------------------------------------------
--------------------------------------------------------------------------------
--------------------------------------------------------------------------------
--------------------------------------------------------------------------------
--------------------------------------------------------------------------------
--------------------------------------------------------------------------------
--------------------------------------------------------------------------------
--------------------------------------------------------------------------------
--------------------------------------------------------------------------------
--------------------------------------------------------------------------------
--------------------------------------------------------------------------------
--------------------------------------------------------------------------------
--------------------------------------------------------------------------------
-------------------------------------------------------------------------AGCTAGT
CAGCTACTCCCTCAGTCCT-------------------------------------------------------------
--------------------------------------------------------------------------------
--------------------------------------------------------------------------------
--------------------------------------------------------------------------------
--------------------------------------------------------------------------------
--------------------------------------------------------------------------------
--------------------------------------------------------------------------------
--------------------------------------------------------------------------------
--------------------------------------------------------------------------------
--------------------------------------------------------------------------------
--------------------------------------------------------------------------------
--------------------------------------------------------------------------------
--------------------------------------------------------------------------------
--------------------------------------------------------------------------------
-----------------------------------------
>IRIS_313-8326contig8rev
--------------------------------------------------------------------------------
--------------------------------------------------------------------------------
--------------------------------------------------------------------------------
--------------------------------------------------------------------------------
--------------------------------------------------------------------------------
--------------------------------------------------------------------------------
--------------------------------------------------------------------------------
--------------------------------------------------------------------------------
--------------------AACGCCCCCGGTTCAACAGGCCTCGCGGCGCCGGGTGGTGGG------------------
------------------------CCCTGTCGAACTCCCTCCGTTCGAT-------------------------------
-----------------------------AGGTGACCG------------------------------TGTCGAACGCCA
GCCGTTCGACAGGGCTTTATCGACTGCC--------CGTCGTTCGATAGG------------------------------
-TGCCCTATCGAATTGCACCCGTTCGA---CAGGGACCTACTTTCGCGA---------TTTTCCCCGGTTGGCCAC----
-----------------------------------------TACTTTTGCGATTTTCCATA---------------AAAA
T-----------AATATTAATTCTC------------------AAAAAAAT-------------TCGCTAATCTGCTATT
GCCCTGATATCAATCCAGACGTA--------------------TTTACTCCCAATTTCTCAGACAACAACGAGGAGGCAA
GTTGTTGGTACTGTGGGTGGAGTGAGTAGTACCAAATCCATACCCAATCCACACCCACC---TAGTCCCCGGCTCCCAGC
TGGGTCGCCGGAGAGTGTTCCCTGTAAAACGCAGTCTAGTCTACTACTGTGCGCCCCTCCGCCCACGGAACAATCCAGAA
CGCAACTCGGACTTCTAGATATTTCAATCCCCCACCGGATTTAGTACACCCACCCCGTAC-------ACAATAGGGTATC
ATCATCACACCATCACGAGCGCCACCACCACTCACCACGCGCCACCCACCCCCGCACCGCACGCCAAGATCCGA---CCG
CCGCCGCCGCCGCCGCCGGAGTAGGGAGAGGGAGAGGAGATGGGGCGGAGGGCGGGGTCCTACCCCTACTACGTGGAGGC
GGCGCCGCCGGTGGACGTGAACAAGAACACGGAGTGGTTCATGTACCCCGGGGTGTGGACCACCTACATCCTCCTCCTCT
TCTTCGCCTGGCTGCTCGTCCTCTCCGTCTCCGCCTGCTCCCCCGGGATCGCGTGGACCGTCGTCAACCTCGCCCACTTC
GCCGTACGTCCCGCCTCGCCCCCCGATTCATTCATCCATCCATCCATTCATTGACGGCGAGTTTGCTCCTTCTTTCATTA
GTCCGATCCGTTCTTGATTAGCGCCGCTAGCTAGTCCTATCCTGTCGCGTGTTGGTCTCACGCACCCGATCTGAGAGTCG
CTTCTGCTGCTGTTCTTCTTTGGTACTATCTTTGATGAGATACAGTGGCGGAAGGAATCGAGGAACACACCAACTTGCGG
AGATAATTTTTCTCTTCTTCACAAATATCTTTTTCTCAAAGAAGCGTCGATTTCGCAAGCTGAAATATCAGGGAATAGTC
TTCCTTACCTTTTTCTCTGCTAGTTTGTCTCAAGTATATTCCAACCTTGCAAAAGTCAAAAGAGATTTCTTGGTGTATGT
ACAATCTGTTCAGGTTGGACTTTTCCAAAGTCCAACTACGCCTTCAGTCTAAAACAACTAGCAGTGAGTTGATGCAAGAA
TCTGTTCACTGTTCACATCATTGCGCTAAAAAAAATGTTAAATGTTAAATCCAGATTATGTTATGCGTCGTGCTTTATTT
GTGGACTTGCATACGTTTCTTGATTGTCCTAATTGACAAACGTTGCATTGATAGAATTATGGGTTGACAATTGTCATATG
TTCTTTGTCATACTGGGTGGTTGTGTGTGGCAAATGGTTTGTTGGGCTGGATATGTGCTTGAACAAATTTCTCTATGTAA
CGAAGCAAAGTAATTTTAAGGCCATCAGCAGCAAGTTGCCAAGCACACATTATGTTGGAGTTGATTTAATCTACCATTTT
CTTTCTCCCTTTAACACAATAAAACATTGCTTCTATATCTGTAAGAGGGCTTGAGTTAGATGTCTACAATTTGTAGTCCT
CAACATTCAGCTACTAGTACTACATACTGTATTTAAGTAAATTTTATTTTAATTTTTTTTGGCAGATCACTTATCACTTC
TTCCATTGGAAGAAGGGAACTCCATTTGCTGCTGATGACCAAGGCATCTACAACAGACTAACTTGGTGGGAACAAATTGA
TAACGGGCAGCAACTTACTCGTAATAGGAAGTTCTTGACTGTGGTACCTGTGGTGCTGTAAGTTCCATTTCCATTTCAAC
CTAATGTACTTCATCATGGGATTTTGTTGTAGTTGTAGAAAGAACTCAAAATGTATAATTGTTGTTACAATAAGTATTTC
TGGGGTGGAAGCATCGTCCATTGTGAAGGAATTTATTTTCCTGCC-TTTTTTTTTGTGTGAAACGTGGACAGGAAGGCTG
TCTGGATGATTAACAAACAAGGGTTCATTTTCCTGCTCTTAAGACTATTGTTTGTTTAGTTCCATAAGGCTAGAACTTAT
TCTGATTAGGATTGTGCATGTTTATTTGCATTGCACTTAAATGGAAAGTTTGATTCATATAACTGATGTGATCGGAAGTT
GCATATCAATGTTACTTGCTTTTCACGTTATTCTGTTAGTTCCAGAGTAAGTTAAGAAAGGGTTGTCATCATGATCGAGC
ATCTTCTGACTTAGGAGAAAGTAGATTAGCTTCTTTTTTGTTGAAGTCGCTTTCTGGAATTCTGGTACTATTTTCAGGCA
ATGGCCTTCTGTTAAGATCATGGATATCCTATTAGTAATATCTGTTCTTTGCATTAGTTGATTCTCCTATGATGCTTTTA
ACTCTCAGGCCAACAGAGATGCTCTTTTTTTCTTGAATGGCATGTTCTAAGATATGCTCATACACTTTGTTGCAGGTACC
TGATCGCGTCACACTTGACCGATTACAAACAGCCAATGCTTTTCCTCAACACCATTGCAGTTCTGGTACTAGTGGTAGCA
AAGCTGCCAAACATGCACAAGGTCCGTATATTTGGAATCAATGCAGATATCTGAGGACCATATGAAGAACATCAGGGCAC
AAGCTTCTGTGTGTTTGCAACGAGGGACAAGCGAACTTTGTGCAAACACGGTATCTAAAGTAGTGAAAAAACTAAACTTT
TTCACCACTGCAATCTGTAGTATGTGCATAGGTGTAGGAAGAACCTGTAAATGTTACTGTAGCTTAGAATTTGCCTACAG
GTTGGAGGCTGCTGCATGTTTGCTCATGCCACTTCCTTTAAGAACTCTAGTGGAGAGTGTAGACTGTAACTTAAATAAAC
ATGTAATCTTGTGGATATGGAAAGTTTGGTGGTTGTTAAAATGGTGAACCGGAGTTCAGTTCCTGCAAAAATCTCCCCCA
TTTATGTCAGCACATTGTTGCTGAACGTAGGCTTCGGACTGTTTTTCACAGAATTTCGGT-CTCCTTGAGTGGTGATAAT
TGACAAAACGAATGCTTCTGGAAGAGAGAATGAGCCACGTAACTTGATTGAAAACTCTGTCACTCTTAGGGCCTGTTTAG
TTAGGAAAAGAAAATTTTTAGATGTTACATCGGATGTTTGACCGGATATC-GGAAGGGGTTTTTGGACACGAATGAGA--
--------------------AAACTAATTTCATAAATCGCATGGAAACTGCGAGACGAATCTTTTGAGCCTAATTAATCT
GTCATTAGCACATATGTGTTACTG----------------------------TAGTACTTATGGCTAATCATGGACTAAT
TAGGCTCAAATGATTCGTCTCGTGATTTCTCTTCTAATTGTGCAATTAGTTTTTTGTTTTTATCTATATTTAATGCTTCA
TATATATATCCAAACATTCGATGTGAGGCCATAAGTATATATCTTGTTGGGAATGGAAGAAATACATAGGTGTCCCAGGA
GTCTTTTGGTGAGCGACCTCTTCCTTGCACGCTAAAAACATTGCTTGAAGGTTAGTGCCAATATGCCTTGTCCGTTGGTT
GTGACGAGGCAGTGCTTTCAAATAGCTATCTCAAATATAGCGGCCTGAAAAGCGTAGCAGTGGCCTAACAAGCATAACAA
C-------------------------------------------------------------------------------
--------------------------------------------------------------------------------
--------------------------------------------------------------------------------
--------------------------------------------------------------------------------
--------------------------------------------------------------------------------
--------------------------------------------------------------------------------
--------------------------------------------------------------------------------
--------------------------------------------------------------------------------
--------------------------------------------------------------------------------
--------------------------------------------------------------------------------
--------------------------------------------------------------------------------
--------------------------------------------------------------------------------
--------------------------------------------------------------------------------
--------------------------------------------------------------------------------
--------------------------------------------------------------------------------
--------------------------------------------------------------------------------
--------------------------------------------------------------------------------
-------------------------------------------------------------------------AGCTAGT
CAGCTACTCCCTCAGTCCTAAAATATAAGCATTTTAGCA-----------------------------------------
--------------------------------------------------------------------------------
--------------------------------------------------------------------------------
--------------------------------------------------------------------------------
--------------------------------------------------------------------------------
--------------------------------------------------------------------------------
--------------------------------------------------------------------------------
--------------------------------------------------------------------------------
--------------------------------------------------------------------------------
--------------------------------------------------------------------------------
--------------------------------------------------------------------------------
--------------------------------------------------------------------------------
--------------------------------------------------------------------------------
--------------------------------------------------------------------------------
-----------------------------------------
>IRIS_313-11794contig1
--------------------------------------------------------------------------------
--------------------------------------------------------------------------------
--------------------------------------------------------------------------------
--------------------------------------------------------------------------------
--------------------------------------------------------------------------------
--------------------------------------------------------------------------------
--------------------------------------------------------------------------------
--------------------------------------------------------------------------------
--------------------------------------------------------------------------------
--------------------------------------------------------------------------------
--------------------------------------------------------------------------------
--------------------------------------------------------------------------------
--------------------------------------------------------------------------------
---------------------------------------------TTTGCGATTTTCCATA---------------AAAA
T-----------AATATTAATTCTC------------------AAAAAAAT-------------TCGCTAATCTGCTATT
GCCCTGATATCAATCCAGACGTA--------------------TTTACTCCCAATTTCTCAGACAACAACGAGGAGGCAA
GTTGTTGGTACTGTGGGTGGAGTGAGTAGTACCAAATCCATACCCAATCCACACCCACC---TAGTCCCCGGCTCCCAGC
TGGGTCGCCGGAGAGTGTTCCCTGTAAAACGCAGTCTAGTCTACTACTGTGCGCCCCTCCGCCCACGGAACAATCCAGAA
CGCAACTCGGACTTCTAGATATTTCAATCCCCCACCGGATTTAGTACACCCACCCCGTAC-------ACAATAGGGTATC
ATCATCACACCATCACGAGCGCCACCACCACTCACCACGCGCCACCCACCCCCGCACCGCACGCCAAGATCCGA---CCG
CCGCCGCCGCCGCCGCCGGAGTAGGGAGAGGGAGAGGAGATGGGGCGGAGGGCGGGGTCCTACCCCTACTACGTGGAGGC
GGCGCCGCCGGTGGACGTGAACAAGAACACGGAGTGGTTCATGTACCCCGGGGTGTGGACCACCTACATCCTCCTCCTCT
TCTTCGCCTGGCTGCTCGTCCTCTCCGTCTCCGCCTGCTCCCCCGGGATCGCGTGGACCGTCGTCAACCTCGCCCACTTC
GCCGTACGTCCCGCCTCGCCCCCCGATTCATTCATCCATCCATCCATTCATTGACGGCGAGTTTGCTCCTTCTTTCATTA
GTCCGATCCGTTCTTGATTAGCGCCGCTAGCTAGTCCTATCCTGTCGCGTGTTGGTCTCACGCACCCGATCTGAGAGTCG
CTTCTGCTGCTGTTCTTCTTTGGTACTATCTTTGATGAGATACAGTGGCGGAAGGAATCGAGGAACACACCAACTTGCGG
AGATAATTTTTCTCTTCTTCACAAATATCTTTTTCTCAAAGAAGCGTCGATTTCGCAAGCTGAAATATCAGGGAATAGTC
TTCCTTACCTTTTTCTCTGCTAGTTTGTCTCAAGTATATTCCAACCTTGCAAAAGTCAAAAGAGATTTCTTGGTGTATGT
ACAATCTGTTCAGGTTGGACTTTTCCAAAGTCCAACTACGCCTTCAGTCTAAAACAACTAGCAGTGAGTTGATGCAAGAA
TCTGTTCACTGTTCACATCATTGCGCTAAAAAAAATGTTAAATGTTAAATCCAGATTATGTTATGCGTCGTGCTTTATTT
GTGGACTTGCATACGTTTCTTGATTGTCCTAATTGACAAACGTTGCATTGATAGAATTATGGGTTGACAATTGTCATATG
TTCTTTGTCATACTGGGTGGTTGTGTGTGGCAAATGGTTTGTTGGGCTGGATATGTGCTTGAACAAATTTCTCTATGTAA
CGAAGCAAAGTAATTTTAAGGCCATCAGCAGCAAGTTGCCAAGCACACATTATGTTGGAGTTGATTTAATCTACCATTTT
CTTTCTCCCTTTAACACAATAAAACATTGCTTCTATATCTGTAAGAGGGCTTGAGTTAGATGTCTACAATTTGTAGTCCT
CAACATTCAGCTACTAGTACTACATACTGTATTTAAGTAAATTTTATTTTAATTTTTTTTGGCAGATCACTTATCACTTC
TTCCATTGGAAGAAGGGAACTCCATTTGCTGCTGATGACCAAGGCATCTACAACAGACTAACTTGGTGGGAACAAATTGA
TAACGGGCAGCAACTTACTCGTAATAGGAAGTTCTTGACTGTGGTACCTGTGGTGCTGTAAGTTCCATTTCCATTTCAAC
CTAATGTACTTCATCATGGGATTTTGTTGTAGTTGTAGAAAGAACTCAAAATGTATAATTGTTGTTACAATAAGTATTTC
TGGGGTGGAAGCATCGTCCATTGTGAAGGAATTTATTTTCCTGCC-TTTTTTTTTGTGTGAAACGTGGACAGGAAGGCTG
TCTGGATGATTAACAAACAAGGGTTCATTTTCCTGCTCTTAAGACTATTGTTTGTTTAGTTCCATAAGGCTAGAACTTAT
TCTGATTAGGATTGTGCATGTTTATTTGCATTGCACTTAAATGGAAAGTTTGATTCATATAACTGATGTGATCGGAAGTT
GCATATCAATGTTACTTGCTTTTCACGTTATTCTGTTAGTTCCAGAGTAAGTTAAGAAAGGGTTGTCATCATGATCGAGC
ATCTTCTGACTTAGGAGAAAGTAGATTAGCTTCTTTTTTGTTGAAGTCGCTTTCTGGAATTCTGGTACTATTTTCAGGCA
ATGGCCTTCTGTTAAGATCATGGATATCCTATTAGTAATATCTGTTCTTTGCATTAGTTGATTCTCCTATGATGCTTTTA
ACTCTCAGGCCAACAGAGATGCTCTTTTTTTCTTGAATGGCATGTTCTAAGATATGCTCATACACTTTGTTGCAGGTACC
TGATCGCGTCACACTTGACCGATTACAAACAGCCAATGCTTTTCCTCAACACCATTGCAGTTCTGGTACTAGTGGTAGCA
AAGCTGCCAAACATGCACAAGGTCCGTATATTTGGAATCAATGCAGATATCTGAGGACCATATGAAGAACATCAGGGCAC
AAGCTTCTGTGTGTTTGCAACGAGGGACAAGCGAACTTTGTGCAAACACGGTATCTAAAGTAGTGAAAAAACTAAACTTT
TTCACCACTGCAATCTGTAGTATGTGCATAGGTGTAGGAAGAACCTGTAAATGTTACTGTAGCTTAGAATTTGCCTACAG
GTTGGAGGCTGCTGCATGTTTGCTCATGCCACTTCCTTTAAGAACTCTAGTGGAGAGTGTAGACTGTAACTTAAATAAAC
ATGTAATCTTGTGGATATGGAAAGTTTGGTGGTTGTTAAAATGGTGAACCGGAGTTCAGTTCCTGCAAAAATCTCCCCCA
TTTATGTCAGCACATTGTTGCTGAACGTAGGCTTCGGACTGTTTTTCACAGAATTTCGGT-CTCCTTGAGTGGTGATAAT
TGACAAAACGAATGCTTCTGGAAGAGAGAATGAGCCACGTAACTTGATTGAAAACTCTGTCACTCTTAGGGCCTGTTTAG
TTAGGAAAAGAAAATTTTTAGATGTTACATCGGATGTTTGACCGGATATC-GGAAGGGGTTTTTGGACACGAATGA----
--------------------------------------------------------------------------------
--------------------------------------------------------------------------------
--------------------------------------------------------------------------------
--------------------------------------------------------------------------------
--------------------------------------------------------------------------------
--------------------------------------------------------------------------------
--------------------------------------------------------------------------------
--------------------------------------------------------------------------------
--------------------------------------------------------------------------------
--------------------------------------------------------------------------------
--------------------------------------------------------------------------------
--------------------------------------------------------------------------------
--------------------------------------------------------------------------------
--------------------------------------------------------------------------------
--------------------------------------------------------------------------------
--------------------------------------------------------------------------------
--------------------------------------------------------------------------------
--------------------------------------------------------------------------------
--------------------------------------------------------------------------------
--------------------------------------------------------------------------------
--------------------------------------------------------------------------------
--------------------------------------------------------------------------------
--------------------------------------------------------------------------------
--------------------------------------------------------------------------------
--------------------------------------------------------------------------------
--------------------------------------------------------------------------------
--------------------------------------------------------------------------------
--------------------------------------------------------------------------------
--------------------------------------------------------------------------------
--------------------------------------------------------------------------------
--------------------------------------------------------------------------------
--------------------------------------------------------------------------------
--------------------------------------------------------------------------------
--------------------------------------------------------------------------------
--------------------------------------------------------------------------------
--------------------------------------------------------------------------------
--------------------------------------------------------------------------------
--------------------------------------------------------------------------------
-----------------------------------------
>IRIS_313-8493contig1
--------------------------------------------------------------------------------
--------------------------------------------------------------------------------
--------------------------------------------------------------------------------
--------------------------------------------------------------------------------
--------------------------------------------------------------------------------
--------------------------------------------------------------------------------
--------------------------------------------------------------------------------
--------------------------------------------------------------------------------
--------------------------------------------------------------------------------
--------------------------------------------------------------------------------
--------------------------------------------------------------------------------
--------------------------------------------------------------------------------
--------------------------------------------------------------------------------
---------------------------------------------TTTGCGATTTTCCATA---------------AAAA
T-----------AATATTAATTCTC------------------AAAAAAAT-------------TCGCTAATCTGCTATT
GCCCTGATATCAATCCAGACGTA--------------------TTTACTCCCAATTTCTCAGACAACAACGAGGAGGCAA
GTTGTTGGTACTGTGGGTGGAGTGAGTAGTACCAAATCCATACCCAATCCACACCCACC---TAGTCCCCGGCTCCCAGC
TGGGTCGCCGGAGAGTGTTCCCTGTAAAACGCAGTCTAGTCTACTACTGTGCGCCCCTCCGCCCACGGAACAATCCAGAA
CGCAACTCGGACTTCTAGATATTTCAATCCCCCACCGGATTTAGTACACCCACCCCGTAC-------ACAATAGGGTATC
ATCATCACACCATCACGAGCGCCACCACCACTCACCACGCGCCACCCACCCCCGCACCGCACGCCAAGATCCGA---CCG
CCGCCGCCGCCGCCGCCGGAGTAGGGAGAGGGAGAGGAGATGGGGCGGAGGGCGGGGTCCTACCCCTACTACGTGGAGGC
GGCGCCGCCGGTGGACGTGAACAAGAACACGGAGTGGTTCATGTACCCCGGGGTGTGGACCACCTACATCCTCCTCCTCT
TCTTCGCCTGGCTGCTCGTCCTCTCCGTCTCCGCCTGCTCCCCCGGGATCGCGTGGACCGTCGTCAACCTCGCCCACTTC
GCCGTACGTCCCGCCTCGCCCCCCGATTCATTCATCCATCCATCCATTCATTGACGGCGAGTTTGCTCCTTCTTTCATTA
GTCCGATCCGTTCTTGATTAGCGCCGCTAGCTAGTCCTATCCTGTCGCGTGTTGGTCTCACGCACCCGATCTGAGAGTCG
CTTCTGCTGCTGTTCTTCTTTGGTACTATCTTTGATGAGATACAGTGGCGGAAGGAATCGAGGAACACACCAACTTGCGG
AGATAATTTTTCTCTTCTTCACAAATATCTTTTTCTCAAAGAAGCGTCGATTTCGCAAGCTGAAATATCAGGGAATAGTC
TTCCTTACCTTTTTCTCTGCTAGTTTGTCTCAAGTATATTCCAACCTTGCAAAAGTCAAAAGAGATTTCTTGGTGTATGT
ACAATCTGTTCAGGTTGGACTTTTCCAAAGTCCAACTACGCCTTCAGTCTAAAACAACTAGCAGTGAGTTGATGCAAGAA
TCTGTTCACTGTTCACATCATTGCGCTAAAAAAAATGTTAAATGTTAAATCCAGATTATGTTATGCGTCGTGCTTTATTT
GTGGACTTGCATACGTTTCTTGATTGTCCTAATTGACAAACGTTGCATTGATAGAATTATGGGTTGACAATTGTCATATG
TTCTTTGTCATACTGGGTGGTTGTGTGTGGCAAATGGTTTGTTGGGCTGGATATGTGCTTGAACAAATTTCTCTATGTAA
CGAAGCAAAGTAATTTTAAGGCCATCAGCAGCAAGTTGCCAAGCACACATTATGTTGGAGTTGATTTAATCTACCATTTT
CTTTCTCCCTTTAACACAATAAAACATTGCTTCTATATCTGTAAGAGGGCTTGAGTTAGATGTCTACAATTTGTAGTCCT
CAACATTCAGCTACTAGTACTACATACTGTATTTAAGTAAATTTTATTTTAATTTTTTTTGGCAGATCACTTATCACTTC
TTCCATTGGAAGAAGGGAACTCCATTTGCTGCTGATGACCAAGGCATCTACAACAGACTAACTTGGTGGGAACAAATTGA
TAACGGGCAGCAACTTACTCGTAATAGGAAGTTCTTGACTGTGGTACCTGTGGTGCTGTAAGTTCCATTTCCATTTCAAC
CTAATGTACTTCATCATGGGATTTTGTTGTAGTTGTAGAAAGAACTCAAAATGTATAATTGTTGTTACAATAAGTATTTC
TGGGGTGGAAGCATCGTCCATTGTGAAGGAATTTATTTTCCTGCC-TTTTTTTTTGTGTGAAACGTGGACAGGAAGGCTG
TCTGGATGATTAACAAACAAGGGTTCATTTTCCTGCTCTTAAGACTATTGTTTGTTTAGTTCCATAAGGCTAGAACTTAT
TCTGATTAGGATTGTGCATGTTTATTTGCATTGCACTTAAATGGAAAGTTTGATTCATATAACTGATGTGATCGGAAGTT
GCATATCAATGTTACTTGCTTTTCACGTTATTCTGTTAGTTCCAGAGTAAGTTAAGAAAGGGTTGTCATCATGATCGAGC
ATCTTCTGACTTAGGAGAAAGTAGATTAGCTTCTTTTTTGTTGAAGTCGCTTTCTGGAATTCTGGTACTATTTTCAGGCA
ATGGCCTTCTGTTAAGATCATGGATATCCTATTAGTAATATCTGTTCTTTGCATTAGTTGATTCTCCTATGATGCTTTTA
ACTCTCAGGCCAACAGAGATGCTCTTTTTTTCTTGAATGGCATGTTCTAAGATATGCTCATACACTTTGTTGCAGGTACC
TGATCGCGTCACACTTGACCGATTACAAACAGCCAATGCTTTTCCTCAACACCATTGCAGTTCTGGTACTAGTGGTAGCA
AAGCTGCCAAACATGCACAAGGTCCGTATATTTGGAATCAATGCAGATATCTGAGGACCATATGAAGAACATCAGGGCAC
AAGCTTCTGTGTGTTTGCAACGAGGGACAAGCGAACTTTGTGCAAACACGGTATCTAAAGTAGTGAAAAAACTAAACTTT
TTCACCACTGCAATCTGTAGTATGTGCATAGGTGTAGGAAGAACCTGTAAATGTTACTGTAGCTTAGAATTTGCCTACAG
GTTGGAGGCTGCTGCATGTTTGCTCATGCCACTTCCTTTAAGAACTCTAGTGGAGAGTGTAGACTGTAACTTAAATAAAC
ATGTAATCTTGTGGATATGGAAAGTTTGGTGGTTGTTAAAATGGTGAACCGGAGTTCAGTTCCTGCAAAAATCTCCCCCA
TTTATGTCAGCACATTGTTGCTGAACGTAGGCTTCGGACTGTTTTTCACAGAATTTCGGT-CTCCTTGAGTGGTGATAAT
TGACAAAACGAATGCTTCTGGAAGAGAGAATGAGCCACGTAACTTGATTGAAAACTCTGTCACTCTTAGGGCCTGTTTAG
TTAGGAAAAGAAAATTTTTAGATGTTACATCGGATGTTTGACCGGATATC-GGAAGGGGTTTTTGGACACGAATGAGA--
--------------------AAACTAATTTCATAAATCGCATGGAAACTGCGAGACGAATCTTTTGAGCCTAATTAATCT
GTCATTAGCACATA------------------------------------------------------------------
--------------------------------------------------------------------------------
--------------------------------------------------------------------------------
--------------------------------------------------------------------------------
--------------------------------------------------------------------------------
--------------------------------------------------------------------------------
--------------------------------------------------------------------------------
--------------------------------------------------------------------------------
--------------------------------------------------------------------------------
--------------------------------------------------------------------------------
--------------------------------------------------------------------------------
--------------------------------------------------------------------------------
--------------------------------------------------------------------------------
--------------------------------------------------------------------------------
--------------------------------------------------------------------------------
--------------------------------------------------------------------------------
--------------------------------------------------------------------------------
--------------------------------------------------------------------------------
--------------------------------------------------------------------------------
--------------------------------------------------------------------------------
--------------------------------------------------------------------------------
--------------------------------------------------------------------------------
--------------------------------------------------------------------------------
--------------------------------------------------------------------------------
--------------------------------------------------------------------------------
--------------------------------------------------------------------------------
--------------------------------------------------------------------------------
--------------------------------------------------------------------------------
--------------------------------------------------------------------------------
--------------------------------------------------------------------------------
--------------------------------------------------------------------------------
--------------------------------------------------------------------------------
--------------------------------------------------------------------------------
--------------------------------------------------------------------------------
--------------------------------------------------------------------------------
--------------------------------------------------------------------------------
--------------------------------------------------------------------------------
-----------------------------------------
>CX357contig2
--------------------------------------------------------------------------------
--------------------------------------------------------------------------------
--------------------------------------------------------------------------------
--------------------------------------------------------------------------------
-----------------------------------------------------------------------------CGC
CAACCCTTTCCTCCCGGCCGGCGCCTCCTCGGCCTCCTCTCCGGCCTGCTATCCCCTCCCC-----------TCGCTCCC
TCCGGCGCTCACGGCGACAATGTGGCGA----CTCTCGGAGGCGGCTGGCGATGTGGTCCTCAAACAAATCGAA------
------------------CTCGCGGCCTGGGTGGACGGGGCTTTAAGCCGGACTGTCGAACGCCCATTGTTCGATAGGGT
CGG--TGGAGGGCCCTGTCGAACGCCCCCGGTTCAACAGGCCTCGCGGCGCCGGGTGGTGGG------------------
------------------------CCCTGTCGAACTCCCTCCGTTCGAC-------------------------------
-----------------------------AGGTGACCG------------------------------TGTCGAACGCCA
GCCGTTCGACAGGGCTTTATCGACTGCC--------CGTCGTTCGATAGG------------------------------
-TGCCCTATCGAATTGCACCCGTTCGA---CAGGGACCTACTTTCGCGA---------TTTTCCCCGGTTGGCCAC----
-----------------------------------------TACTTTTGCGATTTTCCATA---------------AAAA
T-----------AATATTAATTCTC------------------AAAAAAAT-------------TCGCTAATCTGCTATT
GCCCTGATATCAATCCAGACGTA--------------------TTTACTCCCAATTTCTCAGACAACAACGAGGAGGCAA
GTTGTTGGTACTGTGGGTGGAGTGAGTAGTACCAAATCCATACCCAATCCACACCCACC---TAGTCCCCGGCTCCCAGC
TGGGTCGCCGGAGAGTGTTCCCTGTAAAACGCAGTCTAGTCTACTACTGTGCGCCCCTCCGCCCACGGAACAATCCAGAA
CGCAACTCGGACTTCTAGATATTTCAATCCCCCACCGGATTTAGTACACCCACCCCGTAC-------ACAATAGGGTATC
ATCATCACACCATCACGAGCGCCACCACCACTCACCACGCGCCACCCACCCCCGCACCGCACGCCAAGATCCGA---CCG
CCGCCGCCGCCGCCGCCGGAGTAGGGAGAGGGAGAGGAGATGGGGCGGAGGGCGGGGTCCTACCCCTACTACGTGGAGGC
GGCGCCGCCGGTGGACGTGAACAAGAACACGGAGTGGTTCATGTACCCCGGGGTGTGGACCACCTACATCCTCCTCCTCT
TCTTCGCCTGGCTGCTCGTCCTCTCCGTCTCCGCCTGCTCCCCCGGGATCGCGTGGACCGTCGTCAACCTCGCCCACTTC
GCCGTACGTCCCGCCTCGCCCCCCGATTCATTCATCCATCCATCCATTCATTGACGGCGAGTTTGCTCCTTCTTTCATTA
GTCCGATCCGTTCTTGATTAGCGCCGCTAGCTAGTCCTATCCTGTCGCGTGTTGGTCTCACGCACCCGATCTGAGAGTCG
CTTCTGCTGCTGTTCTTCTTTGGTACTATCTTTGATGAGATACAGTGGCGGAAGGAATCGAGGAACACACCAACTTGCGG
AGATAATTTTTCTCTTCTTCACAAATATCTTTTTCTCAAAGAAGCGTCGATTTCGCAAGCTGAAATATCAGGGAATAGTC
TTCCTTACCTTTTTCTCTGCTAGTTTGTCTCAAGTATATTCCAACCTTGCAAAAGTCAAAAGAGATTTCTTGGTGTATGT
ACAATCTGTTCAGGTTGGACTTTTCCAAAGTCCAACTACGCCTTCAGTCTAAAACAACTAGCAGTGAGTTGATGCAAGAA
TCTGTTCACTGTTCACATCATTGCGCTAAAAAAAATGTTAAATGTTAAATCCAGATTATGTTATGCGTCGTGCTTTATTT
GTGGACTTGCATACGTTTCTTGATTGTCCTAATTGACAAACGTTGCATTGATAGAATTATGGGTTGACAATTGTCATATG
TTCTTTGTCATACTGGGTGGTTGTGTGTGGCAAATGGTTTGTTGGGCTGGATATGTGCTTGAACAAATTTCTCTATGTAA
CGAAGCAAAGTAATTTTAAGGCCATCAGCAGCAAGTTGCCAAGCACACATTATGTTGGAGTTGATTTAATCTACCATTTT
CTTTCTCCCTTTAACACAATAAAACATTGCTTCTATATCTGTAAGAGGGCTTGAGTTAGATGTCTACAATTTGTAGTCCT
CAACATTCAGCTACTAGTACTACATACTGTATTTAAGTAAATTTTATTTTAATTTTTTTTGGCAGATCACTTATCACTTC
TTCCATTGGAAGAAGGGAACTCCATTTGCTGCTGATGACCAAGGCATCTACAACAGACTAACTTGGTGGGAACAAATTGA
TAACGGGCAGCAACTTACTCGTAATAGGAAGTTCTTGACTGTGGTACCTGTGGTGCTGTAAGTTCCATTTCCATTTCAAC
CTAATGTACTTCATCATGGGATTTTGTTGTAGTTGTAGAAAGAACTCAAAATGTATAATTGTTGTTACAATAAGTATTTC
TGGGGTGGAAGCATCGTCCATTGTGAAGGAATTTATTTTCCTGCC-TTTTTTTTTGTGTGAAACGTGGACAGGAAGGCTG
TCTGGATGATTAACAAACAAGGGTTCATTTTCCTGCTCTTAAGACTATTGTTTGTTTAGTTCCATAAGGCTAGAACTTAT
TCTGATTAGGATTGTGCATGTTTATTTGCATTGCACTTAAATGGAAAGTTTGATTCATATAACTGATGTGATCGGAAGTT
GCATATCAATGTTACTTGCTTTTCACGTTATTCTGTTAGTTCCAGAGTAAGTTAAGAAAGGGTTGTCATCATGATCGAGC
ATCTTCTGACTTAGGAGAAAGTAGATTAGCTTCTTTTTTGTTGAAGTCGCTTTCTGGAATTCTGGTACTATTTTCAGGCA
ATGGCCTTCTGTTAAGATCATGGATATCCTATTAGTAATATCTGTTCTTTGCATTAGTTGATTCTCCTATGATGCTTTTA
ACTCTCAGGCCAACAGAGATGCTCTTTTTTTCTTGAATGGCATGTTCTAAGATATGCTCATACACTTTGTTGCAGGTACC
TGATCGCGTCACACTTGACCGATTACAAACAGCCAATGCTTTTCCTCAACACCATTGCAGTTCTGGTACTAGTGGTAGCA
AAGCTGCCAAACATGCACAAGGTCCGTATATTTGGAATCAATGCAGATATCTGAGGACCATATGAAGAACATCAGGGCAC
AAGCTTCTGTGTGTTTGCAACGAGGGACAAGCGAACTTTGTGCAAACACGGTATCTAAAGTAGTGAAAAAACTAAACTTT
TTCACCACTGCAATCTGTAGTATGTGCATAGGTGTAGGAAGAACCTGTAAATGTTACTGTAGCTTAGAATTTGCCTACAG
GTTGGAGGCTGCTGCATGTTTGCTCATGCCACTTCCTTTAAGAACTCTAGTGGAGAGTGTAGACTGTAACTTAAATAAAC
ATGTAATCTTGTGGATATGGAAAGTTTGGTGGTTGTTAAAATGGTGAACCGGAGTTCAGTTCCTGCAAAAATCTCCCCCA
TTTATGTCAGCACATTGTTGCTGAACGTAGGCTTCGGACTGTTTTTCACAGAATTTCGGT-CTCCTTGAGTGGTGATAAT
TGACAAAACGAATGCTTCTGGAAGAGAGAATGAGCCACGTAACTTGATTGAAAACTCTGTCACTCTTAGGGCCTGTTTAG
GTAGGAAAAGAAAATTTTTAGATGTTACATCGGATGTTTGACCGGATATC-GGAAGGGGTTTTTGGACACGAATGAGA--
--------------------AAACTAATTTCATAAATCGCATGGAAACTGCGAGACGAATCTTTTGAGCCTAATTAATCT
GTCATTAGCACATATGTGTTACTG----------------------------TAGTACTTATGGCTAATCATGGACTAAT
TAGGCTCAAATGATTCGTCTCGTGATTTCTCTTCTAATTGTGCAATTAGTTTTTTGTTTTTATCTATATTTAATGCTTCA
TATATATATCCAAACATTCGATGTGAGGCCATAAGTATATATCTTGTTGGGAATGGAAGAAATACATAGGTGTCCCAGGA
GTCTTTTGGTGAGCGACCTCTTCCTTGCACGCTAAAAACATTGCTTGAAGGTTAGTGCCAATATGCCTTGTCCGTTGGTT
GTGACGAGGCAGTGCTTTCAAATAGCTATCTCAAATATAGCGGCCTGAAAAGCGTAGCAGTGGCC---------------
--------------------------------------------------------------------------------
--------------------------------------------------------------------------------
--------------------------------------------------------------------------------
--------------------------------------------------------------------------------
--------------------------------------------------------------------------------
--------------------------------------------------------------------------------
--------------------------------------------------------------------------------
--------------------------------------------------------------------------------
--------------------------------------------------------------------------------
--------------------------------------------------------------------------------
--------------------------------------------------------------------------------
--------------------------------------------------------------------------------
--------------------------------------------------------------------------------
--------------------------------------------------------------------------------
--------------------------------------------------------------------------------
--------------------------------------------------------------------------------
--------------------------------------------------------------------------------
--------------------------------------------------------------------------------
--------------------------------------------------------------------------------
--------------------------------------------------------------------------------
--------------------------------------------------------------------------------
--------------------------------------------------------------------------------
--------------------------------------------------------------------------------
--------------------------------------------------------------------------------
--------------------------------------------------------------------------------
--------------------------------------------------------------------------------
--------------------------------------------------------------------------------
--------------------------------------------------------------------------------
--------------------------------------------------------------------------------
--------------------------------------------------------------------------------
--------------------------------------------------------------------------------
--------------------------------------------------------------------------------
-----------------------------------------
>IRIS_313-11723contig3rev
--------------------------------------------------------------------------------
--------------------------------------------------------------------------------
--------------------------------------------------------------------------------
--------------------------------------------------------------------------------
------------------------------------------------------------------CTGGAGGGCGTCGC
CAACCCTTTCCTCCCGGCCGGCGCCTCCTCGGCCTCCTCTCCGGCCTGCTATCCCCTCCCC-----------TCGCTCCC
TCCGGCGCTCACGGCGACAATGTGGCGA----CTCTCGGCGGCGGCTGGCGATGTGGTCCTCAAACAAATCGAA------
------------------CTCGCGGCCTGGGTGGACGGGGCTTTAAGCCGGACTGTCGAACGCCCATTGTTCGATAGGGT
CGG--TGGAGGGCCCTGTCGAACGCCCCCGGTTCAACAGGCCTCGCGGCGCCGGGTGGTGGG------------------
------------------------CCCTGTCGAACTCCCTCCGTTCGAC-------------------------------
-----------------------------AGGTGACCG------------------------------TGTCGAACGCCA
GCCGTTCGACAGGGCTTTATCGACTGCC--------CGTCGTTCGATAGG------------------------------
-TGCCCTATCGAATTGCACCCGTTCGA---CAGGGACCTACTTTCGCGA---------TTTTCCCCGGTTGGCCAC----
-----------------------------------------TACTTTTGCGATTTTCCATA---------------AAAA
T-----------AATATTAATTCTC------------------AAAAAAAT-------------TCGCTAATCTGCTATT
GCCCTGATATCAATCCAGACGTA--------------------TTTACTCCCAATTTCTCAGACAACAACGAGGAGGCAA
GTTGTTGGTACTGTGGGTGGAGTGAGTAGTACCAAATCCATACCCAATCCACACCCACC---TAGTCCCCGGCTCCCAGC
TGGGTCGCCGGAGAGTGTTCCCTGTAAAACGCAGTCTAGTCTACTACTGTGCGCCCCTCCGCCCACGGAACAATCCAGAA
CGCAACTCGGACTTCTAGATATTTCAATCCCCCACCGGATTTAGTACACCCACCCCGTAC-------ACAATAGGGTATC
ATCATCACACCATCACGAGCGCCACCACCACTCACCACGCGCCACCCACCCCCGCACCGCACGCCAAGATCCGA---CCG
CCGCCGCCGCCGCCGCCGGAGTAGGGAGAGGGAGAGGAGATGGGGCGGAGGGCGGGGTCCTACCCCTACTACGTGGAGGC
GGCGCCGCCGGTGGACGTGAACAAGAACACGGAGTGGTTCATGTACCCCGGGGTGTGGACCACCTACATCCTCCTCCTCT
TCTTCGCCTGGCTGCTCGTCCTCTCCGTCTCCGCCTGCTCCCCCGGGATCGCGTGGACCGTCGTCAACCTCGCCCACTTC
GCCGTACGTCCCGCCTCGCCCCCCGATTCATTCATCCATCCATCCATTCATTGACGGCGAGTTTGCTCCTTCTTTCATTA
GTCCGATCCGTTCTTGATTAGCGCCGCTAGCTAGTCCTATCCTGTCGCGTGTTGGTCTCACGCACCCGATCTGAGAGTCG
CTTCTGCTGCTGTTCTTCTTTGGTACTATCTTTGATGAGATACAGTGGCGGAAGGAATCGAGGAACACACCAACTTGCGG
AGATAATTTTTCTCTTCTTCACAAATATCTTTTTCTCAAAGAAGCGTCGATTTCGCAAGCTGAAATATCAGGGAATAGTC
TTCCTTACCTTTTTCTCTGCTAGTTTGTCTCAAGTATATTCCAACCTTGCAAAAGTCAAAAGAGATTTCTTGGTGTATGT
ACAATCTGTTCAGGTTGGACTTTTCCAAAGTCCAACTACGCCTTCAGTCTAAAACAACTAGCAGTGAGTTGATGCAAGAA
TCTGTTCACTGTTCACATCATTGCGCTAAAAAAAATGTTAAATGTTAAATCCAGATTATGTTATGCGTCGTGCTTTATTT
GTGGACTTGCATACGTTTCTTGATTGTCCTAATTGACAAACGTTGCATTGATAGAATTATGGGTTGACAATTGTCATATG
TTCTTTGTCATACTGGGTGGTTGTGTGTGGCAAATGGTTTGTTGGGCTGGATATGTGCTTGAACAAATTTCTCTATGTAA
CGAAGCAAAGTAATTTTAAGGCCATCAGCAGCAAGTTGCCAAGCACACATTATGTTGGAGTTGATTTAATCTACCATTTT
CTTTCTCCCTTTAACACAATAAAACATTGCTTCTATATCTGTAAGAGGGCTTGAGTTAGATGTCTACAATTTGTAGTCCT
CAACATTCAGCTACTAGTACTACATACTGTATTTAAGTAAATTTTATTTTAATTTTTTTTGGCAGATCACTTATCACTTC
TTCCATTGGAAGAAGGGAACTCCATTTGCTGCTGATGACCAAGGCATCTACAACAGACTAACTTGGTGGGAACAAATTGA
TAACGGGCAGCAACTTACTCGTAATAGGAAGTTCTTGACTGTGGTACCTGTGGTGCTGTAAGTTCCATTTCCATTTCAAC
CTAATGTACTTCATCATGGGATTTTGTTGTAGTTGTAGAAAGAACTCAAAATGTATAATTGTTGTTACAATAAGTATTTC
TGGGGTGGAAGCATCGTCCATTGTGAAGGAATTTATTTTCCTGCC-TTTTTTTTTGTGTGAAACGTGGACAGGAAGGCTG
TCTGGATGATTAACAAACAAGGGTTCATTTTCCTGCTCTTAAGACTATTGTTTGTTTAGTTCCATAAGGCTAGAACTTAT
TCTGATTAGGATTGTGCATGTTTATTTGCATTGCACTTAAATGGAAAGTTTGATTCATATAACTGATGTGATCGGAAGTT
GCATATCAATGTTACTTGCTTTTCACGTTATTCTGTTAGTTCCAGAGTAAGTTAAGAAAGGGTTGTCATCATGATCGAGC
ATCTTCTGACTTAGGAGAAAGTAGATTAGCTTCTTTTTTGTTGAAGTCGCTTTCTGGAATTCTGGTACTATTTTCAGGCA
ATGGCCTTCTGTTAAGATCATGGATATCCTATTAGTAATATCTGTTCTTTGCATTAGTTGATTCTCCTATGATGCTTTTA
ACTCTCAGGCCAACAGAGATGCTCTTTTTTTCTTGAATGGCATGTTCTAAGATATGCTCATACACTTTGTTGCAGGTACC
TGATCGCGTCACACTTGACCGATTACAAACAGCCAATGCTTTTCCTCAACACCATTGCAGTTCTGGTACTAGTGGTAGCA
AAGCTGCCAAACATGCACAAGGTCCGTATATTTGGAATCAATGCAGATATCTGAGGACCATATGAAGAACATCAGGGCAC
AAGCTTCTGTGTGTTTGCAACGAGGGACAAGCGAACTTTGTGCAAACACGGTATCTAAAGTAGTGAAAAAACTAAACTTT
TTCACCACTGCAATCTGTAGTATGTGCATAGGTGTAGGAAGAACCTGTAAATGTTACTGTAGCTTAGAATTTGCCTACAG
GTTGGAGGCTGCTGCATGTTTGCTCATGCCACTTCCTTTAAGAACTCTAGTGGAGAGTGTAGACTGTAACTTAAATAAAC
ATGTAATCTTGTGGATATGGAAAGTTTGGTGGTTGTTAAAATGGTGAACCGGAGTTCAGTTCCTGCAAAAATCTCCCCCA
TTTATGTCAGCACATTGTTGCTGAACGTAGGCTTCGGACTGTTTTTCACAGAATTTCGGT-CTCCTTGAGTGGTGATAAT
TGACAAAACGAATGCTTCTGGAAGAGAGAATGAGCCACGTAACTTGATTGAAAACTCTGTCACTCTTAGGGCCTGTTTAG
GTAGGAAAAGAAAATTTTTAGATGTTACATCGGATGTTTGACCGGAT---------------------------------
--------------------------------------------------------------------------------
--------------------------------------------------------------------------------
--------------------------------------------------------------------------------
--------------------------------------------------------------------------------
--------------------------------------------------------------------------------
--------------------------------------------------------------------------------
--------------------------------------------------------------------------------
--------------------------------------------------------------------------------
--------------------------------------------------------------------------------
--------------------------------------------------------------------------------
--------------------------------------------------------------------------------
--------------------------------------------------------------------------------
--------------------------------------------------------------------------------
--------------------------------------------------------------------------------
--------------------------------------------------------------------------------
--------------------------------------------------------------------------------
--------------------------------------------------------------------------------
--------------------------------------------------------------------------------
--------------------------------------------------------------------------------
--------------------------------------------------------------------------------
--------------------------------------------------------------------------------
--------------------------------------------------------------------------------
--------------------------------------------------------------------------------
--------------------------------------------------------------------------------
--------------------------------------------------------------------------------
--------------------------------------------------------------------------------
--------------------------------------------------------------------------------
--------------------------------------------------------------------------------
--------------------------------------------------------------------------------
--------------------------------------------------------------------------------
--------------------------------------------------------------------------------
--------------------------------------------------------------------------------
--------------------------------------------------------------------------------
--------------------------------------------------------------------------------
--------------------------------------------------------------------------------
--------------------------------------------------------------------------------
--------------------------------------------------------------------------------
--------------------------------------------------------------------------------
-----------------------------------------
>IRIS_313-11643contig1
--------------------------------------------------------------------------------
--------------------------------------------------------------------------------
--------------------------------------------------------------------------------
--------------------------------------------------------------------------------
------------------------------------------------------------------------GGCGTCGC
CAACCCTTTCCTCCCGGCCGGCGCCTCCTCGGCCTCCTCTCCGGCCTGCTATCCCCTCCCC-----------TCGCTCCC
TCCGGCGCTCACGGCGACAATGTGGCGA----CTCTCGGCGGCGGCTGGCGATGTGGTCCTCAAACAAATCGAA------
------------------CTCGCGGCCTGGGTGGACGGGGCTTTAAGCCGGACTGTCGAACGCCCATTGTTCGATAGGGT
CGG--TGGAGGGCCCTGTCGAACGCCCCCGGTTCAACAGGCCTCGCGGCGCCGGGTGGTGGG------------------
------------------------CCCTGTCGAACTCCCTCCGTTCGAC-------------------------------
-----------------------------AGGTGACCG------------------------------TGTCGAACGCCA
GCCGTTCGACAGGGCTTTATCGACTGCC--------CGTCGTTCGATAGG------------------------------
-TGCCCTATCGAATTGCACCCGTTCGA---CAGGGACCTACTTTCGCGA---------TTTTCCCCGGTTGGCCAC----
-----------------------------------------TACTTTTGCGATTTTCCATA---------------AAAA
T-----------AATATTAATTCTC------------------AAAAAAAT-------------TCGCTAATCTGCTATT
GCCCTGATATCAATCCAGACGTA--------------------TTTACTCCCAATTTCTCAGACAACAACGAGGAGGCAA
GTTGTTGGTACTGTGGGTGGAGTGAGTAGTACCAAATCCATACCCAATCCACACCCACC---TAGTCCCCGGCTCCCAGC
TGGGTCGCCGGAGAGTGTTCCCTGTAAAACGCAGTCTAGTCTACTACTGTGCGCCCCTCCGCCCACGGAACAATCCAGAA
CGCAACTCGGACTTCTAGATATTTCAATCCCCCACCGGATTTAGTACACCCACCCCGTAC-------ACAATAGGGTATC
ATCATCACACCATCACGAGCGCCACCACCACTCACCACGCGCCACCCACCCCCGCACCGCACGCCAAGATCCGA---CCG
CCGCCGCCGCCGCCGCCGGAGTAGGGAGAGGGAGAGGAGATGGGGCGGAGGGCGGGGTCCTACCCCTACTACGTGGAGGC
GGCGCCGCCGGTGGACGTGAACAAGAACACGGAGTGGTTCATGTACCCCGGGGTGTGGACCACCTACATCCTCCTCCTCT
TCTTCGCCTGGCTGCTCGTCCTCTCCGTCTCCGCCTGCTCCCCCGGGATCGCGTGGACCGTCGTCAACCTCGCCCACTTC
GCCGTACGTCCCGCCTCGCCCCCCGATTCATTCATCCATCCATCCATTCATTGACGGCGAGTTTGCTCCTTCTTTCATTA
GTCCGATCCGTTCTTGATTAGCGCCGCTAGCTAGTCCTATCCTGTCGCGTGTTGGTCTCACGCACCCGATCTGAGAGTCG
CTTCTGCTGCTGTTCTTCTTTGGTACTATCTTTGATGAGATACAGTGGCGGAAGGAATCGAGGAACACACCAACTTGCGG
AGATAATTTTTCTCTTCTTCACAAATATCTTTTTCTCAAAGAAGCGTCGATTTCGCAAGCTGAAATATCAGGGAATAGTC
TTCCTTACCTTTTTCTCTGCTAGTTTGTCTCAAGTATATTCCAACCTTGCAAAAGTCAAAAGAGATTTCTTGGTGTATGT
ACAATCTGTTCAGGTTGGACTTTTCCAAAGTCCAACTACGCCTTCAGTCTAAAACAACTAGCAGTGAGTTGATGCAAGAA
TCTGTTCACTGTTCACATCATTGCGCTAAAAAAAATGTTAAATGTTAAATCCAGATTATGTTATGCGTCGTGCTTTATTT
GTGGACTTGCATACGTTTCTTGATTGTCCTAATTGACAAACGTTGCATTGATAGAATTATGGGTTGACAATTGTCATATG
TTCTTTGTCATACTGGGTGGTTGTGTGTGGCAAATGGTTTGTTGGGCTGGATATGTGCTTGAACAAATTTCTCTATGTAA
CGAAGCAAAGTAATTTTAAGGCCATCAGCAGCAAGTTGCCAAGCACACATTATGTTGGAGTTGATTTAATCTACCATTTT
CTTTCTCCCTTTAACACAATAAAACATTGCTTCTATATCTGTAAGAGGGCTTGAGTTAGATGTCTACAATTTGTAGTCCT
CAACATTCAGCTACTAGTACTACATACTGTATTTAAGTAAATTTTATTTTAATTTTTTTTGGCAGATCACTTATCACTTC
TTCCATTGGAAGAAGGGAACTCCATTTGCTGCTGATGACCAAGGCATCTACAACAGACTAACTTGGTGGGAACAAATTGA
TAACGGGCAGCAACTTACTCGTAATAGGAAGTTCTTGACTGTGGTACCTGTGGTGCTGTAAGTTCCATTTCCATTTCAAC
CTAATGTACTTCATCATGGGATTTTGTTGTAGTTGTAGAAAGAACTCAAAATGTATAATTGTTGTTACAATAAGTATTTC
TGGGGTGGAAGCATCGTCCATTGTGAAGGAATTTATTTTCCTGCC-TTTTTTTTTGTGTGAAACGTGGACAGGAAGGCTG
TCTGGATGATTAACAAACAAGGGTTCATTTTCCTGCTCTTAAGACTATTGTTTGTTTAGTTCCATAAGGCTAGAACTTAT
TCTGATTAGGATTGTGCATGTTTATTTGCATTGCACTTAAATGGAAAGTTTGATTCATATAACTGATGTGATCGGAAGTT
GCATATCAATGTTACTTGCTTTTCACGTTATTCTGTTAGTTCCAGAGTAAGTTAAGAAAGGGTTGTCATCATGATCGAGC
ATCTTCTGACTTAGGAGAAAGTAGATTAGCTTCTTTTTTGTTGAAGTCGCTTTCTGGAATTCTGGTACTATTTTCAGGCA
ATGGCCTTCTGTTAAGATCATGGATATCCTATTAGTAATATCTGTTCTTTGCATTAGTTGATTCTCCTATGATGCTTTTA
ACTCTCAGGCCAACAGAGATGCTCTTTTTTTCTTGAATGGCATGTTCTAAGATATGCTCATACACTTTGTTGCAGGTACC
TGATCGCGTCACACTTGACCGATTACAAACAGCCAATGCTTTTCCTCAACACCATTGCAGTTCTGGTACTAGTGGTAGCA
AAGCTGCCAAACATGCACAAGGTCCGTATATTTGGAATCAATGCAGATATCTGAGGACCATATGAAGAACATCAGGGCAC
AAGCTTCTGTGTGTTTGCAACGAGGGACAAGCGAACTTTGTGCAAACACGGTATCTAAAGTAGTGAAAAAACTAAACTTT
TTCACCACTGCAATCTGTAGTATGTGCATAGGTGTAGGAAGAACCTGTAAATGTTACTGTAGCTTAGAATTTGCCTACAG
GTTGGAGGCTGCTGCATGTTTGCTCATGCCACTTCCTTTAAGAACTCTAGTGGAGAGTGTAGACTGTAACTTAAATAAAC
ATGTAATCTTGTGGATATGGAAAGTTTGGTGGTTGTTAAAATGGTGAACCGGAGTTCAGTTCCTGCAAAAATCTCCCCCA
TTTATGTCAGCACATTGTTGCTGAACGTAGGCTTCGGACTGTTTTTCACAGAATTTCGGT-CTCCTTGAGTGGTGATAAT
TGACAAAACGAATGCTTCTGGAAGAGAGAATGAGCCACGTAACTTGATTGAAAACTCTGTCACTCTTAGGGCCTGTTTAG
GTAGGAAAAGAAAATTTTTAGATGTTACATCGGATGTTTGACCGGATATC-GGAAGGGGTTTTTGGACACGAATGAGA--
--------------------AAACTAATTTCATAAATCGCATGGAAACTGCGAGACGAATCTTTTGAGCCTAATTAATCT
GTCATTAGCACATATGTGTTACTG----------------------------TAGTACTTATGGCTAATCATGGACTAAT
TAGGCTCAAATGATTCGTCTCGTGATTTCTCTTCTAATTGTGCAATTAGTTTTTTGTTTTTATCTATATTTAATGCTTCA
TATATATATCCAAACATTCGATGTGAGGCCATAAGTATATATCTTGTTGGGAATGGAAGAAATACATAGGTGTCCCAGGA
GTCTTTTGGTGAGCGACCTCTTCCTTGCACGCTAAAAACATTGCTTGAAGGTTAGTGCCAATATGCCTTGTCCGTTGGTT
GTGACGAGGCAGTGCTTTCAAATAGCTATCTCAAATATAGCGGCCTGAAAAGC---------------------------
--------------------------------------------------------------------------------
--------------------------------------------------------------------------------
--------------------------------------------------------------------------------
--------------------------------------------------------------------------------
--------------------------------------------------------------------------------
--------------------------------------------------------------------------------
--------------------------------------------------------------------------------
--------------------------------------------------------------------------------
--------------------------------------------------------------------------------
--------------------------------------------------------------------------------
--------------------------------------------------------------------------------
--------------------------------------------------------------------------------
--------------------------------------------------------------------------------
--------------------------------------------------------------------------------
--------------------------------------------------------------------------------
--------------------------------------------------------------------------------
--------------------------------------------------------------------------------
--------------------------------------------------------------------------------
--------------------------------------------------------------------------------
--------------------------------------------------------------------------------
--------------------------------------------------------------------------------
--------------------------------------------------------------------------------
--------------------------------------------------------------------------------
--------------------------------------------------------------------------------
--------------------------------------------------------------------------------
--------------------------------------------------------------------------------
--------------------------------------------------------------------------------
--------------------------------------------------------------------------------
--------------------------------------------------------------------------------
--------------------------------------------------------------------------------
--------------------------------------------------------------------------------
--------------------------------------------------------------------------------
-----------------------------------------
>IRIS_313-10603contig20
--------------------------------------------------------------------------------
---------------------------------------------CAGCTGTTGCAAAGTAGTTCGGTTAGACCAACCAC
ACTATGGCGGTCTGACCAACAGTGCACTGAGTTGGGGGGATTTCGAGCCCCAACGGTTAGTTTTGGTTGGTGGGAATATA
AAAACTCCCCCACCAGCAGTAAGGGGACTCTCTTGGCACTTGCTTCACTTGCATACACCCCTTGCACACTCTCTAGTGC-
----------------------CTGAGGGTTGATTAGCCAAGAGTCAAGTGCATTTGCTTCATTGTAGAGCTAGTGTGGC
ACTTGATCATCTCCGAGCCGGGTCATCGCTTATTACTCTTGGAGGTTGCCGCCTCCTAGACGGTTGTGGAGGTATTGCCC
GGTGACCTCTCCGAGAAGATTGTGGAGAAGGCCCAATGCCGGTTGTGAGTGGTTTGGAGTTCATCACATTTGGAGTGAAG
GAAGAACTACCCCTAGTGATCGAGGCTTGTGTAGTCCACTTCAAGAGCCGGCTTCCACCTTGCCTACCCCTTGACGAAGG
GGGTTTACAGTGGCTTCGTGGTTTTGAGCGGTGAAGTTGGGCTTGCCTTACCAGGGATTAGGAAACTGGCGAGTTTCTGA
ACCTCGGGTGAAAAATTCCTTGTCTCTTGTCTCATTTACTTGTTGCAATTACATTTGCGGTTGGAGGAGGGGAGGCGCGG
CGGAGGAGAAGAGGTGGGGATGGAGAGGGAAGTGACGGAGAGGCAGAGAAGCTCGAGGTCAAGGCCGATGTCGATTCATA
GCCGGC-----AAGCTCGATCCGCAGCCGACACCATCGCCGCTCGGTCCGCCCCGCTGCCTGATGCCATCGCTGCTTGGA
CTGCCCCATCG-GCCACCGCCGCTCAGCCCCGGTGCCTCGCTTTCTCCGACCTCAGCTTCCTTGCTGGTGGGAAATTAGA
GAGGACAGAGAGAAAGAGAGATAAAAAGTGAAAGAGATTGGTATTGATGGGACCTATTATAAGTAACTTGTATGGTAAAG
TTTATAGCTTAACATGTTCGTTCTTAGTCTAGATGATATGTGAAGAAAGATAAATAGAGACACACTGCTAATCTGCTATT
GCCCTGATATCAATCCAGACGTACAAATATACTCCTCCATTAGTTTACTCCCAATTTCTCAGACAGCAACGAGGAGGCAA
GTTGTTGGTACTGTGGGTGGAGTGAGTAGTACCAAATCCATACCCAATCCACACCCACC---TAGTCCCCGGCTCCCAGC
TGGGTCGCCGGAGAGTGTTCCCTGTAAAACGCAGTCTAGTCTACTACTGTGCGCCCCTCCGCCCACGGAACAATCCAGAA
CGCAACTCGGACTTCTAGATATTTCAATCCCCCACCGGATTTAGTACACCCACCCCGTAC-------ACAATAGGGTATC
ATCATCACACCATCACGAGCACCACCACCACTCACCACGCGCCACCCACACCCGCACCGCACGCCAAGATCCGA---CCG
CCGCCGCCGCCGCCGCCGGAGTAGGGAGAGGGAGAGGAGATGGGGCGGAGGGCGGGGTCCTACCCCTACTACGTGGAGGC
GGCGCCGCCGGTGGACGTGAACAAGAACACGGAGTGGTTCATGTACCCCGGGGTGTGGACCACCTACATCCTCCTCCTCT
TCTTCGCCTGGCTGCTCGTCCTCTCCGTCTCCGCCTGCTCCCCCGGGATCGCGTGGACCGTCGTCAACCTCGCCCACTTC
GCCGTACGTCCCGCCTCGCCCCCCGATTCATTCATCCATCCATCCATTCATTGACGGCGAGTTTGCTCCTTCTTTCATTA
GTCCGATCCGTTCTTGATTAGCGCCGCTAGCTAGTCCTATCCTGTCGCGTGTTGGTCTCACGCACCCGATCTGAGAGTCG
CTTCTGCTGCTGTTCTTCTTTGGTACTATCTTTGATGAGATACAGTGGCGGAAGGAATCGAGGAACACACCAACTTGCGG
AGATAATTTTTCTCTTCTTCACAAATATCTTTTTCTCAAAGAAGCGTCGATTTCGCAAGCTGAAATATCAGGGAATAGTC
TTCCTTACCTTTTTCTCTGCTAGTTTGTCTCAAGTATATTCCAACCTTGCAAAAGTCAAAAGAGATTTCTTGGTGTATGT
ACAATCTGTTCAGGTTGGACTTTTCCAAAGTCCAACTACGCCTTCAGTCTAAAACAACTAGCAGTGAGTTGATGCAAGAA
TCTGTTCACTGTTCACATCATTGCGCTAAAAAAAATGTTAAATGTTAAATCCAGATTATGTTATGCGTCGTGCTTTATTT
GTGGACTTGCATACGTTTCTTGATTGTCCTAATTGACAAACGTTGCATTGATAGAATTATGGGTTGACAATTGTCATATG
TTCTTTGTCATACTGGGTGGTTGTGTGTGGCAAATGGTTTGTTGGGCTGGATATGTGCTTGAACAAATTTCTCTATGTAA
CGAAGCAAAGTAATTTTAAGGCCATCAGCAGCAAGTTGCCAAGCACACATTATGTTGGAGTTGATTTAATCTACCATTTT
CTTTCTCCCTTTAACACAATAAAACATTGCTTCTATATCTGTAAGAGGGCTTGAGTTAGATGTCTACAATTTGTAGTCCT
CAACATTCAGCTACTAGTACTACATACTGTATTTAAGTAAATTTTATTTTAATTTTTTTTGGCAGATCACTTATCACTTC
TTCCATTGGAAGAAGGGAACTCCATTTGCTGCTGATGACCAAGGCATCTACAACAGACTAACTTGGTGGGAACAAATTGA
TAACGGGCAGCAACTTACTCGTAATAGGAAGTTCTTGACTGTGGTACCTGTGGTGCTGTAAGTTCCATTTCCATTTCAAC
CTAATGTACTTCATCATGGGATTTTGTTGTAGTTGTAGAAAGAACTCAAAATGTATAATTGTTGTTACAATAAGTATTTC
TGGGGTGGAAGCATCGTCCATTGTGAAGGAATTTATTTTCCTGCC--TTTTTTTTTTGTGAAACGTGGACAGGAAGGCTG
TCTGGATGATTAACAAACAAGGGTTCATTTTCCTGCTCTTAAGACTATTGTTTGTTTAGTTCCATAAGGCTAGAACTTAT
TCTGATTAGGATTGTGCATGTTTATTTGCATTGCACTTAAATGGAAAGTTTGATTCATATAACTGATGTGATCGGAAGTT
GCATATCAATGTTACTTGCTTTTCACGTTATTCTGTTAGTTCCAGAGTAAGTTAAGAAAGGGTTGTCATCATGATCGAGC
ATCTTCTGACTTAGGAGAAAGTAGATTAGCTTCTTTTTTGTTGAAGTCGCTTTCTGGAATTCTGGTACTATTTTCAGGCA
ATGGCCTTCTGTTAAGATCG----------------GATATCTGTTCTTTGCATTAGTTGATTCTCCTATGATGCTTTTA
ACTCTCAGGCCAACAGAGATGCTCTTTTTTTCTTGAATGGCATGTTCTAAGATATGCTCATACACTTTGTTGCAGGTACC
TGATCGCGTCACACTTGACCGACTACAAACAGCCAATGCTTTTCCTCAACACCATTGCAGTTCTGGTACTAGTGGTAGCA
AAGCTGCCAAACATGCACAAGGTCCGTATATTTGGAATCAATGCAGATATCTGAGGACCATATGAAGAACATCAGGGCAC
AAGCTTCTGTGTGTTTGCAACGAGGGACAAGCGAACTTTGTGCAAACACGGTATCTAAAGTAGTGAAAAAACTAAACTTT
TTCACCACTGCAATCTGTAGTATGTGCATAGGTGTAGGAAGAACCTGTAAATGTTACTGTAGCTTAGAATTTGCCTACAG
GTTGGAGGCTGCTGCATGTTTGCTCATGCCACTTCCTTTAAGAACTCTAGTGGAGAGTGTAGACTGTAACTTAAATAAAC
ATGTAATCTTGTGGATATGGAAAGTTTGGTGGTTGTTAAAATGGTGAACCGGAGTTCAGTTCCTGCAAAAATCTCCCCCA
TTTATGTCAGCACATTGTTGCTGAACGTAGGCTTCAGACTGTTTTTCACAGAATTTCGGT-CTCCTTGAGTGGTGATAAT
TGACAAAACGAATGCTTCTGGAAGAGAGAATGAGCCACGTAACTTGATTGAAAACTCTGTCACTCTTAGGGCCTGTTTAG
TTAGGAAAAGAAAATTTTTAGATGTTACATCGGATGTTTGACCGGATGTTAGGAAGGGGTTTTTGGACACGAATGAGA--
--------------------AAACTAATTTTATAAATTGCATGGAAACTGCGAGACGAATTTTTTGAGCCTAATTAATCT
GTCATTAGCACATATGTGTTACTGTAGTACTTATGGTTAATCATGGACTAATTAGTACTTATGGTTAATCATGGACTAAT
TAGGCTCAAATGATTCGTCTCATGATTTCCCTTCTAACTGTGCAATTAG-TTTTTGTTTTTATCTATATTTAATGCTTCA
TATATATGTCCAAACATTCGATGTGAGGCCATAAGTATATATCTTGCTGGGAATGGAAGAAATACATAGGTGTCCCAGGA
GTCTTTTGGTGAGCGACCTCTTCCTTGCACGCTAAAAACATTGCTTGAAGGTTAGTGCCAATATGCCTTGTCCGTTGGTT
GTGACGAGGCAGTGCTTTCAAATAGCTATCTCAAATATAGCGGCCTGAAAAGCGTAGCAGTGGCCTAACAAGCATAACAA
C-------------------------------------------------------------------------------
--------------------------------------------------------------------------------
--------------------------------------------------------------------------------
--------------------------------------------------------------------------------
--------------------------------------------------------------------------------
--------------------------------------------------------------------------------
--------------------------------------------------------------------------------
--------------------------------------------------------------------------------
--------------------------------------------------------------------------------
--------------------------------------------------------------------------------
--------------------------------------------------------------------------------
--------------------------------------------------------------------------------
--------------------------------------------------------------------------------
--------------------------------------------------------------------------------
--------------------------------------------------------------------------------
--------------------------------------------------------------------------------
--------------------------------------------------------------------------------
-------------------------------------------------------------------------AGCTAGT
CAGCTACTCCGT--------------------------------------------------------------------
--------------------------------------------------------------------------------
--------------------------------------------------------------------------------
--------------------------------------------------------------------------------
--------------------------------------------------------------------------------
--------------------------------------------------------------------------------
--------------------------------------------------------------------------------
--------------------------------------------------------------------------------
--------------------------------------------------------------------------------
--------------------------------------------------------------------------------
--------------------------------------------------------------------------------
--------------------------------------------------------------------------------
--------------------------------------------------------------------------------
--------------------------------------------------------------------------------
-----------------------------------------
>IRIS_313-11737contig3
-------------------------CAGCCGGTTAGACCGAGCCCCGGCTGGTCTGATCGGCCGCACTACTGCGATCTGA
CCGGCCACCTGTGTGTCAGTGCAATTAATGCACTGCAACGGCCAGCAGCTGTTGCAAAGTAGTTCGGTTAGACCAACCAC
ACTATGGCGGTCTGACCAACAGTGCACTGAGTTGGGGGGATTTCGAGCCCCAACGGTTAGTTTTGGTTGGTGGGAATATA
AAAACTCCCCCACCAGCAGTAAGGGGACTCTCTTGGCACTTGCTTCACTTGCATACACCCCTTGCACACTCTCTAGTGCT
TGTGTTCATCCATTATGTGTGACTGAGGGTTGATTAGCCAAGAGTCAAGTGCATTTGCTTCATTGTAGAGCTAGTGTGGC
ACTTGATCATCTCCGAGCCGGGTCATCGCTTATTACTCTTGGAGGTTGCCGCCTCCTAGACGGTTGTGGAGGTATTGCCC
GGTGACCTCTCCGAGAAGATTGTGGAGAAGGCCCAACGCCGGTTGTGAGTGGTTTGGAGTTCATCACATTTGGAGTGAAG
GAAGAACTACCCCTAGTGATCGAGGCTTGTGTAGTCCACTTCAAGAGCCGGCTTCCACCTTGCCCACCCCTTGACGAAGG
GGGTTTGCAGTGGCTTCGTGGTTTTGAGCGGTGAAGTTAGGCTTGCCTTACCAGGGATTAGGAAACTGGCGAGTTTCTGA
ACCTCGGGTGAAAAATTCCTTGTCTCTTGTCTCATTTACTTGTTGCAATTACATTTGCGGTTGGAGGAGGGGAGGCGCGG
CGGAGGAGAAGAGGTGGGGATGGAGAGGGAAGTGACGGAGAGGCAGAGAAGCTCGAGGTCAAGGCCGATGTCGATTCATA
GCCGGC-----AAGCTCGATCCGCAGCCAACACCATCGCCGCTCGGTCCGCCCCGCTGCCTGATGCCATCGCTGCTTGGA
CTGCCCCATCG-GCCACCGCCGCTCAGCCCCGGTGCCTCGCTTTCTCCGACCTCAGCTTCCTTGCTGGTGGGAAATTAGA
GAGGACAGAGAGAAAGAGAGATAAAAAGTGAAAGAGATTGGTATTGATGGGACCATTTATAAGTAACTTGTATGGTAAAG
TTTATAGCTTAACATGTTCGTTCTTAGTCTAGATGATATGTGAAGAAAGATAAATAGAGACACACTGCTAATCTGCTATT
GCCCTGATATCAATCCAGACGTACAAATATACTCCTCCATTAGTTTACTCCCAATTTCTCAGACAGCAACGAGGAGGCAA
GTTGTTGGTACTGTGGGTGGAGTGAGTAGTACCAAATCCATACCCAATCCACACCCACCTAGTAGTCCCCGGCTCCCAGC
TGGGTCGCCGGAGAGTGTTCCCTGTAAAACGCAGTCTAGTCTACTACTGTGCGCCCCTCCGCCCACGGAACAATCCAGAA
CGCAACTCGGACTTCTAGATATTTCAATCCCCCACCGGATT--ATAAACCCACCCCGTAC-------ACAATAGGGTATC
ATCATCACACCATCACGAGCACCACCACCACTCACCACGCGCCACCCACCCCCGCACCGCACGCCAAGATCCGACCGCCG
CCGCCGCCGCCGCCGCCGGAGTAGGGAGAGGGAGAGGAGATGGGGCGGAGGGCGGGGTCCTACCCCTACTACGTGGAGGC
GGCGCCGCCGGTGGACGTGAACAAGAACACGGAGTGGTTCATGTACCCCGGGGTGTGGACCACCTACATCCTCCTCCTCT
TCTTCGCCTGGCTGCTCGTCCTCTCCGTCTCCGCCTGCTCCCCCGGGATCGCGTGGACCGTCGTCAACCTCGCCCACTTC
GCCGTACGTCCCGCCTCGCCCCCCGATTCATTCATCCATCCATCCATTCATTGACGGCGAGTTTGCTCCTTCTTTCATTA
GTCCGATCCGTTCTTGATTAGCGCCGCTAGCTAGTCCTATCCTGTCGCGTGTTGGTCTCACGCACCCGATCTGAGAGTCG
CTTCTGCTGCTGTTCTTCTTTGGTACTATCTTTGATGAGATACAGTGGCGGAAGGAATCGAGGAACACACCAACTTGCGG
AGATAATTTTTCTCTTCTTCACAAATATCTTTTTCTCAAAGAAGCGTCGATTTCGCAAGCTGAAATATCAGGGAATAGTC
TTCCTTACCTTTTTCTCTGCTAGTTTGTCTCAAGTATATTCCAATCTTGCAAAAGTCAAAAGAGATTTCTTGGTGTATGT
ACAATCTGTTCAGGTTGAACTC-----AAGTCCAACTACGCCTTCAGTCTAAAACAACTAGCAGTGAGTTGATGCAAGAA
TCTGTTCACTGTTCACATCATTGCGCTAAAAAAAATGTTAAATGTTAAATCCAGATTATGTTATGCGTCGTGCTTTATTT
GTGGACTTGCATACGTTTCTTGATTGTCCTAATTGACAAACGTTGCATTGATAGAATTATGGGTTGACAATTGTCATATG
TTCTTTGTCATACTGGGTGGTTGTGTGTGGCAAATGGTTTGTTGGGCTGGATATGTGCTTGAACAAATTTCTCTATGTAA
CGAAGCAAAGTAATTTTAAGGCCATCAGCAGCAAGCTGCCAAGCACACATTATGTTGGAGTTGATTTAATCTACCATTTT
CTTTCTCCCTTTAACACAATAAAACATTGCTTCTATATCTGTAAGAGGGCTTGAGTTAGATGTCTACAATTTGTAGTCCT
CAACATTCAGCTACTAGTACTACATACTGTATTTAAGTAAATTTTATTTTAATTTTTTTTGGCAGATCACTTATCACTTC
TTCCATTGGAAGAAGGGAACTCCATTTGCTGCTGATGACCAAGGCATCTACAACAGACTAACTTGGTGGGAACAAATTGA
TAACGGGCAGCAACTTACTCGTAATAGGAAGTTCTTGACTGTGGTACCTGTGGTGCTGTAAGTTCCATTTCCATTTCAAC
CTAATGTACTTCATCATGGGATTTTGTTGTAGTTGTAGAAAGAACTCAAAATGTATAATTGTTGTTACAATAAGTATTTC
TGGGGTGGAAGCATCGTCCATTGTGAAGGAATTTATTTTCCTGCCTTTTTTTTTTGTGTGAAACGTGGACAGGAAGGCTG
TCTGGATGATTAACAAACAAGGGTTCATTTTCCTGCTCTTAAGACTATTGTTTGTTTAGTTCCATAAGGCTAGAACTTAT
TCTGATTAGGATTGTGCATGTTTATTTGCATTGCACTTAAATGGAAAGTTTGATTCATATAACTGATGTGATCGGAAGTT
GCATATCAATGTTACTTGCTTTTCACGTTATTCTGTTAGTTCCAGAGTAAGTTAAGAAAGGGTTGTCATCATGATCGAGC
ATCTTCTGACTTAGGAGAAAGTAGATTAGCTTCTTTTTTGTTGAAGTCGCTTTCTGGAATTCTGGTACTATTTTCAGGCA
ATGGCCTTCTGTTAAGATCATGGATATCCTATTAGTAATATCTGTTCTTTGCATTAGTTGATTCTCCTATGATGCTTTTA
ACTCTCAGGCCAACAGAGATGCTCTTTTTTTCTTGAATGGCATGTTCTAAGATATGCTCATACACTTTGTTGCAGGTACC
TGATCGCGTCACACTTGACCGACTACAAACAGCCAATGCTTTTCCTCAACACCATTGCAGTTCTGGTACTAGTGGTAGCA
AAGCTGCCAAACATGCACAAGGTCCGTATATTTGGAATCAATGCAGATATCTGAGGACCATATGAAGAACATCAGGGCAC
AAGCTTCTGTGTGTTTGCAACGAGGGACAAGCGAACTTTGTGCAAACACGGTATCTAAAGTAGTGAAAAAACTAAACTTT
TTCACCACTGCAATCTGTAGTATGTGCATAGGTGTAGGAAGAACCTGTAAATGTTACTGTAGCTTAGAATTTGCCTACAG
GTTGGAGGCTGCTGCATGTTTGCTCATGCCACTTCCTTTAAGAACTCTAGTGGAGAGTGTAGACTGTAACTTAAATAAAC
ATGTAATCTTGTGGATATGGAAAGTTTGGTGGTTGTTAAAATGGTGAACCGGAGTTCAGTTCCTGCAAAAATCTCCCCCA
TTTATGTCAGCACATTGTTGCTGAACGTAGGCTTCAGACTGTTTTTCACAGAATTTCGGT-CTCCTTGAGTGGTGATAAT
TGACAAAACGAATGCTTCTGGAAGAGAGAATGAGCCACGTAACTTGATTGAAAACTCTGTCACTCTTAGGGCCTGTTTAG
TTAGGAAAAGAAAATTTTTAGATGTTACATCGGATGTTTGACCGGATGTC-GGAAGGGGTTTTTAGACACGAATGAGA--
--------------------AAACTAATTTCATAAATCGCATGGAAACTGCGAGACGAATTTTTTGAGCCTAATTAATCT
GTCAT----------GTGTTACTG----------------------------TAGTACTTATGGCTAATCATGGACTAAT
TAGGCTCAAATGATTCGTCTCGTGATTTCCCTTCTAACTGTGCAATTAG-TTTTTGTTTTTATGTATATTTAATGCTTCA
TATATATGTCCAAACATTTGATGTGAGGCCATAAGTATATATCTTGTTGGGAATGGAAGAAATACATAGGTGTCCCAGGA
GTCTTTTGGTGAGCGACCTCTTCCTTGCACGCTAAAAACATTGCTTGAAGGTTAGTGCCAATATGCCTTGTCCGTTGGTT
GTGACGAGGCAGTGCTTTCAAATAGCTATCTCAAATATAGCGGCCTGAAAAGCGTAGTAGTGGCCTAACAAGCATAACAA
CTGACAAGTCAAATTTTTTTAACTTTAACTATTAATAATAAAAAATAAAAAAGATCAATGATGTAAAATTGATGATACTA
GATTTATCATTAAACAAACTATCAGAATATTCAACTCTTTTTATTAAAACATTGTACTTTTATAGATATAGTTGGTCAAA
ATACCATCTCAAAGACCATGTCAGGATCTAAAAATACTTATATTTTAGGATGGAGGGAGTACTATTTTGGGGACACATAC
ATGAGATACGATCATATTTAAGTCAAAAGAAATTTATATTATATTCTAGCTTCCAGCAACCCAAAATTAAGCATGACATC
CATTCTGATTTGTGCACCATGGTTTGGTTAGCTTTAGGTTTGTTGGTTTAAACTTCTAAGCCATTTTTTCTTATATATTT
TATATGCCGGTGGTTTCGAAGCCAAAGTCATACCCTCCATTTCATATTACTAAAAAAAGCTACTCCAACCTGTTTTTACT
TAATAGTGTAACAGTGGCTTGTGCTTTAAAACAGCCTAACAAAAGAACTTCTTATTTGATTAGATTTATACTTTTTGACT
CATAGCTGGCTTATAATTCTAAAT-AAAAGGCCCTAAGCATTTCAGCAACTAAAAATGCTTCTCCTTGGAACGCAGGAAA
GTAAAAATGTAGGATAGGTAAAAACATAGGATAGAGAATGGGTTACCAATGTGGCTGGGAATGGAGTCACGGAGATGGGC
AACGTATGGAATTTCCCAAGTTAAACTGTATTGTTGCATGTCTCAAGTACAGTAGTAGTACAACTTAACAAGCAGTTTCC
TTTCGTTCTCAGCCTTGTCTTTCTTTTTGCAGTTTAGTGGGAATTCGATCCCAGGTGGCTGAGGGGGCCACACCACTATT
ATTTGAAACGGATGAAGTGATTGGCTATTTACAACAACTGCGGGGCAATGAGAAAAAAAGGAAACGATGAATGGCAAACC
GATAAAATGAAAAATCTTCACCATCCTGGGCGACTAAAACCCCAAAGGTCAGACAGTCTCTGCAGCTTGGCACTCCTCCG
TAATACGGCAATAGTATATATTAGTATTGCGCTCCTCAGTCGCTAATGTTGCATACTGACAAAAACTTCTGAACTGCATT
GTGGTATTGAGTACCCTGTGAATGTCCAAAATTAGTTGGATACAAGAAAGAGAATATGGGTAGTTTGGGAAACAGGAACG
GATAAGTACCTCCCAATAGAGCTGGTTGCAGTCAGTGCACTTCCAGAACTCCAAGTTTCGCTTGAAGAGGCAGGAAGGGA
TAATCTGGAAACCTTTTGAAGCTTCAATAGCCTCATCGAGTGTGAGCGGTTTTTGGATGAATCTTCCATTGCACTTTGTA
CATCTCGACATAAGCTTATCCTCGGATATCTTTAACTGGAAAGTATCAATCACCTGAAACACGTATTTTCAGTAGTTAAT
AAGCCAATCAATGAGTTTCAGAATCTCCTCATTTGGAAGTTGGAGATAAGTACGCGTACTATACTGTGGTTTCAGCTGGA
AAATTTTGTATCCACAGTATGATTCTAGTCAATGTTATGTCTATATTTTACTTCAAAAAAATAAAATATTAATACACCAT
ATGTATATAACTACAGAAGTTCTGGAGTCTAGACAAAACTGTCAAAGTGGTTGCACATTTTTCTTGGTAATGTAGAAAAG
TTTCTTCTGTGATTTGGCTGACATTGTACCAGTTCCTGCCAGAAATTTAAGTTCACTTGGCCTTGAGTGATTGTTGACAC
ACAGACAGTCGCGCACACACAAAAGAAAGAGAACTGAAATCAATCTTCTGATTTTTTGCTGTGTAATCAATAAGATTGGG
CCATAAAGCATTTACAGTAACTTAAGTTTTTGCAGATCAATAAAACTGAAGACAGAAAAAAAAATGTGCATACCTCTGCC
AGTTGATCATGTTTGAGAAGGCTCTTCACTCTGTATACCTGGTTACTTGCCAAATATTGATATTTTAAGAGCTTGACATC
TCTTGTAAGTAATACTCTTCTTTCCTTATAGGTTTGATTTAACAGTTCCCTACATGATAAAGATAAGCACATAAACGAAA
ACATAAAAATGACAATTCATAGAGACATTAAGAATGTTATAACATTTTTTGCAAAACTTCTAGAGAAGACCTTGGTTCAG
GCTTCCTTGAGGATGGAGTAGCAGCATCTATTCCAACACATCTCAAGTGCTTAGCTAAACCCTCAATCTGTCCAAATTTT
CTCCATATCAACCCTTGCAGCATTTGCAAACAGGGAAAATAACTAAGCTATTTTGTATAGAGTGAATCATATTCTTTTTC
AAGTTCATCTCATGAAACAGTACTTGGATAAAAAATATAAAAAGCACTGTTGAATGTAAAGGGACGAGGGAAGCTATTAC
CATCACATCACACAAAAATTTTGGGCAGCCATCTCCACCAGCAGAAGGATCCCATGGAGGAAGACCCTGCCATTCAGTAC
TGCCCTCAAACTTCTCTTTGCATTTGGCATTGGTTGCAAGTTTTTGTTTTTCTTTTCGTCTTGATGAACGTGGTTTTGTA
TCTGATTCTGTAAGCAAAATCTTCTCAGCGTACTTCATCAC
>IRIS_313-11800contig6rev
--------------------------------------------------------------------------------
--------------------------------------------------------------------------------
--------------------------------------------------------------------------------
----------------------------------------------------------------------------TGCT
TGTGTTCATCCATTAGGTCTGACTGAGGGTTGATTAGCCAAGAGTCAAGTGCATTTGCTTCATTGTAGAGCTAGTGTGGC
ACTTGATCATCTCCGAGCCGGGTCATCGCTTATTACTCTTGGAGGTTGCCGCCTCCTAGACGGTTGTGGAGGTATTGCCC
GGTGACCTCTCCAAGAAGATTGTGGAGAAGGCCCAACGCCGGTTGTGAGTGGTTTGGAGTTCATCACATTTGGAGTGAAG
GAAGAACTACCCCTATTGATCGAGGCTTGTGTAGTCCACTTCAAGAGCCGGCTTCCACCTTGCCCACCCCTTGACGAAGG
GGGTTTGCAGTGGCTTCGTGGTTTTGAGCGGTGAAGTTAGGCTTGCCTTACCAGGGATTAGGAAACTGGCGAGTTTCTGA
ACCTCGGGTGAAAAATTCCTTGTCTCTTGTCTCATTTACTTGTTGCAATTACATTTGCGGTTGGAGGAGGGGAGGCGCGG
CGGAGGAGAAGAGGTGGGGATGGAGAGGGAAGTGACGGAGAGGCAGAGAAGCTCGAGGTCAAGGCCGATGTCGATTCATA
GCCGGC-----AAGCTCGATCCGCAGCCAACACCATCGCCGCTCGGTCCGCCCCGCTGCCTGATGCCATCGCTGCTTGGA
CTGCCCCATCG-GCCACCGCCGCTCAGCCCCGGTGCCTCGCTTTCTCCGACCTCAGCTTCCTTGCTGGTGGGAAATTAGA
GAGGACAGAGAGAAAGAGAGATAAAAAGTGAAAGAGATTGGTATTGATGGGACCATTTATAAGTAACTTGTATGGTAAAG
TTTATAGCTTAACATGTTCGTTCTTAGTCTAGATGATATGTGAAGAAAGATAAATAGAGACACACTGCTAATCTGCTATT
GCCCTGATATCAATCCAGACGTACAAATATACTCCTCCATTAGTTTACTCCCAATTTCTCAGACAGCAACGAGGAGGCAA
GTTGTTGGTACTGTGGGTGGAGTGAGTAGTACCAAATCCATACCCAATCCACACCCACCTAGTAGTCCCCGGCTCCCAGC
TGGGTCGCCGGAGAGTGTTCCCTGTAAAACGCAGTCTAGTCTACTACTGTGCGCCCCTCCGCCCACGGAACAATCCAGAA
CGCAACTCGGACTTCTAGATATTTCAATCCCCCACCGGATT--ATAAACCCACCCCGTAC-------ACAATAGGGTATC
ATCATCACACCATCACGAGCACCACCACCACTCACCACGCGCCACCCACCCCCGCACCGCACGCCAAGATCCGACCGCCG
CCGCCGCCGCCGCCGCCGGAGTAGGGAGAGGGAGAGGAGATGGGGCGGAGGGCGGGGTCCTACCCCTACTACGTGGAGGC
GGCGCCGCCGGTGGACGTGAACAAGAACACGGAGTGGTTCATGTACCCCGGGGTGTGGACCACCTACATCCTCCTCCTCT
TCTTCGCCTGGCTGCTCGTCCTCTCCGTCTCCGCCTGCTCCCCCGGGATCGCGTGGACCGTCGTCAACCTCGCCCACTTC
GCCGTACGTCCCGCCTCGCCCCCCGATTCATTCATCCATCCATCCATTCATTGACGGCGAGTTTGCTCCTTCTTTCATTA
GTCCGATCCGTTCTTGATTAGCGCCGCTAGCTAGTCCTATCCTGTCGCGTGTTGGTCTCACGCACCCGATCTGAGAGTCG
CTTCTGCTGCTGTTCTTCTTTGGTACTATCTTTGATGAGATACAGTGGCGGAAGGAATCGAGGAACACACCAACTTGCGG
AGATAATTTTTCTCTTCTTCACAAATATCTTTTTCTCAAAGAAGCGTCGATTTCGCAAGCTGAAATATCAGGGAATAGTC
TTCCTTACCTTTTTCTCTGCTAGTTTGTCTCAAGTATATTCCAACCTTGCAAAAGTCAAAAGAGATTTCTTGGTGTATGT
ACAATCTGTTCAGGTTGAACTC-----AAGTCCAACTACGCCTTCAGTCTAAAACAACTAGCAGTGAGTTGATGCAAGAA
TCTGTTCACTGTTCACATCATTGCGCTAAAAAAAATGTTAAATGTTAAATCCAGATTATGTTATGCGTCGTGCTTTATTT
GTGGACTTGCATACGTTTCTTGATTGTCCTAATTGACAAACGTTGCATTGATAGAATTATGGGTTGACAATTGTCATATG
TTCTTTGTCATACTGGGTGGTTGTGTGTGGCAAATGGTTTGTTGGGCTGGATATGTGCTTGAACAAATTTCTCTATGTAA
CGAAGCAAAGTAATTTTAAGGCCATCAGCAGCAAGCTGCCAAGCACACATTATGTTGGAGTTGATTTAATCTACCATTTT
CTTTCTCCCTTTAACACAATAAAACATTGCTTCTATATCTGTAAGAGGGCTTGAGTTAGATGTCTACAATTTGTAGTCCT
CAACATTCAGCTACTAGTACTACATACTGTATTTAAGTAAATTTTATTTTAATTTTTTTTGGCAGATCACTTATCACTTC
TTCCATTGGAAGAAGGGAACTCCATTTGCTGCTGATGACCAAGGCATCTACAACAGACTAACTTGGTGGGAACAAATTGA
TAACGGGCAGCAACTTACTCGTAATAGGAAGTTCTTGACTGTGGTACCTGTGGTGCTGTAAGTTCCATTTCCATTTCAAC
CTAATGTACTTCATCATGGGATTTTGTTGTAGTTGTAGAAAGAACTCAAAATGTATAATTGTTGTTACAATAAGTATTTC
TGGGGTGGAAGCATCGTCCATTGTGAAGGAATTTATTTTCCTGCCTTTTTTTTTTGTGTGAAACGTGGACAGGAAGGCTG
TCTGGATGATTAACAAACAAGGGTTCATTTTCCTGCTCTTAAGACTATTGTTTGTTTAGTTCCATAAGGCTAGAACTTAT
TCTGATTAGGATTGTGCATGTTTATTTGCATTGCACTTAAATGGAAAGTTTGATTCATATAACTGATGTGATCGGAAGTT
GCATATCAATGTTACTTGCTTTTCACGTTATTCTGTTAGTTCCAGAGTAAGTTAAGAAAGGGTTGTCATCATGATCGAGC
ATCTTCTGACTTAGGAGAAAGTAGATTAGCTTCTTTTTTGTTGAAGTCGCTTTCTGGAATTCTGGTACTATTTTCAGGCA
ATGGCCTTCTGTTAAGATCATGGATATCCTATTAGTAATATCTGTTCTTTGCATTAGTTGATTCTCCTATGATGCTTTTA
ACTCTCAGGCCAACAGAGATGCTCTTTTTTTCTTGAATGGCATGTTCTAAGATATGCTCATACACTTTGTTGCAGGTACC
TGATCGCGTCACACTTGACCGACTACAAACAGCCAATGCTTTTCCTCAACACCATTGCAGTTCTGGTACTAGTGGTAGCA
AAGCTGCCAAACATGCACAAGGTCCGTATATTTGGAATCAATGCAGATATCTGAGGACCATATGAAGAACATCAGGGCAC
AAGCTTCTGTGTGTTTGCAACGAGGGACAAGCGAACTTTGTGCAAACACGGTATCTAAAGTAGTGAAAAAACTAAACTTT
TTCACCACTGCAATCTGTAGTATGTGCATAGGTGTAGGAAGAACCTGTAAATGTTACTGTAGCTTAGAATTTGCCTACAG
GTTGGAGGCTGCTGCATGTTTGCTCATGCCACTTCCTTTAAGAACTCTAGTGGAGAGTGTAGACTGTAACTTAAATAAAC
ATGTAATCTTGTGGATATGGAAAGTTTGGTGGTTGTTAAAATGGTGAACCGGAGTTCAGTTCCTGCAAAAATCTCCCCCA
TTTATGTCAGCACATTGTTGCTGAACGTAGGCTTCAGACTGTTTTTCACAGAATTTCGGT-CTCCTTGAGTGGTGATAAT
TGACAAAACGAATGCTTCTGGAAGAGAGAATGAGCCACGTAACTTGATTGAAAACTCTGTCACTCTTAGGGCCTGTTTAG
TTAGGAAAAGAAAATTTCTAGATGTTACATCGGATGTTTGACCGGATGTC-GGAAGGGGTTTTTACACACGAATGAGA--
--------------------AAACTAATTTCATAAATCGCATGGAAACTGTGAGACGAATTTTTTGAGCCTAATTAATCT
GTCATTAGCACATATGTGTTACTG----------------------------TAGTACTTATGGCTAATCATGGACTAAT
TAGGCTCAAATGATTCGTCTCGTGATTTCCCTTCTAACTGTGCAATTAG-TTTTTGTTTTTATGTATATTTAATGCTTCA
TATATATGTCCAAACATTTGATGTGAGGCCATAAGTATATATCTTGTTGGGAATGGAAGAAATACATAGGTGTCCCAGGA
GTCTTTTGGTGAGCGACCTCTTCCTTGCACGCTAAAAACATTGCTTGAAGGTTAGTGCCAATATGCCTTGTCCGTTGGTT
GTGACGAGGCAGTGCTTTCAAATAGCTATCTCAAATATAGCGGCCTGAAAAGCGTAGTAGTGGCCTAACAAGCATAACAA
CTGACAAGTCAAATTTTTTTAACTTTAACTATTAATAATAAAAAATAAAAAAGATCAATGATGTAA--------------
--------------------------------------------------------------------------------
--------------------------------------------------------------------------------
--------------------------------------------------------------------------------
--------------------------------------------------------------------------------
--------------------------------------------------------------------------------
--------------------------------------------------------------------------------
--------------------------------------------------------------------------------
--------------------------------------------------------------------------------
--------------------------------------------------------------------------------
--------------------------------------------------------------------------------
--------------------------------------------------------------------------------
--------------------------------------------------------------------------------
--------------------------------------------------------------------------------
--------------------------------------------------------------------------------
--------------------------------------------------------------------------------
--------------------------------------------------------------------------------
--------------------------------------------------------------------------------
--------------------------------------------------------------------------------
--------------------------------------------------------------------------------
--------------------------------------------------------------------------------
--------------------------------------------------------------------------------
--------------------------------------------------------------------------------
--------------------------------------------------------------------------------
--------------------------------------------------------------------------------
--------------------------------------------------------------------------------
--------------------------------------------------------------------------------
--------------------------------------------------------------------------------
--------------------------------------------------------------------------------
--------------------------------------------------------------------------------
--------------------------------------------------------------------------------
--------------------------------------------------------------------------------
-----------------------------------------
>IRIS_313-10177contig6rev
--------------------------------------------------------------------------------
--------------------------------------------------------------------------------
--------------------------------------------------------------------------------
--------------------------------------------------------------------------------
------------------------------------------------------------------AGAGCTAGTGTGGC
ACTTGATCATCTCCGAGCCGGGTCATCGCTTATTACTCTTGGAGGTTGCCGCCTCCTAGACAGTTGTGGAGGTATTGCCC
GGTGACCTCTCCGAGAAGATTGTGGAGAAGGCCCAACGCCGGTTGTGAGTGGTTTGGAGTTCATCACATTTGGAGTGAAG
GAAGAACTACCCCTAGTGATCGAGGCTTGTGTAGTCCACTTCAAGAGCCGGCTTCCACCTTGCCCACCCCTTGACGAAGG
GGGTTTGCAGTGGCTTCGTGGTTTTGAGCGGTGAAGTTGGGCTTGCCTTACCAGGGATTAGGAAACTGGCGAGTTTCTGA
ACCTCGGGTGAAAAATTCCTTGTCTCTTGTCTCATTTACTTGTTGCAATTACATTTGCGGTTGGAGGAGGGGAGGCGCGG
CGGAGGAGAAGAGGTGGGGATGGAGAGGGAAATGACGGAGAGGCAGAGAAGCTCGAGGTCAAGGCCGATGTCGATTCATA
GCCGGC-----AAGCTCGATCCGCAGCCAACACCATCGCCGCTCGGTCCGCCCCGCTGCCTGATGCCATCGCTGCTTGGA
CTGCCCCATTG-GCCACCACCGCTCAGCCCCGGTGCCTCGCTTTCTCCGACCTCAGCTTCCTTGCTGGTGGGAAATTAGA
GAGGACAGAGAGAAAGAGAGATAAAAAGTGAAAGAGATTGGTATTGATGGGACCATTTATAAGTAACTTGTATGGTAAAG
TTTATAGCTTAACATGTTCGTTCTTAGTCTAGATGATATGTGAAGAAAGATAAATAGAGACACACTGCTAATCTGCTATT
GCCCTGATATCAATCCAGACGTACAAATATACTCCTCCATTAGTTTACTCCCAATTTCTCAGACAGCAACGAGGAGGCAA
GTTGTTGGTACTGTGGGTGGAGTGAGTAGTACCAAATCCATACCCAATCCACACCCACCTAGTAGTCCCCGGCTCCCAGC
TGGGTCGCCGGAGAGTGTTCCCTGTAAAACGCAGTCTAGTCTACTACTGTGCGCCCCTCCGCCCACGGAACAATCCAGAA
CGCAACTCGGACTTCTAGATATTTCAATCCCCCACCGGCTT--ATAAACCCACCCCGTACACAATAGACAATAGGGTATC
ATCATCACACCATCACGAGCACCACCACCACTCACCACGCGCCACCCACCCCCGCACCGCACGCCAAGATCCGACCGCCG
CCGCCGCCGCCGCCGCCGGAGTAGGGAGAGGGAGAGGAGATGGGGCGGAGGGCGGGGTCCTACCCCTACTACGTGGAGGC
GGCGCCGCCGGTGGACGTGAACAAGAACACGGAGTGGTTCATGTACCCCGGGGTGTGGACCACCTACATCCTCCTCCTCT
TCTTCGCCTGGCTGCTCGTCCTCTCCGTCTCCGCCTGCTCCCCCGGGATCGCGTGGACCGTCGTCAACCTCGCCCACTTC
GCCGTACGTCCCGCCTCGCCCCCCGATTCATTCATCCATCCATCCATTCATTGACGGCGAGTTTGCTCCTTCTTTCATTA
GTCCGATCCGTTCTTGATTAGCGCCGCTAGCTAGTCCTATCCTGTCGCGTGTTGGTCTCACGCACCCGATCTGAGAGTCG
CTTCTGCTGCTGTTCTTCTTTGGTACTATCTTTGATGAGATACAGTGGCGGAAGGAATCGAGGAACACACCAACTTGCGG
AGATAATTTTTCTCTTCTTCACAAATATCTTTTTCTCAAAGAAGCGTCGATTTCGCAAGCTGAAATATCAGGGAATAGTC
TTCCTTACCTTTTTCTCTGCTAGTTTGTCTCAAGTATATTCCAACCTTGCAAAAGTCAAAAGAGATTTCTTGGTGTATGT
ACAATCTGTTCAGGTTGAACTC-----AAGTCCAACTACGCCTTCAGTCTAAAACAACTAGCAGTGAGTTGATGCAAGAA
TCTGTTCACTGTTCACATCATTGCGCTAAAAAAAATGTTAAATGTTAAATCCAGATTATGTTATGCGTCGTGCTTTATTT
GTGGACTTGCATACGTTTCTTGATTGTCCTAATTGACAAACGTTGCATTGATAGAATTATGGGTTGACAATTGTCATATG
TTCTTTGTCATACTGGGTGGTTGTGTGTGGCAAATGGTTTGTTGGGCTGGATATGTGCTTGAACAAATTTCTCTATGTAA
CGAAGCAAAGTAATTTTAAGGCCATCAGCAGCAAGCTGCCAAGCACACATTATGTTGGAGTTGATTTAATCTACCATTTT
CTTTCTCCCTTTAACACAATAAAACATTGCTTCTATATCTGTAAGAGGGCTTGAGTTAGATGTCTACAATTTGTAGTCCT
CAACATTCAGCTACTAGTACTACATACTGTATTTAAGTAAATTTTATTTTAATTTTTTTTGGCAGATCACTTATCACTTC
TTCCATTGGAAGAAGGGAACTCCATTTGCTGCTGATGACCAAGGCATCTACAACAGACTAACTTGGTGGGAACAAATTGA
TAACGGGCAGCAACTTACTCGTAATAGGAAGTTCTTGACTGTGGTACCTGTGGTGCTGTAAGTTCCATTTCCATTTCAAC
CTAATGTACTTCATCATGGGATTTTGTTGTAGTTGTAGAAAGAACTCAAAATGTATAATTGTTGTTACAATAAGTATTTC
TGGGGTGGAAGCATCGTCCATTGTGAAGGAATTTATTTTCCTGCC-TTTTTTTTTGTGTGAAACGTGGACAGGAAGGCTG
TCTGGATGATTAACAAACAAGGGTTCATTTTCCTGCTCTTAAGACTATTGTTTGTTTAGTTCCATAAGGCTAGAACTTAT
TCTGATTAGGATTGTGCATGTTTATTTGCATTGCACTTAAATGGAAAGTTTGATTCATATAACTGATGTGATCGGAAGTT
GCATATCAATGTTACTTGCTTTTCACGTTATTCTGTTAGTTCCAGAGTAAGTTAAGAAAGGGTTGTCATCATGATCGAGC
ATCTTCTGACTTAGGAGAAAGTAGATTAGCTTCTTTTTTGTTGAAGTCGCTTTCTGGAATTCTGGTACTATTTTCAGGCA
ATGGCCTTCTGTTAAGATCATGGATATCCTATTAGTAATATCTGTTCTTTGCATTAGTTGATTCTCCTATGATGCTTTTA
ACTCTCAGGCCAACAGAGATGCTCTTTTTTTCTTGAATGGCATGTTCTAAGATATGCTCATACACTTTGTTGCAGGTACC
TGATCGCGTCACACTTGACCGACTACAAACAGCCAATGCTTTTCCTCAACACCATTGCAGTTCTGGTACTAGTGGTAGCA
AAGCTGCCAAACATGCACAAGGTCCGTATATTTGGAATCAATGCAGATATCTGAGGACCATATGAAGAACATCAGGGCAC
AAGCTTCTGTGTGTTTGCAACGAGGGACAAGCGAACTTTGTGCAAACACGGTATCTAAAGTAGTGAAAAAACTAAACTTT
TTCACCACTGCAATCTGTAGTATGTGCATAGGTGTAGGAAGAACCTGTAAATGTTACTGTAGCTTATAATTTGCCTACAG
GTTGGAGGCTGCTGCATGTTTGCTCATGCCACTTCCTTTAAGAACTCTAGTGGAGAGTGTAGACTGTAACTTAAATAAAC
ATGTAATCTTGTGGATATGGAAAGTTTGGTGGTTGTTAAAATGGTGAACCGGAGTTCAGTTCCTGCAAAAATCTCCCCCA
TTTATGTCAGCACATTGTTGCTGAACGTAGGCTTCAGACTGTTTTTCACAGAATTTCGGT-CTCCTTGAGTGGTGATAAT
TGACAAAACGAATGCTTCTGGAAGAGAGAATGAGCCACGTAACTTGATTGAAAACTCTGTCACTCTTAGGGCCTGTTTAG
TTAGGAAAAGAAAATTTGTAGATGTTACATCGGATGTTTGACCGGATGTT-GGAAGGGGTTTTTAGACACGAATGAGA--
--------------------AAACTAATTTCATAAATCGCATGGAAACTGCGAGACGAATTTTTTGAGCCTAATTAATCT
GTCATTAGCACATATGTGTTACTG----------------------------TAGTACTTATGGCTAATCATGGACTAAT
TAGGCTCAAATGATTCGTCTCGTGATTTCCCTTCTAACTGTGCAATTAG-TTTTTGTTTTTATATATATTTAATGCTTTA
TATATATGTCCAAACATTCGATGTGAGGCCATAAGTATATATCTTGTTGGGAATGGAAGAAATACATAGGTGTCCCAGGA
GTCTTTTGGTGAGCGACCTCTTCCTTGCACGCTAAAAACATTGCTTGAAGGTTAGTGCCAATATGCCTTGTCCGTTGGTT
GTGACGAGGCAGTGCTTTCAAATAGCTATCTCAAATATAGCGGCCTGAAAAGCGTAGTAGTGGCCTAAGAAGCATAACAA
CTGACAAGTCAAATTTTTTTAACTTTAACTATTAATAATAAAAAATAAAAAAGATCAATGATGTAAAATTGATGATACTA
GATTTATCATTAAACAAACTATCAGAATATTCAACTCTTTTTATTAAAACATTTTACTTTTATAGATATAGTTGGTCAAA
ATACCATCTTGAAAAC--TGTCAGGATCTAAAAATACTTATATTTTAGGATGGAGGGAGTACTATTTTGGGGACACATAC
ATGAGATACGATCATATTTAAGTCAAAAGAAATTTATATTATATTCTAGCTTCCAGCAACCCAAAATTAAGCATGACATC
CATTCTGATTTGTGCACCATGGTTTGGTTAGCTTTAGGTTTATTGGTTTAAACTTCTAAGCCATTTTTTCTTATATATTT
TATATGCCGGTGGTTTCGAAGCCAAAGTCATACCCTCCATTTCATATTACTCAAAAAAGCTACTCCAACCTGTTTTTACT
TAATAGTGTAACAGTGGCTTGTGCTTTAAAACAGCCTAACAAAAGAACTTCTTATTTGATTAGATTTATACTTTTTGACT
CATAGCTGGCTTATAATTCTAAATAAAAAGGCCCTAAGCATTTCAGCAACTAAAAATGCTTCTCCTTGGAACGCAGGAAA
GTAAAAATGTAGGATAGGTAAAAACATAGGATAGAGAATGGGTTACCAATGTGGCTGGGAATGGAGTCACGGAGATGGGC
AACGTATGGAATTTCCCAAGTTAAACTGTATTGTTGCATGTCTCAAGTACAGTAGTAGTACAACTTAACAAGCAGTTTCC
TTTCGTTCTCAGCCTTGTCTTTCTTTTTGCAGTTTAGTGGGAATTCGATCCCAGGTGGCTGAGGGGGCCACACCACTATT
ATTTGAAACGGATGAAGTGATTGGCTATTTACAACAACTGCGGGGCAATGAGAAAAAAAGGAAACGATGAATGGCAAACC
GATAAAATGAAAAATCTTCACCATCCTGGGCGACTAAAACCCCAAAGGTCAGACAGTCTCTGCAGCTTGGCACTCCTCCG
TAATACGGCAATAGTATATATTAGTATTGCGCTCCTCAGTCGCTAATGTTGCATACTGACAAAAACTTCTGAACTGCATT
GTGGTATTGAGTACCCTGTGAATGTCCAAAATTAGTTGGATACAAGAAAGAGAATATGGGTAGTTTGGGAAACAGGAACG
GATAAGTACCTCCCAATAGAGCTGGTTGCAGTCAGTGCACTTCCAGAACTCCAAGTTTCGCTTGAAGAGGCAGGAAGGGA
TAATCTGGAAACCTTTTGAAGCTTCAATAGCCTCATCGAGTGTGAGCGGTTTTTGGATGAATCTTCCATTGCACTTTGTA
CATCTCGACATAAGCTTATCCTCGGATATCTTTAACTGGAAAGTATCAATCACCTGAAACACGTATTTTCAGTAGTTAAT
AAGCCAATCAATGAGTTTCAGAATCTCCTCATTTGGAAGTTGGAGATAAGTACGCGTACTATACTGTGGTTTCAGCTGGA
AAATTTTGTATCCACAGTATGATTCTAGTCAATGTTATGTCTATATTTTACTTCAAAAAAATAAAATATTAATACACCAT
ATGTATATAACTACAGAAGTTCTGGAGTCTAGACAAAACTGTCAAAGTGGTTGCACATTTTTCTTGGTAATGTAGAAAAG
TTTCTTCTGTGATTTGGCTGACATTGTACCAGTTCCTGCCAGAAATTTAAGTTCACTTGGCCTTGAGTGATTGTTGACAC
ACAGACAGTTGCGCACACACAAAAGAAAGAGAACTGAAATCAATCTTCTGATTTTTTGCTGTGTAATCAATAAGATTGGG
CCATAAAGCATTTACAGTAACTTAAGTTTTTGCAGATCAATAAAACTGAAGACAGAAAAAAAAATGTGCATACCTCTGCC
AGTTGATCATGTTTGAGAAGGCTCTTCACTCTGTATACCTGGTTACTTGCCAAATATTGATATTTTAAGAGCTTGACATC
TCTTGTAAGTAATACTCTTCTTTCCTTATAGGTTTGATTTAACAGTTCCCTACATGATAAAGATAAGCACATAAACGAAA
ACATAAAAATGACAATTCATAGAGACATTAAGAATGTTATAACATTTTTTGCAAAACTTCTAGAGAAGACCTTGGTTCAG
GCTTCCTTGAGGATGGAGTAGCAGCATCTATTCCAACACATCTCAAGTGCTTAGCTAAACCCTCAATCTGTCCAAATTTT
CTCCATATCAACCCTTGCAGCATTTGCAAACAGGGAAAATAACTAAGCTATTTTGTATAGAGTGAATCATATTCTTTTTC
AAGTTCATCTCATGAAACAGTACTTGGATAAAAAATATAAAAAGCACTGTTGAATGTAAAGGGACGAGGGAAGCTATTAC
CATCACATCACACAAAAATTTTGGGCAGCCATCTCCACCAGCAGAAGGATCCCATGGAGGAAGACCCTGCCATTCAGT--
--------------------------------------------------------------------------------
-----------------------------------------
>IRIS_313-11790contig3
AGGCGATCCAGAGCCATCAGAGCCACAGCCGGTTAGACCGAGCCCCGGCTGGTCTGATCGGCCGCACTACTGCGATCTGA
CCGGCCACCTGTGTGTCAGTGCAATTAATGCACTGCAACGGCCAGCAGCTGTTGCAAAGTAGTTCGGTTAGACCAACCAC
ACTATGGCGGTCTGACCAACAGTGCACTGAGTTGGGGGGATTTCGAGCCCCAACGGTTAGTTTTGGTTGGTGGGAATATA
AAAACTCCCCCACCAGCAGTAAGGGGACTCTCTTGGCACTTGCTTCACTTGCATACACCCCTTGCACACTCTCTAGTGCT
TGTGTTCATCCATTATGTGTGACTGAGGGTTGATTAGCCAAGAGTCAAGTGCATTTGCTTCATTGTAGAGCTAGTGTGGC
ACTTGATCATCTCCGAGCCGGGTCATCGCTTATTACTCTTGGAGGTTGCCGCCTCCTAGACGGTTGTGGAGGTATTGCCC
GGTGACCTCTCCGAGAAGATTGTGGAGAAGGCCCAACGCCGGTTGTGAGTGGTTTGGAGTTCATCACATTTGGAGTGAAG
GAAGAACTACCCCTATTGATCGAGGCTTGTGTAGTCCACTTCAAGAGCCGGCTTCCACCTTGCCCACCCCTTGACGAAGG
GGGTTTGCAGTGGCTTCGTGGTTTTGAGCGGTGAAGTTAGGCTTGCCTTACCAGGGATTAGGAAACTGGCGAGTTTCTGA
ACCTCGGGTGAAAAATTCCTTGTCTCTTGTCTCATTTACTTGTTGCAATTACATTTGCGGTTGGAGGAGGGGAGGCGCGG
CGGAGGAGAAGAGGTGGGGATGGAGAGGGAAGTGACGGAGAGGCAGAGAAGCTCGAGGTCAAGGCCGATGTCGATTCATA
GCCGGC-----AAGCTCGATCCGCAGCCAACACCATCGCCGCTCGGTTCGCCCCGCTGCCTGATGCCATCGCTGCTTGGA
CTGCCCCATCG-GCCACCGCCGCTCAGCCCCGGTGCCTCGCTTTCTCCGACCTCAGCTTCCTTGCTGGTGGGAAATTAGA
GAGGACAGAGAGAAAGAGAGATAAAAAGTGAAAGAGATTGGTATTGATGGGACCATTTATAAGTAACTTGTATGGTAAAG
TTTATAGCTTAACATGTTCGTTCTTAGTCTAGATGATATGTGAAGAAAGATAAATAGAGACACACTGCTAATCTGCTATT
GCCCTGATATCAATCCAGACGTACAAATATACTCCTCCATTAGTTTACTCCCAATTTCTCAGACAGCAACGAGGAGGCAA
GTTGTTGGTACTGTGGGTGGAGTGAGTAGTACCAAATCCATACCCAATCCACACCCACCTAGTAGTCCCCGGCTCCCAGC
TGGGTCGCCGGAGAGTGTTCCCTGTAAAACGCAGTCTAGTCTACTACTGTGCGCCCCTCCGCCCACGGAACAATCCAGAA
CGCAACTCGGACTTCTAGATATTTCAATCCCCCACCGGCTT--ATAAACCCACCCCGTAC-------ACAATAGGGTATC
ATCATCACACCATCACGAGCACCACCACCACTCACCACGCGCCACCCACCCCCGCACCGCACGCCAAGATCCGA---CCG
CCGCCGCCGCCGCCGCCGGAGTAGGGAGAGGGAGAGGAGATGGGGCGGAGGGCGGGGTCCTACCCCTACTACGTGGAGGC
GGCGCCGTCGGTGGACGTGAACAAGAACACGGAGTGGTTCATGTACCCCGGGGTGTGGACCACCTACATCCTCCTCCTCT
TCTTCGCCTGGCTGCTCGTCCTCTCCGTCTCCGCCTGCTCCCCCGGGATCGCGTGGACCGTCGTCAACCTCGCCCACTTC
GCCGTACGTCCCGCCTCGCCCCCCGATTCATTCATCCATCCATCCATTCATTGACGGCGAGTTTGCTCCTTCTTTCATTA
GTCCGATCCGTTCTTGATTAGCGCCGCTAGCTAGTCCTATCCTGTCGCGTGTTGGTCTCACGCACCCGATCTGAGAGTCG
CTTCTGCTGCTGTTCTTCTTTGGTACTATCTTTGATGAGATACAGTGGCGGAAGGAATCGAGGAACACACCAACTTGCGG
AGATAATTTTTCTCTTCTTCACAAATATCTTTTTCTCAAAGAAGCGTCGATTTCGCAAGCTGAAATATCAGGGAATAATC
TTCCTTACCTTTTTCTCTGCTAGTTTGTCTCAAGTATATTCCAACCTTGCAAAAGTCAAAAGAGATTTCTTGGTGTATGT
ACAATCTGTTCAGGTTGAACTC-----AAGTCCAACTACGCCTTCAGTCTAAAACAACTAGCAGTGAGTTGATGCAAGAA
TCTGTTCACTGTTCACATCATTGCGCTAAAAAAAATGTTAAATGTTAAATCCAGATTATGTTATGCGTCGTGCTTTATTT
GTGGACTTGCATACGTTTCTTGATTGTCCTAATTGACAAACGTTGCATTGATAGAATTATGGGTTGACAATTGTCATATG
TTCTTTGTCATACTGGGTGGTTGTGTGTGGCAAATGGTTTGTTGGGCTGGATATGTGCTTGAACAAATTTCTCTATGTAA
CGAAGCAAAGTAATTTTAAGGCCATCAGCAGCAAGCTGCCAAGCACACATTATGTTGGAGTTGATTTAATCTACCATTTT
CTTTCTCCCTTTAACACAATAAAACATTGCTTCTATATCTGTAAGAGGGCTTGAGTTAGATGTCTACAATTTGTAGTCCT
CAACATTCAGCTACTAGTACTACATACTGTATTTAAGTAAATTTTATTTTAATTTTTTTTGGCAGATCACTTATCACTTC
TTCCATTGGAAGAAGGGAACTCCATTTGCTGCTGATGACCAAGGCATCTACAACAGACTAACTTGGTGGGAACAAATTGA
TAACGGGCAGCAACTTACTCGTAATAGGAAGTTCTTGACTGTGGTACCTGTGGTGCTGTAAGTTCCATTTCCATTTCAAC
CTAATGTACTTCATCATGGGATTTTGTTGTAGTTGTAGAAAGAACTCAAAATGTATAATTGTTGTTACAATAAGTATTTC
TGGGGTGGAAGCATCGTCCATTGTGAAGGAATTTATTTTCCTGCC-TTTTTTTTTGTGTGAAACGTGGACAGGAAGGCTG
TCTGGATGATTAACAAACAAGGGTTCATTTTCCTGCTCTTAAGACTATTGTTTGTTTAGTTCCATAAGGCTAGAACTTAT
TCTGATTAGGATTGTGCATGTTTATTTGCATTGCACTTAAATGGAAAGTTTGATTCATATAACTGATGTGATCGGAAGTT
GCATATCAATGTTACTTGCTTTTCACGTTATTCTGTTAGTTCCAGAGTAAGTTAAGAAAGGGTTGTCATCATGATCGAGC
ATCTTCTGACTTAGGAGAAAGTAGATTAGCTTCTTTTTTGTTGAAGTCGCTTTCTGGAATTCTGGTACTATTTTCAGGCA
ATGGCCTTCTGTTAAGATCATGGATATCCTATTAGTAATATCTGTTCTTTGCATTAGTTGATTCTCCTATGATGCTTTTA
ACTCTCAGGCCAACAGAGATGCTCTTTTTTTCTTGAATGGCATGTTCTAAGATATGCTCATACACTTTGTTGCAGGTACC
TGATCGCGTCACACTTGACCGACTACAAACAGCCAATGCTTTTCCTCAACACCATTGCAGTTCTGGTACTAGTGGTAGCA
AAGCTGCCAAACATGCACAAGGTCCGTATATTTGGAATCAATGCAGATATCTGAGGACCATATGAAGAACATCAGGGCAC
AAGCTTCTGTGTGTTTGCAACGAGGGACAAGCGAACTTTGTGCAAACACGGTATCTAAAGTAGTGAAAAAACTAAACTTT
TTCACCACTGCAATCTGTAGTATGTGCATAGGTGTAGGAAGAACCTGTAAATGTTACTGTAGCTTATAATTTGCCTACAG
GTTGGAGGCTGCTGCATGTTTGCTCATGCCACTTCCTTTAAGAACTCTAGTGGAGAGTGTAGACTGTAACTTAAATAAAC
ATGTAATCTTGTGGATATGGAAAGTTTGGTGGTTGTTAAAATGGTGAACCGGAGTTCAGTTCCTGCAAAAATCTCCCCCA
TTTATGTCAGCACATTGTTGCTGAACGTAGGCTTCAGACTGTTTTTCACAGAATTTCGGT-CTCCTTGAGTGGTGATAAT
TGACAAAACGAATGCTTCTGGAAGAGAGAATGAGCCACGTAACTTGATTGAAAACTCTGTCACTCTTAGGGCCTGTTTAG
TTAGGAAAAGAAAATTTTTAGATGTTACATCGGATGTTTGACCGGATGTT-GGAAGGGGTTTTTAGACACGAATGAGA--
--------------------AAACTAATTTCATAAATCGCATGGAAACTGCGAGACGAATTTTTTGAGCCTAATTAATCT
GTCATTAGTACATATGTGTTACTG----------------------------TAGTACTTATGGCTAATCATGGACTAAT
TAGGCTCAAATGATTCGTCTCGTGATTTCCCTTCTAACTGTGCAATTAG-TTTTTGTTTTTATGTATATTTAATGCTTCA
TATATATGTCCAAACATTCGATGTGAGGCCATAAGTATATATCTTGTTGGGAATGGAAGAAATACATAGGTGTCCCAGGA
GTCTTTTGGTGAGCGACCTCTTCCTTGCACGCTAAAAACATTGCTTGAAGGTTAGTGCCAATATGCCTTGTCCGTTGGTT
GTGACGAGGCAGTGCTTTCAAATAGCTATCTCAAATATAGCGGCCTGAAAAGCGTAGTAGTGGCCTAACAAGCATAACAA
CTGACAAGTCAAATTTTTTTAACTTTAACTATTAATAATAAAAAATAAAAAAGATCAATGATGTAAAATTGATGATACTA
GATTTATCATTAAACAAACTATCAGAATATTCAACTCTTTTTATTAAAACATTTTACTTTTATAGATATAGTTGGTCAAA
ATACCATCTCGAAGACTATGTCAGGATCTAAAAATACTTATATTTTAGGATGGAGGGAGTACTATTTTGGGGACACATAC
ATGAGATACGATCATATTTAAGTCAAAAGAAATTTATATTATATTCTAGCTTCCAGCAACCCAAAATTAAGCATGACATC
CATTCTGATTTGTGCACCATGGTTTGGTTAGCTTTAGGTTTATTGGTTTAAACTTCTAAGCCATTTTTTCTTATATATTT
TATATGCCGGTGGTTTCGAAGCCAAAGTCATACCCTCCATTTCATATTACTCAAAAAAGCTACTCCAACCTGTTTTTACT
TAATAGTGTAACAGTGGCTTGTGCTTTAAAACAGCCTAACAAAAGAACTTCTTATTTGATTAGATTTATACTTTTTGACT
CATAGCTGGCTTATAATTCTAAATAAAAAGGCCCTAAGCATTTCAGCAACTAAAAATGCTTCTCCTTGGAACGCAGGAAA
GTAAAAATGTAGGATAGGTAAAAACATAGGATAGAGAATGGGTTACCAATGTGGCTGGGAATGGAGTCACGGAGATGGGC
AACGTATGGAATTTCCCAAGTTAAACTGTATTGTTGCATGTCTCAAGTACAGTAGTAGTACAACTTAACAAGCAGTTTCC
TTTCGTTCTCAGCCTTGTCTTTCTTTTTGCAGTTTAGTGGGAATTCGATCCCAGGTGGCTGAGGGGGCCACACCACTATT
ATTTGAAACGGATGAAGTGATTGGCTATTTACAACAACTGCGGGGCAATGAGAAAAAAAGGAAACGATGAATGGCAAACC
GATAAAATGAAAAATCTTCACCATCCTGGGCGACTAAAACCCCAAAGGTCAGACAGTCTCTGCAGCTTGGCACTCCTCTG
TAATACGGCAATAGTATATATTAGTATTGCGCTCCTCAGTCGCTAATGTTGCATACTGACAAAAACTTCTGAACTGCATT
GTGGTATTGAGTACCCTGTGAATGTCCAAAATTAGTTGGATACAAGAAAGAGAATATGGGTAGTTTGGGAAACAGGAACG
GATAAGTACCTCCCAATAGAGCTGGTTGCAGTCAGTGCACTTCCAGAACTCCAAGTTTCGCTTGAAGAGGCAGGAAGGGA
TAATCTGGAAACCTTTTGAAGCTTCAATAGCCTCATCGAGTGTGAGCGGTTTTTGGATGAATCTTCCATTGCACTTTGTA
CATCTCGACATAAGCTTATCCTCGGATATCTTTAACTGGAAAGTATCAATCACCTGAAACACGTATTTTCAGTAGTTAAT
AAGCCAATCAATGAGTTTCAGAATCTCCTCATTTGGAAGTTGGAGATAAGTACGCGTACTATACTGTGGTTTCAGCTGGA
AAATTTTGTATCCACAGTATGATTCTAGTCAATGTTATGTCTATATTTTACTTCAAAAAAATAAAATATTAATACACCAT
ATGTATATAACTACAGAAGTTCTGGAGTCTAGACAAAACTGTCAAAGTGGTTGCACATTTTTCTTGGTAATGTAGAAAAG
TTTCTTCTGTGATTTGGCTGACATTGTACCAGTTCCTGCCAGAAATTTAAGTTCACTTGGCCTTGAGTGATTGTTGACAC
ACAGACAGTCGCGCACACACAAAAGAAAGAGAACTGAAATCAATCTTCTGATTTTTTGCTGTGTAATCAATAAGATTGGG
CCATAAAGCATTTACAGTAACTTAAGTTTTTGCAGATCAATAAAACTGAAGACAGAAAAAAAAATGTGCATACCTCTGCC
AGTTGATCATGTTTGAGAAGGCTCTTCACTCTGTATACCTGGTTACTTGTCAAATATTGATATTTTAAGAGCTTGACATC
TCTTGTAAGTAATACTCTTCTTTCCTTATAGGTTTGATTTAACAGTTCCCTACATGATAAAGATAAGCACATAAACGAAA
ACATAAAAATGACAATTCATAGAGACATTAAGAATGTTATAACATTTTTTGCAAAACTTCTAGAGAAGACCTTGGTTCAG
GCTTCCTTGAGGATGGAGTAGCAGCATCTATTCCAACACATCTCAAGTGCTTAGCTAAACCCTCAATCTGTCCAAATTTT
CTCCATATCAACCCTTGCAGCATTTGCAAACAGGGAAAATAACTAAGCTATTTTGTATAGAGTGAATCATATTCTTTTTC
AAGTTCATCTCATGAAACAGTACTTGGAT-AAAAATATAAAAAGCACTGTTGAATGTAAAGGGACGAGGGAAGCTATTAC
CATCACATCACACAAAAATTTTGGGCAGCCATCTCCACCAGCAGAAGGATCCCATGGAGGAAGACCCTGCCATTCAGTAC
TGCCCTCAAACTTCTCTTTGCATTTGGCATTGGTTGCAAGT---------------------------------------
-----------------------------------------
>IRIS_313-8658contig5rev
--------------------------------------------------------------------------------
--------------------------------------------------------------------------------
--------------------------------------------------------------------------------
--------------------------------------------------------------------------------
--------------------------------------------------------------------------------
--------------------------------------------------------------------------------
--------------------------------------------------------------------------------
--------------------------------------------------------------------------------
-----------------ATGGTTTTGAGCGGTGAAGTTAGGCTTGCCTTACCAGGGATTAGGAAACTGGCGAGTTTCTGA
ACCTCGGGTGAAAAATTCCTTGTCTCTTGTCTCATTTACTTGTTGCAATTACATTTGCGGTTGGAGGAGGGGAGGCGCGG
CGGAGGAGAAGAGGTGGGGATGGAGAGGGAAGTGACGGAGAGGCAGAGAAGCTCGAGGTCAAGGCCGATGTCGATTCATA
GCCGGC-----AAGCTCGATCCGCAGCCAACACCATCGCCGCTCGGTCCGCCCCGCTGCCTGATGCCATCGCTGCTTGGA
CTGCCCCATCG-GCCACCGCCGCTCAGCCCCGGTGCCTCGCTTTCTCCGACCTCAGCTTCCTTGCTGGTGGGAAATTAGA
GAGGACAGAGAGAAAGAGAGATAAAAAGTGAAAGAGATTGGTATTGATGGGACCATTTATAAGTAACTTGTATGGTAAAG
TTTATAGCTTAACATGTTCGTTCTTAGTCTAGATGATATGTGAAGAAAGATAAATAGAGACACACTGCTAATCTGCTATT
GCCCTGATATCAATCCAGACGTAGAAATATACTCCTCCATTAGTTTACTCCCAATTTCTCAGACAGCAACGAGGAGGCAA
GTTGTTGGTACTGTGGGTGGAGTGAGTAGTACCAAATCCATACCCAATCCACACCCACCTAGTAGTCCCCGGCTCCCAGC
TGGGTCGCCGGAGAGTGTTCCCTGTAAAACGCAGTCTAGTCTACTACTGTGCGCCCCTCCGCCCACGGAACAATCCAGAA
CGCAACTCGGACTTCTAGATATTTCAATCCCCCACCGGCTT--ATAAACCCACCCCGTAC-------ACAATAGGGTATC
ATCATCACACCATCACGAGCACCACCACCACTCACCACGCGCCACCCACCCCCGCACCGCACGCCAAGATCCGA---CCG
CCGCCGCCGCCGCCGCCGGAGTAGGGAGAGGGAGAGGAGATGGGGCGGAGGGCGGGGTCCTACCCCTACTACGTGGAGGC
GGCGCCGCCGGTGGACGTGAACAAGAACACGGAGTGGTTCATGTACCCCGGGGTGTGGACCACCTACATCCTCCTCCTCT
TCTTCGCCTGGCTGCTCGTCCTCTCCGTCTCCGCCTGCTCCCCCGGGATCGCGTGGACCGTCGTCAACCTCGCCCACTTC
GCCGTACGTCCCGCCTCGCCCCCCGATTCATTCATCCATCCATCCATTCATTGACGGCGAGTTTGCTCCTTCTTTCATTA
GTCCGATCCGTTCTTGATTAGCGCCGCTAGCTAGTCCTATCCTGTCGCGTGTTGGTCTCACGCACCCGATCTGAGAGTCG
CTTCTGCTGCTGTTCTTCTTTGGTACTATCTTTGATGAGATACAGTGGCGGAAGGAATCGAGGAACACACCAACTTGCGG
AGATAATTTTTCTCTTCTTCACAAATATCTTTTTCTCAAAGAAGCGTCGATTTCGCAAGCTGAAATATCAGGGAATAATC
TTCCTTACCTTTTTCTCTGCTAGTTTGTCTCAAGTATATTCCAACCTTGCAAAAGTCAAAAGAGATTTCTTGGTGTATGT
ACAATCTGTTCAGGTTGAACTC-----AAGTCCAACTACGCCTTCAGTCTAAAACAACTAGCAGTGAGTTGATGCAAGAA
TCTGTTCACTGTTCACATCATTGCGCTAAAAAAAATGTTAAATGTTAAATCCAGATTATGTTATGCGTCGTGCTTTATTT
GTGGACTTGCATACGTTTCTTGATTGTCCTAATTGACAAACGTTGCATTGATAGAATTATGGGTTGACAATTGTCATATG
TTCTTTGTCATACTGGGTGGTTGTGTGTGGCAAATGGTTTGTTGGGCTGGATATGTGCTTGAACAAATTTCTCTATGTAA
CGAAGCAAAGTAATTTTAAGGCCATCAGCAGCAAGCTGCCAAGCACACATTATGTTGGAGTTGATTTAATCTACCATTTT
CTTTCTCCCTTTAACACAATAAAACATTGCTTCTATATCTGTAAGAGGGCTTGAGTTAGATGTCTACAATTTGTAGTCCT
CAACATTCAGCTACTAGTACTACATACTGTATTTAAGTAAATTTTATTTTAATTTTTTTTGGCAGATCACTTATCACTTC
TTCCATTGGAAGAAGGGAACTCCATTTGCTGCTGATGACCAAGGCATCTACAACAGACTAACTTGGTGGGAACAAATTGA
TAACGGGCAGCAACTTACTCGTAATAGGAAGTTCTTGACTGTGGTACCTGTGGTGCTGTAAGTTCCATTTCCATTTCAAC
CTAATGTACTTCATCATGGGATTTTGTTGTAGTTGTAGAAAGAACTCAAAATGTATAATTGTTGTTACAATAAGTATTTC
TGGGGTGGAAGCATCGTCCATTGTGAAGGAATTTATTTTCCTGCC-TTTTTTTTTGTGTGAAACGTGGACAGGAAGGCTG
TCTGGATGATTAACAAACAAGGGTTCATTTTCCTGCTCTTAAGACTATTGTTTGTTTAGTTCCATAAGGCTAGAACTTAT
TCTGATTAGGATTGTGCATGTTTATTTGCATTGCACTTAAATGGAAAGTTTGATTCATATAACTGATGTGATCGGAAGTT
GCATATCAATGTTACTTGCTTTTCACGTTATTCTGTTAGTTCCAGAGTAAGTTAAGAAAGGGTTGTCATCATGATCGAGC
ATCTTCTGACTTAGGAGAAAGTAGATTAGCTTCTTTTTTGTTGAAGTCGCTTTCTGGAATTCTGGTACTATTTTCAGGCA
ATGGCCTTCTGTTAAGATCATGGATATCCTATTAGTAATATCTGTTCTTTGCATTAGTTGATTCTCCTATGATGCTTTTA
ACTCTCAGGCCAACAGAGATGCTCTTTTTTTCTTGAATGGCATGTTCTAAGATATGCTCATACACTTTGTTGCAGGTACC
TGATCGCGTCACACTTGACCGACTACAAACAGCCAATGCTTTTCCTCAACACCATTGCAGTTCTGGTACTAGTGGTAGCA
AAGCTGCCAAACATGCACAAGGTCCGTATATTTGGAATCAATGCAGATATCTGAGGACCATATGAAGAACATCAGGGCAC
AAGCTTCTGTGTGTTTGCAACGAGGGACAAGCGAACTTTGTGCAAACACGGTATCTAAAGTAGTGAAAAAACTAAACTTT
TTCACCACTGCAATCTGTAGTATGTGCATAGGTGTAGGAAGAACCTGTAAATGTTACTGTAGCTTATAATTTGCCTACAG
GTTGGAGGCTGCTGCATGTTTGCTCATGCCACTTCCTTTAAGAACTCTAGTGGAGAGTGTAGACTGTAACTTAAATAAAC
ATGTAATCTTGTGGATATGGAAAGTTTGGTGGTTGTTAAAATGGTGAACCGGAGTTCAGTTCCTGCAAAAATCTCCCCCA
TTTATGTCAGCACATTGTTGCTGAACGTAGGCTTCAGACTGTTTTTCACAGAATTTCGGT-CTCCTTGAGTGGTGATAAT
TGACAAAACGAATGCTTCTGGAAGAGAGAATGAGCCACGTAACTTGATTGAAAACTCTGTCACTCTTAGGGCCTGTTTAG
TTAGGAAAAGAAAATTTTTAGATGTTACATCGGATGTTTGACCGGATGTT-GGAAGGGGTTTTTAGACACGAATGAGA--
--------------------AAACTAATTTCATAAATCGCATGGAAACTGCGAGACGAATTTTTTGAGCCTAATTAATCT
GTCATTAGTACATATGTGTTACTG----------------------------TAGTACTTATGGCTAATCATGGACTAAT
TAGGCTCAAATGATTCGTCTCGTGATTTCCCTTCTAACTGTGCAATTAG-TTTTTGTTTTTATATATATTTAATGCTTCA
TATATATGTCCAAACATTCGATGTGAGGCCATAAGTATATATCTTGTTGGGAATGGAAGAAATACATAGGTGTCCCAGGA
GTCTTTTGGTGAGCGACCTCTTCCTTGCACGCTAAAAACATTGCTTGAAGGTTAGTGCCAATATGCCTTGTCCGTTGGTT
GTGACGAGGCAGTGCTTTCAAATAGCTATCTCAAATATAG----------------------------------------
--------------------------------------------------------------------------------
--------------------------------------------------------------------------------
--------------------------------------------------------------------------------
--------------------------------------------------------------------------------
--------------------------------------------------------------------------------
--------------------------------------------------------------------------------
--------------------------------------------------------------------------------
--------------------------------------------------------------------------------
--------------------------------------------------------------------------------
--------------------------------------------------------------------------------
--------------------------------------------------------------------------------
--------------------------------------------------------------------------------
--------------------------------------------------------------------------------
--------------------------------------------------------------------------------
--------------------------------------------------------------------------------
--------------------------------------------------------------------------------
--------------------------------------------------------------------------------
--------------------------------------------------------------------------------
--------------------------------------------------------------------------------
--------------------------------------------------------------------------------
--------------------------------------------------------------------------------
--------------------------------------------------------------------------------
--------------------------------------------------------------------------------
--------------------------------------------------------------------------------
--------------------------------------------------------------------------------
--------------------------------------------------------------------------------
--------------------------------------------------------------------------------
--------------------------------------------------------------------------------
--------------------------------------------------------------------------------
--------------------------------------------------------------------------------
--------------------------------------------------------------------------------
--------------------------------------------------------------------------------
-----------------------------------------
>IRIS_313-8665contig13rev
--------------------------------------------------------------------------------
--------------------------------------------------------------------------------
--------------------------------------------------------------------------------
--------------------------------------------------------------------------------
------------------------------------------------------------------AGAGCTAGTGTGGC
ACTTGATCATCTCCGAGCCGGGTCATCGCTTATTACTCTTGGAGGTTGCCGCCTCCTAGACGGTTGTGGAGGTATTGCCC
GGTGACCTCTCCGAGAAGATTGTGGAGAAGGCCCAACGCCGGTTGTGAGTGGTTTAGAGTTCATCACATTTGGAGTGAAG
GAAGAACTACCCCTATTGATCGAGGCTTGTGTAGTCCACTTCAAGAGCCGGCTTCCACCTTGCCCACCCCTTGACGAAGG
GGGTTTGCAGTGGCTTCATGGTTTTGAGCGGTGAAGTTAGGCTTGCCTTACCAGGGATTAGGAAACTGGCGAGTTTCTGA
ACCTCGGGTGAAAAATTCCTTGTCTCTTGTCTCATTTACTTGTTGCAATTACATTTGCGGTTGGAGGAGGGGAGGCGCGG
CGGAGGAGAAGAGGTGGGGATGGAGAGGGAAGTGACGGAGAGGCAGAGAAGCTCGAGGTCAAGGCCGATGTCGATTCATA
GCCGGC-----AAGCTCGATCCGCAGCCAACACCATCACCGCTCGGTCCGCCCCGCTGCCTGATGCCATCGCTGCTTGGA
CTGCCCCATCG-GCCACCGCCGCTCAGCCCCGGTGCCTCGCTTTCTCCGACCTCAGCTTCCTTGCTGGTGGGAAATTAGA
GAGGACAGAGAGAAAGAGAGATAAAAAGTGAAAGAGATTGGTATTGATGGGACCATTTATAAGTAACTTGTATGGTAAAG
TTTATAGCTTAACATGTTCGTTCTTAGTCTAGATGATATGTGAAGAAAGATAAATAGAGACACACTGCTAATCTGCTATT
GCCCTGATATCAATCCAGACGTAGAAATATACTCCTCCATTAGTTTACTCCCAATTTCTCAGACAGCAACGAGGAGGCAA
GTTGTTGGTACTGTGGGTGGAGTGAGTAGTACCAAATCCATACCCAATCCACACCCACCTAGTAGTCCCCGGCTCCCAGC
TGGGTCGCCGGAGAGTGTTCCCTGTAAAACGCAGTCTAGTCTACTACTGTGCGCCCCTCCGCCCACGGAACAATCCAGAA
CGCAACTCGGACTTCTAGATATTTCAATCCCCCACCGGCTT--ATAAACCCACCCCGTAC-------ACAATAGGGTATC
ATCATCACACCATCACGAGCACCACCACCACTCACCACGCGCCACCCACCCCCGCACCGCACGCCAAGATCCGA---CCG
CCGCCGCCGCCGCCGCCGGAGTAGGGAGAGGGAGAGGAGATGGGGCGGAGGGCGGGGTCCTACCCCTACTACGTGGAGGC
GGCGCCGCCGGTGGACGTGAACAAGAACACGGAGTGGTTCATGTACCCCGGGGTGTGGACCACCTACATCCTCCTCCTCT
TCTTCGCCTGGCTGCTCGTCCTCTCCGTCTCCGCCTGCTCCCCCGGGATCGCGTGGACCGTCGTCAACCTCGCCCACTTC
GCCGTACGTCCCGCCTCGCCCCCCGATTCATTCATCCATCCATCCATTCATTGACGGCGAGTTTGCTCCTTCTTTCATTA
GTCCGATCCGTTCTTGATTAGCGCCGCTAGCTAGTCCTATCCTGTCGCGTGTTGGTCTCACGCACCCGATCTGAGAGTCG
CTTCTGCTGCTGTTCTTCTTTGGTACTATCTTTGATGAGATACAGTGGCGGAAGGAATCGAGGAACACACCAACTTGCGG
AGATAATTTTTCTCTTCTTCACAAATATCTTTTTCTCAAAGAAGCGTCGATTTCGCAAGCTGAAATATCAGGGAATAATC
TTCCTTACCTTTTTCTCTGCTAGTTTGTCTCAAGTATATTCCAACCTTGCAAAAGTCAAAAGAGATTTCTTGGTGTATGT
ACAATCTGTTCAGGTTGAACTC-----AAGTCCAACTACGCCTTCAGTCTAAAACAACTAGCAGTGAGTTGATGCAAGAA
TCTGTTCACTGTTCACATCATTGCGCTAAAAAAAATGTTAAATGTTAAATCCAGATTATGTTATGCGTCGTGCTTTATTT
GTGGACTTGCATACGTTTCTTGATTGTCCTAATTGACAAACGTTGCATTGATAGAATTATGGGTTGACAATTGTCATATG
TTCTTTGTCATACTGGGTGGTTGTGTGTGGCAAATGGTTTGTTGGGCTGGATATGTGCTTGAACAAATTTCTCTATGTAA
CGAAGCAAAGTAATTTTAAGGCCATCAGCAGCAAGCTGCCAAGCACACATTATGTTGGAGTTGATTTAATCTACCATTTT
CTTTCTCCCTTTAACACAATAAAACATTGCTTCTATATCTGTAAGAGGGCTTGAGTTAGATGTCTACAATTTGTAGTCCT
CAACATTCAGCTACTAGTACTACATACTGTATTTAAGTAAATTTTATTTTAATTTTTTTTGGCAGATCACTTATCACTTC
TTCCATTGGAAGAAGGGAACTCCATTTGCTGCTGATGACCAAGGCATCTACAACAGACTAACTTGGTGGGAACAAATTGA
TAACGGGCAGCAACTTACTCGTAATAGGAAGTTCTTGACTGTGGTACCTGTGGTGCTGTAAGTTCCATTTCCATTTCAAC
CTAATGTACTTCATCATGGGATTTTGTTGTAGTTGTAGAAAGAACTCAAAATGTATAATTGTTGTTACAATAAGTATTTC
TGGGGTGGAAGCATCGTCCATTGTGAAGGAATTTATTTTCCTGCC-TTTTTTTTTGTGTGAAACGTGGACAGGAAGGCTG
TCTGGATGATTAACAAACAAGGGTTCATTTTCCTGCTCTTAAGACTATTGTTTGTTTAGTTCCATAAGGCTAGAACTTAT
TCTGATTAGGATTGTGCATGTTTATTTGCATTGCACTTAAATGGAAAGTTTGATTCATATAACTGATGTGATCGGAAGTT
GCATATCAATGTTACTTGCTTTTCACGTTATTCTGTTAGTTCCAGAGTAAGTTAAGAAAGGGTTGTCATCATGATCGAGC
ATCTTCTGACTTAGGAGAAAGTAGATTAGCTTCTTTTTTGTTGAAGTCGCTTTCTGGAATTCTGGTACTATTTTCAGGCA
ATGGCCTTCTGTTAAGATCATGGATATCCTATTAGTAATATCTGTTCTTTGCATTAGTTGATTCTCCTATGATGCTTTTA
ACTCTCAGGCCAACAGAGATGCTCTTTTTTTCTTGAATGGCATGTTCTAAGATATGCTCATACACTTTGTTGCAGGTACC
TGATCGCGTCACACTTGACCGACTACAAACAGCCAATGCTTTTCCTCAACACCATTGCAGTTCTGGTACTAGTGGTAGCA
AAGCTGCCAAACATGCACAAGGTCCGTATATTTGGAATCAATGCAGATATCTGAGGACCATATGAAGAACATCAGGGCAC
AAGCTTCTGTGTGTTTGCAACGAGGGACAAGCGAACTTTGTGCAAACACGGTATCTAAAGTAGTGAAAAAACTAAACTTT
TTCACCACTGCAATCTGTAGTATGTGCATAGGTGTAGGAAGAACCTGTAAATGTTACTGTAGCTTATAATTTGCCTACAG
GTTGGAGGCTGCTGCATGTTTGCTCATGCCACTTCCTTTAAGAACTCTAGTGGAGAGTGTAGACTGTAACTTAAATAAAC
ATGTAATCTTGTGGATATGGAAAGTTTGGTGGTTGTTAAAATGGTGAACCGGAGTTCAGTTCCTGCAAAAATCTCCCCCA
TTTATGTCAGCACATTGTTGCTGAACGTAGGCTTCAGACTGTTTTTCACAGAATTTCGGT-CTCCTTGAGTGGTGATAAT
TGACAAAACGAATGCTTCTGGAAGAGAGAATGAGCCACGTAACTTGATTGAAAACTCTGTCACTCTTAGGGCCTGTTTAG
TTAGGAAAAGAAAATTTTTAGATGTTACATCGGATGTTTGACCGGATGTT-GGAAGGGGTTTTTAGACACGAATGAGA--
--------------------AAACTAATTTCATAAATCGCATGGAAACTGCGAGACGAATTTTTTGAGCCTAATTAATCT
GTCATTAGTACATATGTGTTACTG----------------------------TAGTACTTATGGCTAATCATGGACTAAT
TAGGCTCAAATGATTCGTCTCGTGATTTCCCTTCTAACTGTGCAATTAG-TTTTTGTTTTTATATATATTTAATGCTTCA
TATATATGTCCAAACATTCGATGTGAGGCCATAAGTATATATCTTGTTGGGAATGGAAGAAATACATAGGTGTCCCAGGA
GTCTTTTGGTGAGCGACCTCTTCCTTGCACGCTAAAAACATTGCTTGAAGGTTAGTGCCAATATGCCTTGTCCGTTGGTT
GTGACGAGGCAGTGCT----------------------------------------------------------------
--------------------------------------------------------------------------------
--------------------------------------------------------------------------------
--------------------------------------------------------------------------------
--------------------------------------------------------------------------------
--------------------------------------------------------------------------------
--------------------------------------------------------------------------------
--------------------------------------------------------------------------------
--------------------------------------------------------------------------------
--------------------------------------------------------------------------------
--------------------------------------------------------------------------------
--------------------------------------------------------------------------------
--------------------------------------------------------------------------------
--------------------------------------------------------------------------------
--------------------------------------------------------------------------------
--------------------------------------------------------------------------------
--------------------------------------------------------------------------------
--------------------------------------------------------------------------------
--------------------------------------------------------------------------------
--------------------------------------------------------------------------------
--------------------------------------------------------------------------------
--------------------------------------------------------------------------------
--------------------------------------------------------------------------------
--------------------------------------------------------------------------------
--------------------------------------------------------------------------------
--------------------------------------------------------------------------------
--------------------------------------------------------------------------------
--------------------------------------------------------------------------------
--------------------------------------------------------------------------------
--------------------------------------------------------------------------------
--------------------------------------------------------------------------------
--------------------------------------------------------------------------------
--------------------------------------------------------------------------------
-----------------------------------------
>IRIS_313-11924contig30rev
--------------------------------------------------------------------------------
--------------------------------------------------------------------------------
--------------------------------------------------------------------------------
--------------------------------------------------------------------------------
-------------------TGACTGAGGGTTGATTAGCCAAGAGTCAAGTGCATTTGCTTCATTGTAGAGCTAGTGTGGC
ACTTGATCATCTCCGAGCCGGGTCATCGCTTATTACTCTTGGAGGTTGCCGCCTCCTAGACGGTTGTGGAGGTATTGCCC
GGTGACCTCTCCGAGAAGATTGTGGAGAAGGCCCAACGCCGGTTGTGAGTGGTTTGGAGTTCATCACATTTGGAGTGAAG
GAAGAACTACCCCTATTGATCGAGGCTTGTGTAGTCCACTTCAAGAGCCGGCTTCCACCTTGCCCACCCCTTGACGAAGG
GGGTTTGCAGTGGCTTCGTGGTTTTGAGCGGTGAAGTTAGGCTTGCCTTACCAGGGATTAGGAAACTGGCGAGTTTCTGA
ACCTCGGGTGAAAAATTCCTTGTCTCTTGTCTCATTTACTTGTTGCAATTACATTTGCGGTTGGAGGAGGGGAGGCGCGG
CGGAGGAGAAGAGGTGGGGATGGAGAGGGAAGTGACGGAGAGGCAGAGAAGCTCGAGGTCAAGGCCGATGTCGATTCATA
GCCGGC-----AAGCTCGATCCGCAGCCAACACCATCGCCGCTCGGTTCGCCCCGCTGCCTGATGCCATCGCTGCTTGGA
CTGCCCCATCG-GCCACCGCCGCTCAGCCCCGGTGCCTCGCTTTCTCCGACCTCAGCTTCCTTGCTGGTGGGAAATTAGA
GAGGACAGAGAGAAAGAGAGATAAAAAGTGAAAGAGATTGGTATTGATGGGACCATTTATAAGTAACTTGTATGGTAAAG
TTTATAGCTTAACATGTTCGTTCTTAGTCTAGATGATATGTGAAGAAAGATAAATAGAGACACACTGCTAATCTGCTATT
GCCCTGATATCAATCCAGACGTACAAATATACTCCTCCATTAGTTTACTCCCAATTTCTCAGACAGCAACGAGGAGGCAA
GTTGTTGGTACTGTGGGTGGAGTGAGTAGTACCAAATCCATACCCAATCCACACCCACCTAGTAGTCCCCGGCTCCCAGC
TGGGTCGCCGGAGAGTGTTCCCTGTAAAACGCAGTCTAGTCTACTACTGTGCGCCCCTCCGCCCACGGAACAATCCAGAA
CGCAACTCGGACTTCTAGATATTTCAATCCCCCACCGGCTT--ATAAACCCACCCCGTAC-------ACAATAGGGTATC
ATCATCACACCATCACGAGCACCACCACCACTCACCACGCGCCACCCACCCCCGCACCGCACGCCAAGATCCGA---CCG
CCGCCGCCGCCGCCGCCGGAGTAGGGAGAGGGAGAGGAGATGGGGCGGAGGGCGGGGTCCTACCCCTACTACGTGGAGGC
GGCGCCGCCGGTGGACGTGAACAAGAACACGGAGTGGTTCATGTACCCCGGGGTGTGGACCACCTACATCCTCCTCCTCT
TCTTCGCCTGGCTGCTCGTCCTCTCCGTCTCCGCCTGCTCCCCCGGGATCGCGTGGACCGTCGTCAACCTCGCCCACTTC
GCCGTACGTCCCGCCTCGCCCCCCGATTCATTCATCCATCCATCCATTCATTGACGGCGAGTTTGCTCCTTCTTTCATTA
GTCCGATCCGTTCTTGATTAGCGCCGCTAGCTAGTCCTATCCTGTCGCGTGTTGGTCTCACGCACCCGATCTGAGAGTCG
CTTCTGCTGCTGTTCTTCTTTGGTACTATCTTTGATGAGATACAGTGGCGGAAGGAATCGAGGAACACACCAACTTGCGG
AGATAATTTTTCTCTTCTTCACAAATATCTTTTTCTCAAAGAAGCGTCGATTTCGCAAGCTGAAATATCAGGGAATAATC
TTCCTTACCTTTTTCTCTGCTAGTTTGTCTCAAGTATATTCCAACCTTGCAAAAGTCAAAAGAGATTTCTTGGTGTATGT
ACAATCTGTTCAGGTTGAACTC-----AAGTCCAACTACGCCTTCAGTCTAAAACAACTAGCAGTGAGTTGATGCAAGAA
TCTGTTCACTGTTCACATCATTGCGCTAAAAAAAATGTTAAATGTTAAATCCAGATTATGTTATGCGTCGTGCTTTATTT
GTGGACTTGCATACGTTTCTTGATTGTCCTAATTGACAAACGTTGCATTGATAGAATTATGGGTTGACAATTGTCATATG
TTCTTTGTCATACTGGGTGGTTGTGTGTGGCAAATGGTTTGTTGGGCTGGATATGTGCTTGAACAAATTTCTCTATGTAA
CGAAGCAAAGTAATTTTAAGGCCATCAGCAGCAAGCTGCCAAGCACACATTATGTTGGAGTTGATTTAATCTACCATTTT
CTTTCTCCCTTTAACACAATAAAACATTGCTTCTATATCTGTAAGAGGGCTTGAGTTAGATGTCTACAATTTGTAGTCCT
CAACATTCAGCTACTAGTACTACATACTGTATTTAAGTAAATTTTATTTTAATTTTTTTTGGCAGATCACTTATCACTTC
TTCCATTGGAAGAAGGGAACTCCATTTGCTGCTGATGACCAAGGCATCTACAACAGACTAACTTGGTGGGAACAAATTGA
TAACGGGCAGCAACTTACTCGTAATAGGAAGTTCTTGACTGTGGTACCTGTGGTGCTGTAAGTTCCATTTCCATTTCAAC
CTAATGTACTTCATCATGGGATTTTGTTGTAGTTGTAGAAAGAACTCAAAATGTATAATTGTTGTTACAATAAGTATTTC
TGGGGTGGAAGCATCGTCCATTGTGAAGGAATTTATTTTCCTGCC-TTTTTTTTTGTGTGAAACGTGGACAGGAAGGCTG
TCTGGATGATTAACAAACAAGGGTTCATTTTCCTGCTCTTAAGACTATTGTTTGTTTAGTTCCATAAGGCTAGAACTTAT
TCTGATTAGGATTGTGCATGTTTATTTGCATTGCACTTAAATGGAAAGTTTGATTCATATAACTGATGTGATCGGAAGTT
GCATATCAATGTTACTTGCTTTTCACGTTATTCTGTTAGTTCCAGAGTAAGTTAAGAAAGGGTTGTCATCATGATCGAGC
ATCTTCTGACTTAGGAGAAAGTAGATTAGCTTCTTTTTTGTTGAAGTCGCTTTCTGGAATTCTGGTACTATTTTCAGGCA
ATGGCCTTCTGTTAAGATCATGGATATCCTATTAGTAATATCTGTTCTTTGCATTAGTTGATTCTCCTATGATGCTTTTA
ACTCTCAGGCCAACAGAGATGCTCTTTTTTTCTTGAATGGCATGTTCTAAGATATGCTCATACACTTTGTTGCAGGTACC
TGATCGCGTCACACTTGACCGACTACAAACAGCCAATGCTTTTCCTCAACACCATTGCAGTTCTGGTACTAGTGGTAGCA
AAGCTGCCAAACATGCACAAGGTCCGTATATTTGGAATCAATGCAGATATCTGAGGACCATATGAAGAACATCAGGGCAC
AAGCTTCTGTGTGTTTGCAACGAGGGACAAGCGAACTTTGTGCAAACACGGTATCTAAAGTAGTGAAAAAACTAAACTTT
TTCACCACTGCAATCTGTAGTATGTGCATAGGTGTAGGAAGAACCTGTAAATGTTACTGTAGCTTATAATTTGCCTACAG
GTTGGAGGCTGCTGCATGTTTGCTCATGCCACTTCCTTTAAGAACTCTAGTGGAGAGTGTAGACTGTAACTTAAATAAAC
ATGTAATCTTGTGGATATGGAAAGTTTGGTGGTTGTTAAAATGGTGAACCGGAGTTCAGTTCCTGCAAAAATCTCCCCCA
TTTATGTCAGCACATTGTTGCTGAACGTAGGCTTCAGACTGTTTTTCACAGAATTTCGGT-CTCCTTGAGTGGTGATAAT
TGACAAAACGAATGCTTCTGGAAGAGAGAATGAGCCACGTAACTTGATTGAAAACTCTGTCACTCTTAGGGCCTGTTTAG
TTAGGAAAAGAAAATTTTTAGATGTTACATCGGATGTTTGACCGGATGTT-GGAAGGGGTTTTTAGACACGAATGAGA--
--------------------AAACTAATTTCATAAATCGCATGGAAACTGCGAGACGAATTTTTTGAGCCTAATTAATCT
GTCATTAGTACATATGTGTTACTG----------------------------TAGTACTTATGGCTAATCATGGACTAAT
TAGGCTCAAATGATTCGTCTCGTGATTTCCCTTCTAACTGTGCAATTAG-TTTTTGTTTTTATGTATATTTAATGCTTCA
TATATATGTCCAAACATTCGATGTGAGGCCATAAGTATATATCTTGTTGGGAATGGAAGAAATACATAGGTGTCCCAGGA
GTCTTTTGGTGAGCGACCTCTTCCTTGCACGCTAAAAACATTGCTTGAAGGTTAGTGCCAATATGCCTTGTCCGTTGGTT
GTGACGAGGCAGTGCTTTCAAATAGCTATCTCAAATATAGCGGCCTGAAAAGCGTAGTAGTGGCCTAACAAGCATAACAA
CTGACAAGTCAAATTTTTTTAACTTTAACTATTAATAATAAAAAATAAAAAAGATCAATGATGTAAAATTGATGATACTA
GATTTATCATTAAACAAACTATCAGAATATTCAACTCTTTTTATTAAAACATTTTACTTTTATAGATATAGTTGGTCAAA
ATACCATCTCGAAGACTATGTCAGGATCTAAAAATACTTATATTTTAGGATGGAGGGAGTACTATTTTGGGGACACATAC
ATGAGATACGATCATATTTAAGTCAAAAGAAATTTATATTATATTCTAGCTTCCAGCAACCCAAAATTAAGCATGACATC
CATTCTGATTTGTGCACCATGGTTTGGTTAGCTTTAGGTTTATTGGTTTAAACTTCTAAGCCATTTTTTCTTATATATTT
TATATGCCGGTGGTTTCGAAGCCAAAGTCATACCCTCCATTTCATATTACTCAAAAAAGCTACTCCAACCTGTTTTTACT
TAATAGTGTAACAGTGGCTTGTGCTTTAAAACAGCCTAACAAAAGAACTTCTTATTTGATTAGATTTATACTTTTTGACT
CATAGCTGGCTTATAATTCTAAATAAAAAGGCCCTAAGCATTTCAGCAACTAAAAATGCTTCTCCTTGGAACGCAGGAAA
GTAAAAATGTAGGATAGGTAAAAACATAGGATAGAGAATGGGTTACCAATGTGGCTGGGAATGGAGTCACGGAGATGGGC
AACGTATGGAATTTCCCAAGTTAAACTGTATTGTTGCATGTCTCAAGTACAGTAGTAGTACAACTTAACAAGCAGTTTCC
TTTCGTTCTCAGCCTTGTCTTTCTTTTTGCAGTTTAGTGGGAATTCGATCCCAGGTGGCTGAGGGGGCCACACCACTATT
ATTTGAAACGGATGAAGTGATTGGCTATTTACAACAACTGCGGGGCAATGAGAAAAAAAGGAAACGATGAATGGCAAACC
GATAAAATGAAAAATCTTCACCATCCTGGGCGACTAAAACCCCAAAGGTCAGACAGTCTCTGCAGCTTGGCACTCCTCTG
TAATACGGCAATAGTATATATTAGTATTGCGCTCCTCAGTCGCTAATGTTGCATACTGACAAAAACTTCTGAACTGCATT
GTGGTATTGAGTACCCTGTGAATGTCCAAAATTAGTTGGATACAAGAAAGAGAATATGGGTAGTTTGGGAAACAGGAACG
GATAAGTACCTCCCAATAGAGCTGGTTGCAGTCAGTGCACTTCCAGAACTCCAAGTTTCGCTTGAAGAGGCAGGAAGGGA
TAATCTGGAAACCTTTTGAAGCTTCAATAGCCTCATCGAGTGTGAGCGGTTTTTGGATGAATCTTCCATTGCACTTTGTA
CATCTCGACATAAGCTTATCCTCGGATATCTTTAACTGGAAAGTATCAATCACCTGAAACACGTATTTTCAGTAGTTAAT
AAGCCAATCAATGAGTTTCAGAATCTCCTCATTTGGAAGTTGGAGATAAGTACGCGTACTATACTGTGGTTTCAGCTGGA
AAATTTTGTATCCACAGTATGATTCTAGTCAATGTTATGTCTATATTTTACTTCAAAAAAATAAAATATTAATACACCAT
ATGTATATAACTACAGAAGTTCTGGAGTCTAGACAAAACTGTCAAAGTGGTTGCACATTTTTCTTGGTAATGTAGAAAAG
TTTCTTCTGTGATTTGGCTGACATTGTACCAGTTCCTGCCAGAAATTTAAGTTCACTTGGCCTTGAGTGATTGTTGACAC
ACAGACAGTCGCGCACACACAAAAGAAAGAGAACTGAAATCAATCTTCTGATTTTTTGCTGTGTAATCAATAAGATTGGG
CCATAAAGCATTTACAGTAACTTAAGTTTTTGCAGATCAATAAAACTGAAGACAGAAAAAAAAATGTGCATACCTCTGCC
AGTTGATCATGTTTGAGAAGGCTCTTCACTCTGTATACCTGGTTACTTGTCAAATATTGATATTTTAAGAGCTTGACATC
TCTTGTAAGTAATACTCTTCTTTCCTTATAGGTTTGATTTAACAGTTCCCTACATGATAAAGATAAGCACATAAACGAAA
ACATAAAAATGACAATTCATAGAGACATTAAGAATGTTATAACATTTTTTGCAAAACTTCTAGAGAAGACCTTGGTTCAG
GCTTCCTTGAGGATGGAGTAGCAGCATCTATTCCAACACATCTCAAGTGCTTAGCTAAACCCTCAATCTGTCCAAATTTT
CTCCATATCAACCCTTGCAGCATTTGCAAACAGGGAAAATAACTAAGCTATTTTGTATAGAGTGAATCATATTCTTTTTC
AAGTTCATCTCATGAAACAGTACTTGGAT-AAAAATATAAAAAGCACTGTTGAATGTAAAGGGACGAGGGAAGCTATTAC
CATCACATCACACAAAAATTTTGGGCAGCCATCTCCACCAGCAGAAGGATCCCATGGAGGAAGACCCTGCCATTCAGTAC
TGCCCT--------------------------------------------------------------------------
-----------------------------------------
>IRIS_313-15910contig6rev
--------------------------------------------------------------------------------
--------------------------------------------------------------------------------
--------------------------------------------------------------------------------
--------------------------------------------------------------------------------
---------------------------GGTTGATTAGCCAAGAGTCAAGTGCATTTGCTTCATTGTAGAGCTAGTGTGGC
ACTTGATCATCTCCGAGCCGGGTCATCGCTTATTACTCTTGGAGGTTGCCGCCTCCTAGACGGTTGTGGAGGTATTGCCC
GGTGACCTCTCCGAGAAGATTGTGGAGAAGGCCCAACGCCGGTTGTGAGTGGTTTGGAGTTCATCACATTTGGAGTGAAG
GAAGAACTACCCCTATTGATCGAGGCTTGTGTAGTCCACTTCAAGAGCCGGCTTCCACCTTGCCCACCCCTTGACGAAGG
GGGTTTGCAGTGGCTTCGTGGTTTTGAGCGGTGAAGTTAGGCTTGCCTTACCAGGGATTAGGAAACTGGCGAGTTTCTGA
ACCTCGGGTGAAAAATTCCTTGTCTCTTGTCTCATTTACTTGTTGCAATTACATTTGCGGTTGGAGGAGGGGAGGCGCGG
CGGAGGAGAAGAGGTGGGGATGGAGAGGGAAGTGACGGAGAGGCAGAGAAGCTCGAGGTCAAGGCCGATGTCGATTCATA
GCCGGC-----AAGCTCGATCCGCAGCCAACACCATCGCCGCTCGGTTCGCCCCGCTGCCTGATGCCATCGCTGCTTGGA
CTGCCCCATCG-GCCACCGCCGCTCAGCCCCGGTGCCTCGCTTTCTCCGACCTCAGCTTCCTTGCTGGTGGGAAATTAGA
GAGGACAGAGAGAAAGAGAGATAAAAAGTGAAAGAGATTGGTATTGATGGGACCATTTATAAGTAACTTGTATGGTAAAG
TTTATAGCTTAACATGTTCGTTCTTAGTCTAGATGATATGTGAAGAAAGATAAATAGAGACACACTGCTAATCTGCTATT
GCCCTGATATCAATCCAGACGTACAAATATACTCCTCCATTAGTTTACTCCCAATTTCTCAGACAGCAACGAGGAGGCAA
GTTGTTGGTACTGTGGGTGGAGTGAGTAGTACCAAATCCATACCCAATCCACACCCACCTAGTAGTCCCCGGCTCCCAGC
TGGGTCGCCGGAGAGTGTTCCCTGTAAAACGCAGTCTAGTCTACTACTGTGCGCCCCTCCGCCCACGGAACAATCCAGAA
CGCAACTCGGACTTCTAGATATTTCAATCCCCCACCGGCTT--ATAAACCCACCCCGTAC-------ACAATAGGGTATC
ATCATCACACCATCACGAGCACCACCACCACTCACCACGCGCCACCCACCCCCGCACCGCACGCCAAGATCCGA---CCG
CCGCCGCCGCCGCCGCCGGAGTAGGGAGAGGGAGAGGAGATGGGGCGGAGGGCGGGGTCCTACCCCTACTACGTGGAGGC
GGCGCCGCCGGTGGACGTGAACAAGAACACGGAGTGGTTCATGTACCCCGGGGTGTGGACCACCTACATCCTCCTCCTCT
TCTTCGCCTGGCTGCTCGTCCTCTCCGTCTCCGCCTGCTCCCCCGGGATCGCGTGGACCGTCGTCAACCTCGCCCACTTC
GCCGTACGTCCCGCCTCGCCCCCCGATTCATTCATCCATCCATCCATTCATTGACGGCGAGTTTGCTCCTTCTTTCATTA
GTCCGATCCGTTCTTGATTAGCGCCGCTAGCTAGTCCTATCCTGTCGCGTGTTGGTCTCACGCACCCGATCTGAGAGTCG
CTTCTGCTGCTGTTCTTCTTTGGTACTATCTTTGATGAGATACAGTGGCGGAAGGAATCGAGGAACACACCAACTTGCGG
AGATAATTTTTCTCTTCTTCACAAATATCTTTTTCTCAAAGAAGCGTCGATTTCGCAAGCTGAAATATCAGGGAATAATC
TTCCTTACCTTTTTCTCTGCTAGTTTGTCTCAAGTATATTCCAACCTTGCAAAAGTCAAAAGAGATTTCTTGGTGTATGT
ACAATCTGTTCAGGTTGAACTC-----AAGTCCAACTACGCCTTCAGTCTAAAACAACTAGCAGTGAGTTGATGCAAGAA
TCTGTTCACTGTTCACATCATTGCGCTAAAAAAAATGTTAAATGTTAAATCCAGATTATGTTATGCGTCGTGCTTTATTT
GTGGACTTGCATACGTTTCTTGATTGTCCTAATTGACAAACGTTGCATTGATAGAATTATGGGTTGACAATTGTCATATG
TTCTTTGTCATACTGGGTGGTTGTGTGTGGCAAATGGTTTGTTGGGCTGGATATGTGCTTGAACAAATTTCTCTATGTAA
CGAAGCAAAGTAATTTTAAGGCCATCAGCAGCAAGCTGCCAAGCACACATTATGTTGGAGTTGATTTAATCTACCATTTT
CTTTCTCCCTTTAACACAATAAAACATTGCTTCTATATCTGTAAGAGGGCTTGAGTTAGATGTCTACAATTTGTAGTCCT
CAACATTCAGCTACTAGTACTACATACTGTATTTAAGTAAATTTTATTTTAATTTTTTTTGGCAGATCACTTATCACTTC
TTCCATTGGAAGAAGGGAACTCCATTTGCTGCTGATGACCAAGGCATCTACAACAGACTAACTTGGTGGGAACAAATTGA
TAACGGGCAGCAACTTACTCGTAATAGGAAGTTCTTGACTGTGGTACCTGTGGTGCTGTAAGTTCCATTTCCATTTCAAC
CTAATGTACTTCATCATGGGATTTTGTTGTAGTTGTAGAAAGAACTCAAAATGTATAATTGTTGTTACAATAAGTATTTC
TGGGGTGGAAGCATCGTCCATTGTGAAGGAATTTATTTTCCTGCC-TTTTTTTTTGTGTGAAACGTGGACAGGAAGGCTG
TCTGGATGATTAACAAACAAGGGTTCATTTTCCTGCTCTTAAGACTATTGTTTGTTTAGTTCCATAAGGCTAGAACTTAT
TCTGATTAGGATTGTGCATGTTTATTTGCATTGCACTTAAATGGAAAGTTTGATTCATATAACTGATGTGATCGGAAGTT
GCATATCAATGTTACTTGCTTTTCACGTTATTCTGTTAGTTCCAGAGTAAGTTAAGAAAGGGTTGTCATCATGATCGAGC
ATCTTCTGACTTAGGAGAAAGTAGATTAGCTTCTTTTTTGTTGAAGTCGCTTTCTGGAATTCTGGTACTATTTTCAGGCA
ATGGCCTTCTGTTAAGATCATGGATATCCTATTAGTAATATCTGTTCTTTGCATTAGTTGATTCTCCTATGATGCTTTTA
ACTCTCAGGCCAACAGAGATGCTCTTTTTTTCTTGAATGGCATGTTCTAAGATATGCTCATACACTTTGTTGCAGGTACC
TGATCGCGTCACACTTGACCGACTACAAACAGCCAATGCTTTTCCTCAACACCATTGCAGTTCTGGTACTAGTGGTAGCA
AAGCTGCCAAACATGCACAAGGTCCGTATATTTGGAATCAATGCAGATATCTGAGGACCATATGAAGAACATCAGGGCAC
AAGCTTCTGTGTGTTTGCAACGAGGGACAAGCGAACTTTGTGCAAACACGGTATCTAAAGTAGTGAAAAAACTAAACTTT
TTCACCACTGCAATCTGTAGTATGTGCATAGGTGTAGGAAGAACCTGTAAATGTTACTGTAGCTTATAATTTGCCTACAG
GTTGGAGGCTGCTGCATGTTTGCTCATGCCACTTCCTTTAAGAACTCTAGTGGAGAGTGTAGACTGTAACTTAAATAAAC
ATGTAATCTTGTGGATATGGAAAGTTTGGTGGTTGTTAAAATGGTGAACCGGAGTTCAGTTCCTGCAAAAATCTCCCCCA
TTTATGTCAGCACATTGTTGCTGAACGTAGGCTTCAGACTGTTTTTCACAGAATTTCGGT-CTCCTTGAGTGGTGATAAT
TGACAAAACGAATGCTTCTGGAAGAGAGAATGAGCCACGTAACTTGATTGAAAACTCTGTCACTCTTAGGGCCTGTTTAG
TTAGGAAAAGAAAATTTTTAGATGTTACATCGGATGTTTGACCGGATGTT-GGAAGGGGTTTTTAGACACGAATGAGA--
--------------------AAACTAATTTCATAAATCGCATGGAAACTGCGAGACGAATTTTTTGAGCCTAATTAATCT
GTCATTAGTACATATGTGTTACTG----------------------------TAGTACTTATGGCTAATCATGGACTAAT
TAGGCTCAAATGATTCGTCTCGTGATTTCCCTTCTAACTGTGCAATTAG-TTTTTGTTTTTATGTATATTTAATGCTTCA
TATATATGTCCAAACATTCGATGTGAGGCCATAAGTATATATCTTGTTGGGAATGGAAGAAATACATAGGTGTCCCAGGA
GTCTTTTGGTGAGCGACCTCTTCCTTGCACGCTAAAAACATTGCTTGAAGGTTAGTGCCAATATGCCTTGTCCGTTGGTT
GTGACGAGGCAGTGCTTTCAAATAGCTATCTCAAATATAGCGGCCTGAAAAGCGTAGTAGTGGCCTAACAAGCATAACAA
CTGACAAGTCAAATTTTTTTAACTTTAACTATTAATAATAAAAAATAAAAAAGATCAATGATGTAAAATTGATGATACTA
GATTTATCATTAAACAAACTATCAGAATATTCAACTCTTTTTATTAAAACATTTTACTTTTATAGATATAGTTGGTCAAA
ATACCATCTCGAAGACTATGTCAGGATCTAAAAATACTTATATTTTAGGATGGAGGGAGTACTATTTTGGGGACACATAC
ATGAGATACGATCATATTTAAGTCAAAAGAAATTTATATTATATTCTAGCTTCCAGCAACCCAAAATTAAGCATGACATC
CATTCTGATTTGTGCACCATGGTTTGGTTAGCTTTAGGTTTATTGGTTTAAACTTCTAAGCCATTTTTTCTTATATATTT
TATATGCCGGTGGTTTCGAAGCCAAAGTCATACCCTCCATTTCATATTACTCAAAAAAGCTACTCCAACCTGTTTTTACT
TAATAGTGTAACAGTGGCTTGTGCTTTAAAACAGCCTAACAAAAGAACTTCTTATTTGATTAGATTTATACTTTTTGACT
CATAGCTGGCTTATAATTCTAAATAAAAAGGCCCTAAGCATTTCAGCAACTAAAAATGCTTCTCCTTGGAACGCAGGAAA
GTAAAAATGTAGGATAGGTAAAAACATAGGATAGAGAATGGGTTACCAATGTGGCTGGGAATGGAGTCACGGAGATGGGC
AACGTATGGAATTTCCCAAGTTAAACTGTATTGTTGCATGTCTCAAGTACAGTAGTAGTACAACTTAACAAGCAGTTTCC
TTTCGTTCTCAGCCTTGTCTTTCTTTTTGCAGTTTAGTGGGAATTCGATCCCAGGTGGCTGAGGGGGCCACACCACTATT
ATTTGAAACGGATGAAGTGATTGGCTATTTACAACAACTGCGGGGCAATGAGAAAAAAAGGAAACGATGAATGGCAAACC
GATAAAATGAAAAATCTTCACCATCCTGGGCGACTAAAACCCCAAAGGTCAGACAGTCTCTGCAGCTTGGCACTCCTCTG
TAATACGGCAATAGTATATATTAGTATTGCGCTCCTCAGTCGCTAATGTTGCATACTGACAAAAACTTCTGAACTGCATT
GTGGTATTGAGTACCCTGTGAATGTCCAAAATTAGTTGGATACAAGAAAGAGAATATGGGTAGTTTGGGAAACAGGAACG
GATAAGTACCTCCCAATAGAGCTGGTTGCAGTCAGTGCACTTCCAGAACTCCAAGTTTCGCTTGAAGAGGCAGGAAGGGA
TAATCTGGAAACCTTTTGAAGCTTCAATAGCCTCATCGAGTGTGAGCGGTTTTTGGATGAATCTTCCATTGCACTTTGTA
CATCTCGACATAAGCTTATCCTCGGATATCTTTAACTGGAAAGTATCAATCACCTGAAACACGTATTTTCAGTAGTTAAT
AAGCCAATCAATGAGTTTCAGAATCTCCTCATTTGGAAGTTGGAGATAAGTACGCGTACTATACTGTGGTTTCAGCTGGA
AAATTTTGTATCCACAGTATGATTCTAGTCAATGTTATGTCTATATTTTACTTCAAAAAAATAAAATATTAATACACCAT
ATGTATATAACTACAGAAGTTCTGGAGTCTAGACAAAACTGTCAAAGTGGTTGCACATTTTTCTTGGTAATGTAGAAAAG
TTTCTTCTGTGATTTGGCTGACATTGTACCAGTTCCTGCCAGAAATTTAAGTTCACTTGGCCTTGAGTGATTGTTGACAC
ACAGACAGTCGCGCACACACAAAAGAAAGAGAACTGAAATCAATCTTCTGATTTT-------------------------
--------------------------------------------------------------------------------
--------------------------------------------------------------------------------
--------------------------------------------------------------------------------
--------------------------------------------------------------------------------
--------------------------------------------------------------------------------
--------------------------------------------------------------------------------
--------------------------------------------------------------------------------
--------------------------------------------------------------------------------
--------------------------------------------------------------------------------
-----------------------------------------
>IRIS_313-8669contig1rev
--------------------------------------------------------------------------------
--------------------------------------------------------------------------------
--------------------------------------------------------------------------------
--------------------------------------------------------------------------------
--------------------------------------------------------------------------------
--------------------------------------------------------------------------------
--------------------------------------------------------------------------------
--------------------------------------------------------------------------------
--------------------------------------------------------------------------------
------------AAATTCCTTGTCTCTTGTCTCATTTACTTGTTGCAATTACATTTGCGGTTGGAGGAGGGGAGGCGCGG
CGGAGGAGAAGAGGTGGGGATGGAGAGGGAAGTGACGGAGAGGCAGAGAAGCTCGAGGTCAAGGCCGATGTCGATTCATA
GCCGGC-----AAGCTCGATCCGCAGCCAACACCATCGCCGCTCGGTTCGCCCCGCTGCCTGATGCCATCGCTGCTTGGA
CTGCCCCATCG-GCCACCGCCGCTCAGCCCCGGTGCCTCGCTTTCTCCGACCTCAGCTTCCTTGCTGGTGGGAAATTAGA
GAGGACAGAGAGAAAGAGAGATAAAAAGTGAAAGAGATTGGTATTGATGGGACCATTTATAAGTAACTTGTATGGTAAAG
TTTATAGCTTAACATGTTCGTTCTTAGTCTAGATGATATGTGAAGAAAGATAAATAGAGACACACTGCTAATCTGCTATT
GCCCTGATATCAATCCAGACGTACAAATATACTCCTCCATTAGTTTACTCCCAATTTCTCAGACAGCAACGAGGAGGCAA
GTTGTTGGTACTGTGGGTGGAGTGAGTAGTACCAAATCCATACCCAATCCACACCCACCTAGTAGTCCCCGGCTCCCAGC
TGGGTCGCCGGAGAGTGTTCCCTGTAAAACGCAGTCTAGTCTACTACTGTGCGCCCCTCCGCCCACGGAACAATCCAGAA
CGCAACTCGGACTTCTAGATATTTCAATCCCCCACCGGCTT--ATAAACCCACCCCGTAC-------ACAATAGGGTATC
ATCATCACACCATCACGAGCACCACCACCACTCACCACGCGCCACCCACCCCCGCACCGCACGCCAAGATCCGA---CCG
CCGCCGCCGCCGCCGCCGGAGTAGGGAGAGGGAGAGGAGATGGGGCGGAGGGCGGGGTCCTACCCCTACTACGTGGAGGC
GGCGCCGCCGGTGGACGTGAACAAGAACACGGAGTGGTTCATGTACCCCGGGGTGTGGACCACCTACATCCTCCTCCTCT
TCTTCGCCTGGCTGCTCGTCCTCTCCGTCTCCGCCTGCTCCCCCGGGATCGCGTGGACCGTCGTCAACCTCGCCCACTTC
GCCGTACGTCCCGCCTCGCCCCCCGATTCATTCATCCATCCATCCATTCATTGACGGCGAGTTTGCTCCTTCTTTCATTA
GTCCGATCCGTTCTTGATTAGCGCCGCTAGCTAGTCCTATCCTGTCGCGTGTTGGTCTCACGCACCCGATCTGAGAGTCG
CTTCTGCTGCTGTTCTTCTTTGGTACTATCTTTGATGAGATACAGTGGCGGAAGGAATCGAGGAACACACCAACTTGCGG
AGATAATTTTTCTCTTCTTCACAAATATCTTTTTCTCAAAGAAGCGTCGATTTCGCAAGCTGAAATATCAGGGAATAATC
TTCCTTACCTTTTTCTCTGCTAGTTTGTCTCAAGTATATTCCAACCTTGCAAAAGTCAAAAGAGATTTCTTGGTGTATGT
ACAATCTGTTCAGGTTGAACTC-----AAGTCCAACTACGCCTTCAGTCTAAAACAACTAGCAGTGAGTTGATGCAAGAA
TCTGTTCACTGTTCACATCATTGCGCTAAAAAAAATGTTAAATGTTAAATCCAGATTATGTTATGCGTCGTGCTTTATTT
GTGGACTTGCATACGTTTCTTGATTGTCCTAATTGACAAACGTTGCATTGATAGAATTATGGGTTGACAATTGTCATATG
TTCTTTGTCATACTGGGTGGTTGTGTGTGGCAAATGGTTTGTTGGGCTGGATATGTGCTTGAACAAATTTCTCTATGTAA
CGAAGCAAAGTAATTTTAAGGCCATCAGCAGCAAGCTGCCAAGCACACATTATGTTGGAGTTGATTTAATCTACCATTTT
CTTTCTCCCTTTAACACAATAAAACATTGCTTCTATATCTGTAAGAGGGCTTGAGTTAGATGTCTACAATTTGTAGTCCT
CAACATTCAGCTACTAGTACTACATACTGTATTTAAGTAAATTTTATTTTAATTTTTTTTGGCAGATCACTTATCACTTC
TTCCATTGGAAGAAGGGAACTCCATTTGCTGCTGATGACCAAGGCATCTACAACAGACTAACTTGGTGGGAACAAATTGA
TAACGGGCAGCAACTTACTCGTAATAGGAAGTTCTTGACTGTGGTACCTGTGGTGCTGTAAGTTCCATTTCCATTTCAAC
CTAATGTACTTCATCATGGGATTTTGTTGTAGTTGTAGAAAGAACTCAAAATGTATAATTGTTGTTACAATAAGTATTTC
TGGGGTGGAAGCATCGTCCATTGTGAAGGAATTTATTTTCCTGCC-TTTTTTTTTGTGTGAAACGTGGACAGGAAGGCTG
TCTGGATGATTAACAAACAAGGGTTCATTTTCCTGCTCTTAAGACTATTGTTTGTTTAGTTCCATAAGGCTAGAACTTAT
TCTGATTAGGATTGTGCATGTTTATTTGCATTGCACTTAAATGGAAAGTTTGATTCATATAACTGATGTGATCGGAAGTT
GCATATCAATGTTACTTGCTTTTCACGTTATTCTGTTAGTTCCAGAGTAAGTTAAGAAAGGGTTGTCATCATGATCGAGC
ATCTTCTGACTTAGGAGAAAGTAGATTAGCTTCTTTTTTGTTGAAGTCGCTTTCTGGAATTCTGGTACTATTTTCAGGCA
ATGGCCTTCTGTTAAGATCATGGATATCCTATTAGTAATATCTGTTCTTTGCATTAGTTGATTCTCCTATGATGCTTTTA
ACTCTCAGGCCAACAGAGATGCTCTTTTTTTCTTGAATGGCATGTTCTAAGATATGCTCATACACTTTGTTGCAGGTACC
TGATCGCGTCACACTTGACCGACTACAAACAGCCAATGCTTTTCCTCAACACCATTGCAGTTCTGGTACTAGTGGTAGCA
AAGCTGCCAAACATGCACAAGGTCCGTATATTTGGAATCAATGCAGATATCTGAGGACCATATGAAGAACATCAGGGCAC
AAGCTTCTGTGTGTTTGCAACGAGGGACAAGCGAACTTTGTGCAAACACGGTATCTAAAGTAGTGAAAAAACTAAACTTT
TTCACCACTGCAATCTGTAGTATGTGCATAGGTGTAGGAAGAACCTGTAAATGTTACTGTAGCTTATAATTTGCCTACAG
GTTGGAGGCTGCTGCATGTTTGCTCATGCCACTTCCTTTAAGAACTCTAGTGGAGAGTGTAGACTGTAACTTAAATAAAC
ATGTAATCTTGTGGATATGGAAAGTTTGGTGGTTGTTAAAATGGTGAACCGGAGTTCAGTTCCTGCAAAAATCTCCCCCA
TTTATGTCAGCACATTGTTGCTGAACGTAGGCTTCAGACTGTTTTTCACAGAATTTCGGT-CTCCTTGAGTGGTGATAAT
TGACAAAACGAATGCTTCTGGAAGAGAGAATGAGCCACGTAACTTGATTGAAAACTCTGTCACTCTTAGGGCCTGTTTAG
TTAGGAAAAGAAAATTTTTAGATGTTACATCGGATGTTTGACCGGATGTT-GGAAGGGGTTTTTAGACACGAATGAGA--
--------------------AAACTAATTTCATAAATCGCATGGAAACTGCGAGACGAATTTTTTGAGCCTAATTAATCT
GTCATTAGTACATATGTGTTACTG----------------------------TAGTACTTATGGCTAATCATGGACTAAT
TAGGCTCAAATGATTCGTCTCGTGATTTCCCTTCTAACTGTGCAATTAG-TTTTTGTTTTTATGTATATTTAATGCTTCA
TATATATGTC----------------------------------------------------------------------
--------------------------------------------------------------------------------
--------------------------------------------------------------------------------
--------------------------------------------------------------------------------
--------------------------------------------------------------------------------
--------------------------------------------------------------------------------
--------------------------------------------------------------------------------
--------------------------------------------------------------------------------
--------------------------------------------------------------------------------
--------------------------------------------------------------------------------
--------------------------------------------------------------------------------
--------------------------------------------------------------------------------
--------------------------------------------------------------------------------
--------------------------------------------------------------------------------
--------------------------------------------------------------------------------
--------------------------------------------------------------------------------
--------------------------------------------------------------------------------
--------------------------------------------------------------------------------
--------------------------------------------------------------------------------
--------------------------------------------------------------------------------
--------------------------------------------------------------------------------
--------------------------------------------------------------------------------
--------------------------------------------------------------------------------
--------------------------------------------------------------------------------
--------------------------------------------------------------------------------
--------------------------------------------------------------------------------
--------------------------------------------------------------------------------
--------------------------------------------------------------------------------
--------------------------------------------------------------------------------
--------------------------------------------------------------------------------
--------------------------------------------------------------------------------
--------------------------------------------------------------------------------
--------------------------------------------------------------------------------
--------------------------------------------------------------------------------
--------------------------------------------------------------------------------
-----------------------------------------
>IRIS_313-11736contig4rev
----------------------------CCGGTTAGACCGAGCCCCGGCTGGTCTGATCGGCCGCACTACTGCGATCTGA
CCGGCCACCTGTGTGTCAGTGCAATTAATGCACTGCAACGGCCAGCAGCTGTTGCAAAGTAGTTCGGTTAGACCAACCAC
ACTATGGCGGTCTGACCAACAGTGCACTGAGTTGGGGGGATTTCGAGCCCCAACGGTTAGTTTTGGTTGGTGGGAATATA
AAAACTCCCCCACCAGCAGTAAGGGGACTCTCTTGGCACTTGCTTCACTTGCATACACCCCTTGCACACTCTCTAGTGCT
TGTGTTCATCCATTATGTGTGACTGAGGGTTGATTAGCCAAGAGTCAAGTGCATTTGCTTCATTGTAGAGCTAGTGTGGC
ACTTGATCATCTCCGAGCCGGGTCATCGCTTATTACTCTTGGAGGTTGCCGCCTCCTAGACGGTTGTGGAGGTATTGCCC
GGTGACCTCTCCGAGAAGATTGTGGAGAAGGCCCAACGCCGGTTGTGAGTGGTTTGGAGTTCATCACATTTGGAGTGAAG
GAAGAACTACCCCTATTGATCGAGGCTTGTGTAGTCCACTTCAAGAGCCGGCTTCCACCTTGCCCACCCCTTGACGAAGG
GGGTTTGCAGTGGCTTCGTGGTTTTGAGCGGTGAAGTTAGGCTTGCCTTACCAGGGATTAGGAAACTGGCGAGTTTCTGA
ACCTCGGGTGAAAAATTCCTTGTCTCTTGTCTCATTTACTTGTTGCAATTACATTTGCGGTTGGAGGAGGGGAGGCGCGG
CGGAGGAGAAGAGGTGGGGATGGAGAGGGAAGTGACGGAGAGGCAGAGAAGCTCGAGGTCAAGGCCGATGTCGATTCATA
GCCGGC-----AAGCTCGATCCGCAGCCAACACCATCGCCGCTCGGTTCGCCCCGCTGCCTGATGCCATCGCTGCTTGGA
CTGCCCCATCG-GCCACCGCCGCTCAGCCCCGGTGCCTCGCTTTCTCCGACCTCAGCTTCCTTGCTGGTGGGAAATTAGA
GAGGACAGAGAGAAAGAGAGATAAAAAGTGAAAGAGATTGGTATTGATGGGACCATTTATAAGTAACTTGTATGGTAAAG
TTTATAGCTTAACATGTTCGTTCTTAGTCTAGATGATATGTGAAGAAAGATAAATAGAGACACACTGCTAATCTGCTATT
GCCCTGATATCAATCCAGACGTACAAATATACTCCTCCATTAGTTTACTCCCAATTTCTCAGACAGCAACGAGGAGGCAA
GTTGTTGGTACTGTGGGTGGAGTGAGTAGTACCAAATCCATACCCAATCCACACCCACCTAGTAGTCCCCGGCTCCCAGC
TGGGTCGCCGGAGAGTGTTCCCTGTAAAACGCAGTCTAGTCTACTACTGTGCGCCCCTCCGCCCACGGAACAATCCAGAA
CGCAACTCGGACTTCTAGATATTTCAATCCCCCACCGGCTT--ATAAACCCACCCCGTAC-------ACAATAGGGTATC
ATCATCACACCATCACGAGCACCACCACCACTCACCACGCGCCACCCACCCCCGCACCGCACGCCAAGATCCGA---CCG
CCGCCGCCGCCGCCGCCGGAGTAGGGAGAGGGAGAGGAGATGGGGCGGAGGGCGGGGTCCTACCCCTACTACGTGGAGGC
GGCGCCGCCGGTGGACGTGAACAAGAACACGGAGTGGTTCATGTACCCCGGGGTGTGGACCACCTACATCCTCCTCCTCT
TCTTCGCCTGGCTGCTCGTCCTCTCCGTCTCCGCCTGCTCCCCCGGGATCGCGTGGACCGTCGTCAACCTCGCCCACTTC
GCCGTACGTCCCGCCTCGCCCCCCGATTCATTCATCCATCCATCCATTCATTGACGGCGAGTTTGCTCCTTCTTTCATTA
GTCCGATCCGTTCTTGATTAGCGCCGCTAGCTAGTCCTATCCTGTCGCGTGTTGGTCTCACGCACCCGATCTGAGAGTCG
CTTCTGCTGCTGTTCTTCTTTGGTACTATCTTTGATGAGATACAGTGGCGGAAGGAATCGAGGAACACACCAACTTGCGG
AGATAATTTTTCTCTTCTTCACAAATATCTTTTTCTCAAAGAAGCGTCGATTTCGCAAGCTGAAATATCAGGGAATAATC
TTCCTTACCTTTTTCTCTGCTAGTTTGTCTCAAGTATATTCCAACCTTGCAAAAGTCAAAAGAGATTTCTTGGTGTATGT
ACAATCTGTTCAGGTTGAACTC-----AAGTCCAACTACGCCTTCAGTCTAAAACAACTAGCAGTGAGTTGATGCAAGAA
TCTGTTCACTGTTCACATCATTGCGCTAAAAAAAATGTTAAATGTTAAATCCAGATTATGTTATGCGTCGTGCTTTATTT
GTGGACTTGCATACGTTTCTTGATTGTCCTAATTGACAAACGTTGCATTGATAGAATTATGGGTTGACAATTGTCATATG
TTCTTTGTCATACTGGGTGGTTGTGTGTGGCAAATGGTTTGTTGGGCTGGATATGTGCTTGAACAAATTTCTCTATGTAA
CGAAGCAAAGTAATTTTAAGGCCATCAGCAGCAAGCTGCCAAGCACACATTATGTTGGAGTTGATTTAATCTACCATTTT
CTTTCTCCCTTTAACACAATAAAACATTGCTTCTATATCTGTAAGAGGGCTTGAGTTAGATGTCTACAATTTGTAGTCCT
CAACATTCAGCTACTAGTACTACATACTGTATTTAAGTAAATTTTATTTTAATTTTTTTTGGCAGATCACTTATCACTTC
TTCCATTGGAAGAAGGGAACTCCATTTGCTGCTGATGACCAAGGCATCTACAACAGACTAACTTGGTGGGAACAAATTGA
TAACGGGCAGCAACTTACTCGTAATAGGAAGTTCTTGACTGTGGTACCTGTGGTGCTGTAAGTTCCATTTCCATTTCAAC
CTAATGTACTTCATCATGGGATTTTGTTGTAGTTGTAGAAAGAACTCAAAATGTATAATTGTTGTTACAATAAGTATTTC
TGGGGTGGAAGCATCGTCCATTGTGAAGGAATTTATTTTCCTGCC-TTTTTTTTTGTGTGAAACGTGGACAGGAAGGCTG
TCTGGATGATTAACAAACAAGGGTTCATTTTCCTGCTCTTAAGACTATTGTTTGTTTAGTTCCATAAGGCTAGAACTTAT
TCTGATTAGGATTGTGCATGTTTATTTGCATTGCACTTAAATGGAAAGTTTGATTCATATAACTGATGTGATCGGAAGTT
GCATATCAATGTTACTTGCTTTTCACGTTATTCTGTTAGTTCCAGAGTAAGTTAAGAAAGGGTTGTCATCATGATCGAGC
ATCTTCTGACTTAGGAGAAAGTAGATTAGCTTCTTTTTTGTTGAAGTCGCTTTCTGGAATTCTGGTACTATTTTCAGGCA
ATGGCCTTCTGTTAAGATCATGGATATCCTATTAGTAATATCTGTTCTTTGCATTAGTTGATTCTCCTATGATGCTTTTA
ACTCTCAGGCCAACAGAGATGCTCTTTTTTTCTTGAATGGCATGTTCTAAGATATGCTCATACACTTTGTTGCAGGTACC
TGATCGCGTCACACTTGACCGACTACAAACAGCCAATGCTTTTCCTCAACACCATTGCAGTTCTGGTACTAGTGGTAGCA
AAGCTGCCAAACATGCACAAGGTCCGTATATTTGGAATCAATGCAGATATCTGAGGACCATATGAAGAACATCAGGGCAC
AAGCTTCTGTGTGTTTGCAACGAGGGACAAGCGAACTTTGTGCAAACACGGTATCTAAAGTAGTGAAAAAACTAAACTTT
TTCACCACTGCAATCTGTAGTATGTGCATAGGTGTAGGAAGAACCTGTAAATGTTACTGTAGCTTATAATTTGCCTACAG
GTTGGAGGCTGCTGCATGTTTGCTCATGCCACTTCCTTTAAGAACTCTAGTGGAGAGTGTAGACTGTAACTTAAATAAAC
ATGTAATCTTGTGGATATGGAAAGTTTGGTGGTTGTTAAAATGGTGAACCGGAGTTCAGTTCCTGCAAAAATCTCCCCCA
TTTATGTCAGCACATTGTTGCTGAACGTAGGCTTCAGACTGTTTTTCACAGAATTTCGGTCCTCCTTGAGTGGTGATAAT
TGACAAAACGAATGCTTCTGGAAGAGAGAATGAGCCACGTAACTTGATTGAAAACTCTGTCACTCTTAGGGCCTGTTTAG
TTAGGAAAAGAAAATTTTTAGATGTTACATCGGATGTTTGACCGGATGTT-GGAAGGGGTTTTTAGACACGAATGAGA--
--------------------AAACTAATTTCATAAATCGCATGGAAACTGCGAGACGAATTTTTTGAGCCTAATTAATCT
GTCATTAGTACATATGTGTTACTG----------------------------TAGTACTTATGGCTAATCATGGACTAAT
TAGGCTCAAATGATTCGTCTCGTGATTTCCCTTCTAACTGTGCAATTAG-TTTTTGTTTTTATGTATATTTAATGCTTCA
TATATATGTCCAAACATTCGATGTGAGGCCATAAGTATATATCTTGTTGGGAATGGAAGAAATACATAGGTGTCCCAGGA
GTCTTTTGGTGAGCGACCTCTTCCTTGCACGCTAAAAACATTGCTTGAAGGTTAGTGCCAATATGCCTTGTCCGTTGGTT
GTGACGAGGCAGTGCTTTCAAATAGCT-----------------------------------------------------
--------------------------------------------------------------------------------
--------------------------------------------------------------------------------
--------------------------------------------------------------------------------
--------------------------------------------------------------------------------
--------------------------------------------------------------------------------
--------------------------------------------------------------------------------
--------------------------------------------------------------------------------
--------------------------------------------------------------------------------
--------------------------------------------------------------------------------
--------------------------------------------------------------------------------
--------------------------------------------------------------------------------
--------------------------------------------------------------------------------
--------------------------------------------------------------------------------
--------------------------------------------------------------------------------
--------------------------------------------------------------------------------
--------------------------------------------------------------------------------
--------------------------------------------------------------------------------
--------------------------------------------------------------------------------
--------------------------------------------------------------------------------
--------------------------------------------------------------------------------
--------------------------------------------------------------------------------
--------------------------------------------------------------------------------
--------------------------------------------------------------------------------
--------------------------------------------------------------------------------
--------------------------------------------------------------------------------
--------------------------------------------------------------------------------
--------------------------------------------------------------------------------
--------------------------------------------------------------------------------
--------------------------------------------------------------------------------
--------------------------------------------------------------------------------
--------------------------------------------------------------------------------
--------------------------------------------------------------------------------
-----------------------------------------
>LOC_Os07g26940
--------------------------------------------------------------------------------
--------------------------------------------------------------------------------
--------------------------------------------------------------------------------
--------------------------------------------------------------------------------
--------------------------------------------------------------------------------
--------------------------------------------------------------------------------
--------------------------------------------------------------------------------
--------------------------------------------------------------------------------
--------------------------------------------------------------------------------
--------------------------------------------------------------------------------
--------------------------------------------------------------------------------
--------------------------------------------------------------------------------
--------------------------------------------------------------------------------
--------------------------------------------------------------------------------
--------------------------------------------------------------------------------
--------------------------------------------------------------------------------
--------------------------------------------------------------------------------
--------------------------------------------------------------------------------
-----------------------------------------------ACCCACCCCGTAC-------ACAATAGGGTATC
ATCATCACACCATCACGAGCACCACCACCACTCACCACGCGCCACCCACCCCCGCACCGCACGCCAAGATCCGA---CCG
CCGCCGCCGCCGCCGCCGGAGTAGGGAGAGGGAGAGGAGATGGGGCGGAGGGCGGGGTCCTACCCCTACTACGTGGAGGC
GGCGCCGCCGGTGGACGTGAACAAGAACACGGAGTGGTTCATGTACCCCGGGGTGTGGACCACCTACATCCTCCTCCTCT
TCTTCGCCTGGCTGCTCGTCCTCTCCGTCTCCGCCTGCTCCCCCGGGATCGCGTGGACCGTCGTCAACCTCGCCCACTTC
GCCGTACGTCCCGCCTCGCCCCCCGATTCATTCATCCATCCATCCATTCATTGACGGCGAGTTTGCTCCTTCTTTCATTA
GTCCGATCCGTTCTTGATTAGCGCCGCTAGCTAGTCCTATCCTGTCGCGTGTTGGTCTCACGCACCCGATCTGAGAGTCG
CTTCTGCTGCTGTTCTTCTTTGGTACTATCTTTGATGAGATACAGTGGCGGAAGGAATCGAGGAACACACCAACTTGCGG
AGATAATTTTTCTCTTCTTCACAAATATCTTTTTCTCAAAGAAGCGTCGATTTCGCAAGCTGAAATATCAGGGAATAATC
TTCCTTACCTTTTTCTCTGCTAGTTTGTCTCAAGTATATTCCAACCTTGCAAAAGTCAAAAGAGATTTCTTGGTGTATGT
ACAATCTGTTCAGGTTGAACTC-----AAGTCCAACTACGCCTTCAGTCTAAAACAACTAGCAGTGAGTTGATGCAAGAA
TCTGTTCACTGTTCACATCATTGCGCTAAAAAAAATGTTAAATGTTAAATCCAGATTATGTTATGCGTCGTGCTTTATTT
GTGGACTTGCATACGTTTCTTGATTGTCCTAATTGACAAACGTTGCATTGATAGAATTATGGGTTGACAATTGTCATATG
TTCTTTGTCATACTGGGTGGTTGTGTGTGGCAAATGGTTTGTTGGGCTGGATATGTGCTTGAACAAATTTCTCTATGTAA
CGAAGCAAAGTAATTTTAAGGCCATCAGCAGCAAGCTGCCAAGCACACATTATGTTGGAGTTGATTTAATCTACCATTTT
CTTTCTCCCTTTAACACAATAAAACATTGCTTCTATATCTGTAAGAGGGCTTGAGTTAGATGTCTACAATTTGTAGTCCT
CAACATTCAGCTACTAGTACTACATACTGTATTTAAGTAAATTTTATTTTAATTTTTTTTGGCAGATCACTTATCACTTC
TTCCATTGGAAGAAGGGAACTCCATTTGCTGCTGATGACCAAGGCATCTACAACAGACTAACTTGGTGGGAACAAATTGA
TAACGGGCAGCAACTTACTCGTAATAGGAAGTTCTTGACTGTGGTACCTGTGGTGCTGTAAGTTCCATTTCCATTTCAAC
CTAATGTACTTCATCATGGGATTTTGTTGTAGTTGTAGAAAGAACTCAAAATGTATAATTGTTGTTACAATAAGTATTTC
TGGGGTGGAAGCATCGTCCATTGTGAAGGAATTTATTTTCCTGCC-TTTTTTTTTGTGTGAAACGTGGACAGGAAGGCTG
TCTGGATGATTAACAAACAAGGGTTCATTTTCCTGCTCTTAAGACTATTGTTTGTTTAGTTCCATAAGGCTAGAACTTAT
TCTGATTAGGATTGTGCATGTTTATTTGCATTGCACTTAAATGGAAAGTTTGATTCATATAACTGATGTGATCGGAAGTT
GCATATCAATGTTACTTGCTTTTCACGTTATTCTGTTAGTTCCAGAGTAAGTTAAGAAAGGGTTGTCATCATGATCGAGC
ATCTTCTGACTTAGGAGAAAGTAGATTAGCTTCTTTTTTGTTGAAGTCGCTTTCTGGAATTCTGGTACTATTTTCAGGCA
ATGGCCTTCTGTTAAGATCATGGATATCCTATTAGTAATATCTGTTCTTTGCATTAGTTGATTCTCCTATGATGCTTTTA
ACTCTCAGGCCAACAGAGATGCTCTTTTTTTCTTGAATGGCATGTTCTAAGATATGCTCATACACTTTGTTGCAGGTACC
TGATCGCGTCACACTTGACCGACTACAAACAGCCAATGCTTTTCCTCAACACCATTGCAGTTCTGGTACTAGTGGTAGCA
AAGCTGCCAAACATGCACAAGGTCCGTATATTTGGAATCAATGCAGATATCTGAGGACCATATGAAGAACATCAGGGCAC
AAGCTTCTGTGTGTTTGCAACGAGGGACAAGCGAACTTTGTGCAAACACGGTATCTAAAGTAGTGAAAAAACTAAACTTT
TTCACCACTGCAATCTGTAGTATGTGCATAGGTGTAGGAAGAACCTGTAAATGTTACTGTAGCTTATAATTTGCCTACAG
GTTGGAGGCTGCTGCATGTTTGCTCATGCCACTTCCTTTAAGAACTCTAGTGGAGAGTGTAGACTGTAACTTAAATAAAC
ATGTAATCTTGTGGATATGGAAAGTTTGGTGGTTGTTAAAATGGTGAACCGGAGTTCAGTTCCTGCAAAAA---------
--------------------------------------------------------------------------------
--------------------------------------------------------------------------------
--------------------------------------------------------------------------------
--------------------------------------------------------------------------------
--------------------------------------------------------------------------------
--------------------------------------------------------------------------------
--------------------------------------------------------------------------------
--------------------------------------------------------------------------------
--------------------------------------------------------------------------------
--------------------------------------------------------------------------------
--------------------------------------------------------------------------------
--------------------------------------------------------------------------------
--------------------------------------------------------------------------------
--------------------------------------------------------------------------------
--------------------------------------------------------------------------------
--------------------------------------------------------------------------------
--------------------------------------------------------------------------------
--------------------------------------------------------------------------------
--------------------------------------------------------------------------------
--------------------------------------------------------------------------------
--------------------------------------------------------------------------------
--------------------------------------------------------------------------------
--------------------------------------------------------------------------------
--------------------------------------------------------------------------------
--------------------------------------------------------------------------------
--------------------------------------------------------------------------------
--------------------------------------------------------------------------------
--------------------------------------------------------------------------------
--------------------------------------------------------------------------------
--------------------------------------------------------------------------------
--------------------------------------------------------------------------------
--------------------------------------------------------------------------------
--------------------------------------------------------------------------------
--------------------------------------------------------------------------------
--------------------------------------------------------------------------------
--------------------------------------------------------------------------------
--------------------------------------------------------------------------------
--------------------------------------------------------------------------------
--------------------------------------------------------------------------------
--------------------------------------------------------------------------------
--------------------------------------------------------------------------------
-----------------------------------------
